# Supplementary material for: Exploration of potential novel drug targets for rheumatoid arthritis by plasma proteome screening
Source: PLoS Comput Biol. 2025 Sep 25;21(9):e1013333. doi: 10.1371/journal.pcbi.1013333 (PMC12463240; doi:10.1371/journal.pcbi.1013333)
Supplement: S1 Table — (S1_Table.XLSX) [file pcbi.1013333.s001.xlsx]

## Sheet: Sheet1
S1 Table. Details of the data sources used in this study
Factors	Publication year	Data sources	PMID/GWASID	Samples	N.case	N.controls
Plasma proteins	2023	UKB-PPP	37794186	54219	/	/
Plasma proteins	2023	FinnGen	36653562	619	/	/
Plasma proteins	2015	Iceland	34857953	35559	/	/
Plasma proteins (East Asia)	2023	UKB-PPP	37794186	262	/	/
Rheumatoid arthritis	2014	Okada et al.	24390342	58284	14361	43923
	2023	FinnGen	36653562	302614	14818	287796
	2021	UKB	33959723	484598	5427	479171
	2019	BBJ	bbj-a-151	212453	4199	208254
