# Supplementary material for: Exploration of potential novel drug targets for rheumatoid arthritis by plasma proteome screening
Source: PLoS Comput Biol. 2025 Sep 25;21(9):e1013333. doi: 10.1371/journal.pcbi.1013333 (PMC12463240; doi:10.1371/journal.pcbi.1013333)
Supplement: S2 Table — (S2_Table.XLSX) [file pcbi.1013333.s002.xlsx]

## Sheet: Sheet1
S2 Table. Detailed information on the RA-related bulk transcriptomic datasets selected from the GEO database
GEO accession	Experiment type	GPL accession	Organism	Tissue	Group design
GSE74143	Expression profiling by array	GPL13158	Homo sapiens	blood/blood cell	RA (377)
GSE93272	Expression profiling by array	GPL570	Homo sapiens	blood/blood cell	RA(80) vs HC(43)
GSE229449	Expression profiling by high throughput sequencing	GPL16791	Homo sapiens	blood/blood cell	RA(20) vs HC(20)
GSE15573	Expression profiling by array	GPL6102	Homo sapiens	blood/blood cell	RA (18) vs HC (15)
GSE100786	Expression profiling by array	GPL570	Homo sapiens	blood/blood cell	RA (6)
GSE36700	Expression profiling by array	GPL570	Homo sapiens	synovial membrane	RA (7)
GSE77298	Expression profiling by array	GPL570	Homo sapiens	synovial membrane	RA (16) vs HC (7)
GSE56649	Expression profiling by array	GPL570	Homo sapiens	blood/blood cell	RA (13) vs HC (9)
GSE39340	Expression profiling by array	GPL10588	Homo sapiens	synovial membrane	RA (10)
GSE93776	Expression profiling by array	GPL570	Homo sapiens	blood/blood cell	RA (83) vs HC (90)
GSE54629	Expression profiling by array	GPL6244	Homo sapiens	blood/blood cell	RA(69)
notes: RA, Rheumatoid arthritis; HC，health control.
