# Supplementary material for: Exploration of potential novel drug targets for rheumatoid arthritis by plasma proteome screening
Source: PLoS Comput Biol. 2025 Sep 25;21(9):e1013333. doi: 10.1371/journal.pcbi.1013333 (PMC12463240; doi:10.1371/journal.pcbi.1013333)
Supplement: S3 Table — (S3_Table.XLSX) [file pcbi.1013333.s003.xlsx]

## Sheet: Sheet1
S3 Table. Full MR result of plasma proteins with significant causal relationships to rheumatoid arthritis
Proteins (data sources)	Outcome (data sources)	Methods	Nsnp	b	se	pval	lo_ci	up_ci	or	or_lci95	or_uci95	p_fdr
APOBR (FinnGen)	Rheumatoid arthritis (Okada et al.)	Inverse variance weighted	2	-0.0434258	0.0131346	0.000945659	-0.0691696	-0.017682	0.957504	0.933168	0.982473	0.0141849
CD40 (FinnGen)	Rheumatoid arthritis (Okada et al.)	Wald ratio	1	0.182184	0.0241156	4.2e-14	0.134918	0.229451	1.19984	1.14444	1.25791	3.34e-12
CDSN (FinnGen)	Rheumatoid arthritis (Okada et al.)	Wald ratio	1	0.084634	0.0248205	0.000649994	0.0359859	0.133282	1.08832	1.03664	1.14257	0.0161686
CFB (FinnGen)	Rheumatoid arthritis (Okada et al.)	Wald ratio	1	-0.813941	0.0443817	4e-75	-0.900929	-0.726953	0.443108	0.406192	0.48338	7.96e-73
DDR1 (FinnGen)	Rheumatoid arthritis (Okada et al.)	Wald ratio	1	-0.231434	0.0460444	5e-07	-0.321681	-0.141187	0.793395	0.72493	0.868327	2.49e-05
DXO (FinnGen)	Rheumatoid arthritis (Okada et al.)	Wald ratio	1	-0.460576	0.0384667	4.9e-33	-0.535971	-0.385182	0.63092	0.585101	0.680327	4.88e-31
EVI5 (FinnGen)	Rheumatoid arthritis (Okada et al.)	Wald ratio	1	-0.163963	0.0428499	0.000130002	-0.247949	-0.0799774	0.848773	0.7804	0.923137	0.00398007
FCGR2A (FinnGen)	Rheumatoid arthritis (Okada et al.)	Wald ratio	1	-0.0770416	0.0152401	4.3e-07	-0.106912	-0.0471709	0.925851	0.898604	0.953924	2.44e-05
FCRL1 (FinnGen)	Rheumatoid arthritis (Okada et al.)	Wald ratio	1	0.142807	0.0408334	0.000469989	0.0627733	0.22284	1.15351	1.06479	1.24962	0.0124704
FCRL3 (FinnGen)	Rheumatoid arthritis (Okada et al.)	Wald ratio	1	0.0663869	0.015226	1.3e-05	0.0365439	0.0962298	1.06864	1.03722	1.10101	0.000470388
HLA-DRA (FinnGen)	Rheumatoid arthritis (Okada et al.)	Wald ratio	1	1.50383	0.0490837	3.81e-206	1.40763	1.60004	4.49889	4.08625	4.95321	1.51e-203
HLA-E (FinnGen)	Rheumatoid arthritis (Okada et al.)	Wald ratio	1	-0.48769	0.0393565	2.9e-35	-0.564829	-0.410551	0.614043	0.568457	0.663284	3.85e-33
HSPA1A (FinnGen)	Rheumatoid arthritis (Okada et al.)	Wald ratio	1	0.220272	0.0313725	2.2e-12	0.158782	0.281762	1.24642	1.17208	1.32546	1.46e-10
ICAM3 (FinnGen)	Rheumatoid arthritis (Okada et al.)	Wald ratio	1	0.205433	0.0482919	2.1e-05	0.11078	0.300085	1.22806	1.11715	1.34997	0.000696527
IFNGR2 (FinnGen)	Rheumatoid arthritis (Okada et al.)	Wald ratio	1	-0.084519	0.0172782	1e-06	-0.118384	-0.0506538	0.918954	0.888355	0.950608	4.42e-05
IL6R (FinnGen)	Rheumatoid arthritis (Okada et al.)	Wald ratio	1	-0.0647017	0.0141997	5.2e-06	-0.0925331	-0.0368702	0.937347	0.911619	0.963801	0.000206969
KLRD1 (FinnGen)	Rheumatoid arthritis (Okada et al.)	Wald ratio	1	0.138332	0.0457549	0.00250006	0.0486527	0.228012	1.14836	1.04986	1.2561	0.0497511
SWAP70 (FinnGen)	Rheumatoid arthritis (Okada et al.)	Wald ratio	1	0.17182	0.0537836	0.00139997	0.0664044	0.277236	1.18746	1.06866	1.31948	0.0309549
TFF1 (FinnGen)	Rheumatoid arthritis (Okada et al.)	Wald ratio	1	0.159511	0.0488755	0.00109998	0.0637152	0.255307	1.17294	1.06579	1.29086	0.0257525
TGOLN2 (FinnGen)	Rheumatoid arthritis (Okada et al.)	Wald ratio	1	0.0898674	0.0239931	0.000179997	0.0428409	0.136894	1.09403	1.04377	1.14671	0.00511707
TNXB (FinnGen)	Rheumatoid arthritis (Okada et al.)	Inverse variance weighted	2	-0.339793	0.0239574	1.16e-45	-0.38675	-0.292837	0.711917	0.679261	0.746144	3.49e-44
WFIKKN2 (FinnGen)	Rheumatoid arthritis (Okada et al.)	Wald ratio	1	0.0889405	0.0287812	0.002	0.0325294	0.145352	1.09302	1.03306	1.15645	0.0418948
