# Supplementary material for: Exploration of potential novel drug targets for rheumatoid arthritis by plasma proteome screening
Source: PLoS Comput Biol. 2025 Sep 25;21(9):e1013333. doi: 10.1371/journal.pcbi.1013333 (PMC12463240; doi:10.1371/journal.pcbi.1013333)
Supplement: S4 Table — (S4_Table.XLSX) [file pcbi.1013333.s004.xlsx]

## Sheet: Sheet1
S4 Table. Full SMR result of plasma proteins with significant causal relationships to rheumatoid arthritis
Gene	(Tissue) Data sources	ProbeChr	Probe_bp	topSNP	topSNP_chr	topSNP_bp	A1	A2	Freq	b_GWAS	se_GWAS	p_GWAS	b_eQTL	se_eQTL	p_eQTL	b_SMR	se_SMR	p_SMR	p_HEIDI	nsnp_HEIDI	lo_ci	up_ci	or_SMR	or_lci95_SMR	or_uci95_SMR	topSNP_F
APOBR	(Whole_Blood) eQTLGen consortium	16	28508130	rs56305122	16	28619180	T	C	0.263889	0.0392207	0.0265761	0.14	0.219616	0.0111573	2.98e-86	0.178588	0.121351	0.141113	0.00945077	20	-0.05926	0.416436	1.19553	0.942462	1.51655	387.445
CD40	(Whole_Blood) eQTLGen consortium	20	44752706	rs11569309	20	44748550	C	T	0.0228175	0.0304592	0.023241	0.19	0.492425	0.00987602	0	0.0618555	0.0472133	0.190153	0.00676245	12	-0.0306826	0.154394	1.06381	0.969783	1.16695	2486.09
DDR1	(Whole_Blood) eQTLGen consortium	6	30856065	rs3130695	6	31211050	A	G	0.231151	-0.198451	0.0190162	1.69981e-25	-0.216619	0.0147583	8.94463e-49	0.916129	0.107714	1.81223e-17	2.96214e-10	20	0.70501	1.12725	2.4996	2.02387	3.08715	215.437
DXO	(Whole_Blood) eQTLGen consortium	6	31938828	rs17201560	6	32047268	C	T	0.0168651	0.415515	0.0360194	8.69961e-31	-0.435137	0.0403622	4.24178e-27	-0.954906	0.121233	3.36426e-15	0.480009	5	-1.19252	-0.717289	0.384848	0.303455	0.488073	116.226
EVI5	(Whole_Blood) eQTLGen consortium	1	93116107	rs7549844	1	93196493	C	A	0.0248016	-0.0198026	0.0315325	0.53	0.288882	0.0131694	1.18343e-106	-0.0685491	0.109198	0.530169	0.95425	11	-0.282577	0.145479	0.933748	0.753838	1.15659	481.182
FCGR2A	(Whole_Blood) eQTLGen consortium	1	161484511	rs6700241	1	161500975	G	A	0.358135	0.0100503	0.0176926	0.57	0.125819	0.00988646	4.21854e-37	0.079879	0.140759	0.570384	0.0462697	9	-0.196009	0.355767	1.08316	0.822005	1.42727	161.961
FCRL1	(Whole_Blood) eQTLGen consortium	1	157777044	rs12131778	1	157787253	A	T	0.345238	-0.0304592	0.0172245	0.0769999	0.153208	0.00799416	7.25574e-82	-0.198809	0.112903	0.0782579	0.00277711	20	-0.420099	0.0224809	0.819706	0.656982	1.02274	367.297
FCRL3	(Whole_Blood) eQTLGen consortium	1	157658459	rs2210913	1	157668993	T	C	0.435516	0.0676586	0.0154557	1.2e-05	0.725414	0.00703456	0	0.0932689	0.0213252	1.2219e-05	0.300125	20	0.0514715	0.135066	1.09776	1.05282	1.14461	10634
HLA-DRA	(Whole_Blood) eQTLGen consortium	6	32410221	rs9273500	6	32628342	T	C	0.0575397	-0.693147	0.0378224	5.10035e-75	-0.209815	0.0186655	2.57037e-29	3.30361	0.344775	9.52413e-22	1.04244e-11	20	2.62785	3.97937	27.2107	13.844	53.4833	126.355
HLA-E	(Whole_Blood) eQTLGen consortium	6	30459613	rs1265094	6	31106893	G	A	0.350198	-0.0295588	0.014676	0.0439997	0.147123	0.0125145	6.56227e-32	-0.200912	0.101207	0.0471258	8.28493e-17	20	-0.399278	-0.00254628	0.817984	0.670804	0.997457	138.208
ICAM3	(Whole_Blood) eQTLGen consortium	19	10447475	rs7409490	19	10447795	G	A	0.174603	0.040822	0.0233177	0.08	0.443411	0.0112618	0	0.0920636	0.0526391	0.0802981	0.000113415	20	-0.011109	0.195236	1.09643	0.988952	1.2156	1550.23
IFNGR2	(Whole_Blood) eQTLGen consortium	21	34813428	rs2008437	21	34839912	A	C	0.376984	-0.040822	0.0262559	0.12	0.313238	0.00898844	4.41137e-266	-0.130323	0.0839043	0.120368	0.159265	20	-0.294775	0.0341294	0.877812	0.744699	1.03472	1214.45
IL6R	(Whole_Blood) eQTLGen consortium	1	154409797	rs10908839	1	154430798	C	G	0.188492	-0.0392207	0.0186025	0.0350002	0.111805	0.0091812	4.09145e-34	-0.350796	0.168859	0.03776	0.000111552	7	-0.68176	-0.0198324	0.704127	0.505726	0.980363	148.294
KLRD1	(Whole_Blood) eQTLGen consortium	12	10424253	rs7953971	12	10392880	G	A	0.401786	0.0512933	0.0210877	0.015	0.302299	0.00875528	3.08935e-261	0.169677	0.0699306	0.0152508	0.0704158	13	0.032613	0.306741	1.18492	1.03315	1.35899	1192.16
SWAP70	(Whole_Blood) eQTLGen consortium	11	9730081	rs360155	11	9759202	C	T	0.322421	-0.0676586	0.0208895	0.0012	0.277209	0.00796835	3.59766e-265	-0.244071	0.0756824	0.00126002	0.395622	20	-0.392409	-0.0957335	0.783432	0.675428	0.908706	1210.26
TGOLN2	(Whole_Blood) eQTLGen consortium	2	85550347	rs13024521	2	85659555	T	C	0.46627	0.00995033	0.0267586	0.709999	0.156684	0.00955379	1.90613e-60	0.0635057	0.170825	0.710072	0.0279715	20	-0.271311	0.398323	1.06557	0.762379	1.48932	268.966
TNXB	(Whole_Blood) eQTLGen consortium	6	32046021	rs2269426	6	32076499	A	G	0.260913	0.19062	0.0155887	2.19988e-34	0.434818	0.0181727	1.60396e-126	0.43839	0.0402616	1.30708e-27	0	20	0.359477	0.517303	1.55021	1.43258	1.6775	572.501
AIF1	(Whole_Blood) eQTLGen consortium	6	31583879	rs707938	6	31729359	G	A	0.35119	-0.05827	0.01652	0.00042	-0.21925	0.012891	7.12e-65	0.265768	0.076952	0.000553	2.19e-38	20	0.114943	0.416593	1.30443	1.12181	1.51679	289.286
APOM	(Whole_Blood) eQTLGen consortium	6	31623090	rs693906	6	31835164	C	G	0.047619	-0.113329	0.0234162	1.29999e-06	-0.14626	0.0175946	9.34698e-17	0.774846	0.185257	2.88271e-05	0.258672	6	0.411742	1.13795	2.17026	1.50945	3.12036	69.102
ATP6V1G2	(Whole_Blood) eQTLGen consortium	6	31514221	rs3130922	6	31461089	A	G	0.27877	-0.162519	0.0167285	2.60016e-22	-0.214895	0.0127746	1.68383e-63	0.756272	0.0898944	4.0003e-17	3.78492e-28	20	0.580079	0.932465	2.13032	1.78618	2.54076	282.981
C5	(Whole_Blood) eQTLGen consortium	9	123763585	rs10733650	9	123784498	T	C	0.573413	-0.0512933	0.0169658	0.0025	0.558511	0.00734675	0	-0.0918394	0.0304009	0.00251985	0.000903387	20	-0.151425	-0.0322536	0.912252	0.859482	0.968261	5779.27
CD40	(Whole_Blood) eQTLGen consortium	20	44752706	rs11569309	20	44748550	C	T	0.0228175	0.0304592	0.023241	0.19	0.492425	0.00987602	0	0.0618555	0.0472133	0.190153	0.00676245	12	-0.0306826	0.154394	1.06381	0.969783	1.16695	2486.09
DXO	(Whole_Blood) eQTLGen consortium	6	31938828	rs17201560	6	32047268	C	T	0.0168651	0.415515	0.0360194	8.69961e-31	-0.435137	0.0403622	4.24178e-27	-0.954906	0.121233	3.36426e-15	0.480009	5	-1.19252	-0.717289	0.384848	0.303455	0.488073	116.226
ERBB2	(Whole_Blood) eQTLGen consortium	17	37865423	rs12946510	17	37912377	T	C	0.301587	0.0861777	0.0154225	2.30001e-08	-0.0628827	0.00800299	3.92189e-15	-1.37045	0.300952	5.27065e-06	0.214936	11	-1.96032	-0.780584	0.253993	0.140814	0.458138	61.739
ERBB3	(Whole_Blood) eQTLGen consortium	12	56485465	rs11171739	12	56470625	C	T	0.22123	-0.076961	0.0160392	1.6e-06	-0.167927	0.00814618	2.04679e-94	0.4583	0.0980663	2.96292e-06	0.00210071	17	0.26609	0.65051	1.58138	1.30485	1.91652	424.945
EVI5	(Whole_Blood) eQTLGen consortium	1	93116107	rs7549844	1	93196493	C	A	0.0248016	-0.0198026	0.0315325	0.53	0.288882	0.0131694	1.18343e-106	-0.0685491	0.109198	0.530169	0.95425	11	-0.282577	0.145479	0.933748	0.753838	1.15659	481.182
FCGR2B	(Whole_Blood) eQTLGen consortium	1	161599772	rs56159502	1	161618545	A	G	0.0763889	0.0861777	0.0357745	0.016	0.864867	0.013754	0	0.0996427	0.0413945	0.0160776	0.209223	14	0.0185095	0.180776	1.10478	1.01868	1.19815	3954.04
FKBPL	(Whole_Blood) eQTLGen consortium	6	32097276	rs17840121	6	32577693	C	G	0.0436508	-0.641854	0.0330587	5.70033e-84	0.173624	0.0192266	1.7105e-19	-3.6968	0.451487	2.65451e-16	1.40897e-17	16	-4.58171	-2.81189	0.0248028	0.0102373	0.0600916	81.548
FLT3	(Whole_Blood) eQTLGen consortium	13	28626070	rs73445070	13	28691074	A	G	0.125	0.00995033	0.0413862	0.81	-0.0962096	0.0110912	4.15739e-18	-0.103423	0.430332	0.810071	0.327811	5	-0.946874	0.740028	0.901745	0.387952	2.09599	75.245
HLA-DRA	(Whole_Blood) eQTLGen consortium	6	32410221	rs9273500	6	32628342	T	C	0.0575397	-0.693147	0.0378224	5.10035e-75	-0.209815	0.0186655	2.57037e-29	3.30361	0.344775	9.52413e-22	1.04244e-11	20	2.62785	3.97937	27.2107	13.844	53.4833	126.355
ICAM3	(Whole_Blood) eQTLGen consortium	19	10447475	rs7409490	19	10447795	G	A	0.174603	0.040822	0.0233177	0.08	0.443411	0.0112618	0	0.0920636	0.0526391	0.0802981	0.000113415	20	-0.011109	0.195236	1.09643	0.988952	1.2156	1550.23
IL1RN	(Whole_Blood) eQTLGen consortium	2	113878192	rs72950883	2	113867923	T	C	0.281746	-0.0512933	0.0254672	0.0439997	0.173208	0.0120008	3.2082e-47	-0.296137	0.148457	0.0460687	0.106347	8	-0.587113	-0.00516128	0.743686	0.55593	0.994852	208.313
LTB	(Whole_Blood) eQTLGen consortium	6	31549300	rs3093664	6	31544642	G	A	0.0357143	-0.431782	0.0326171	5.30029e-40	0.183335	0.0258182	1.2386e-12	-2.35515	0.376369	3.91039e-10	0.0104198	5	-3.09283	-1.61747	0.0948793	0.0453732	0.198401	50.424
PADI4	(Whole_Blood) eQTLGen consortium	1	17662594	rs56265095	1	17626964	A	C	0.0704365	0.0198026	0.0216336	0.36	-0.454613	0.00943874	0	-0.0435592	0.0475954	0.360088	0.00166063	13	-0.136846	0.0497278	0.957376	0.872104	1.05098	2319.83
RNASET2	(Whole_Blood) eQTLGen consortium	6	167356835	rs393727	6	167398632	T	A	0.626984	-0.0392207	0.0141574	0.00560002	0.890936	0.00676029	0	-0.0440219	0.015894	0.00561045	5.31472e-12	20	-0.0751741	-0.0128697	0.956933	0.927582	0.987213	17368.5
SH2B3	(Whole_Blood) eQTLGen consortium	12	111866589	rs7965040	12	111920295	C	A	0.365079	-0.0676586	0.0204352	0.000929994	-0.225619	0.00967965	3.62678e-120	0.29988	0.0914831	0.00104553	0.0537372	9	0.120573	0.479187	1.3497	1.12814	1.61476	543.29
SPRED2	(Whole_Blood) eQTLGen consortium	2	65598878	rs268138	2	65607294	G	A	0.220238	0.0833816	0.0147838	1.7e-08	-0.103571	0.00806879	1.03061e-37	-0.805067	0.155912	2.42259e-07	0.0137712	13	-1.11065	-0.499479	0.447058	0.329343	0.606846	164.763
SUGP1	(Whole_Blood) eQTLGen consortium	19	19409475	rs2074302	19	19381728	C	G	0.0198413	0.0725707	0.0197012	0.000230001	0.0806392	0.0129449	4.68221e-10	0.899943	0.28383	0.00152067	0.178949	4	0.343636	1.45625	2.45946	1.41007	4.28984	38.806
TNF	(Whole_Blood) eQTLGen consortium	6	31544728	rs1121800	6	31535074	A	T	0.335317	-0.127833	0.0161914	2.90001e-15	0.297085	0.0121342	2.23073e-132	-0.430291	0.0572645	5.73073e-14	8.49321e-22	20	-0.542529	-0.318053	0.65032	0.581276	0.727565	599.431
AGER	(Whole_Blood) eQTLGen consortium	6	32150423	rs693906	6	31835164	C	G	0.047619	-0.113329	0.0234162	1.3e-06	0.196774	0.0175584	3.78e-29	-0.57594	0.129623	8.87e-06	1.06e-16	17	-0.829996	-0.321874	0.562179	0.436051	0.72479	125.593
TNFAIP3	(Whole_Blood) eQTLGen consortium	6	138000000	rs498361	6	138000000	C	T	0.286706	-0.04879	0.0174601	0.0052	-0.05685	0.0081802	3.66e-12	0.858244	0.33103	0.00952412			0.209425	1.50706	2.35901	1.23297	4.51345	48.297
ATF6B	(Whole_Blood) eQTLGen consortium	6	32080991	rs3130063	6	31558702	T	C	0.0515873	0.0295588	0.0256955	0.25	0.300402	0.0248788	1.43864e-33	0.0983975	0.0859244	0.252141	1.6652e-37	20	-0.0700143	0.266809	1.1034	0.93238	1.30579	145.796
ICOSLG	(Whole_Blood) eQTLGen consortium	21	45651861	rs876200	21	45661528	T	C	0.186508	-0.0304592	0.0242981	0.21	0.230464	0.0110055	2.27607e-97	-0.132165	0.10562	0.210817	0.000579312	20	-0.33918	0.0748502	0.876196	0.712354	1.07772	438.517
FCRL1	(Whole_Blood) eQTLGen consortium	1	157777044	rs12131778	1	157787253	A	T	0.345238	-0.0304592	0.0172245	0.0769999	0.153208	0.00799416	7.25574e-82	-0.198809	0.112903	0.0782579	0.00277711	20	-0.420099	0.0224809	0.819706	0.656982	1.02274	367.297
TEC	(Whole_Blood) eQTLGen consortium	4	48204840	rs62309401	4	48331493	C	T	0.198413	-0.00995033	0.056416	0.86	0.131067	0.0154044	1.7635e-17	-0.0759179	0.430529	0.86003	0.26615	11	-0.919755	0.767919	0.926892	0.398617	2.15528	72.393
BMP1	(Whole_Blood) eQTLGen consortium	8	22046044	rs36074562	8	22028698	G	A	0.291667	0.0304592	0.0497039	0.54	0.204668	0.00893302	3.57655e-116	0.148822	0.242938	0.540145	0.803838	8	-0.327336	0.62498	1.16047	0.720841	1.86821	524.932
EHBP1	(Whole_Blood) eQTLGen consortium	2	63087304	rs7582882	2	62727154	T	C	0.310516	0.0953102	0.0281509	0.000710003	0.0925528	0.0125495	1.6435e-13	1.02979	0.33468	0.00209135			0.373817	1.68576	2.80048	1.45327	5.39657	54.391
PADI2	(Whole_Blood) eQTLGen consortium	1	17419602	rs2235910	1	17425829	G	T	0.580357	-0.0435	0.012341	0.000423	-0.8076	0.006763	0	0.053867	0.015287	0.000426	0.00993	11	0.023904	0.083829	1.05534	1.02419	1.08744	14260.6
RPA2	(Whole_Blood) eQTLGen consortium	1	28229646	rs2236074	1	28211384	A	G	0.422619	-0.00993	0.012569	0.429546	-0.20284	0.008199	4.01e-135	0.048952	0.061998	0.42978	0.392442	20	-0.07256	0.170467	1.05017	0.930006	1.18586	612.048
SLC16A1	(Whole_Blood) eQTLGen consortium	1	113000000	rs2840294	1	114000000	G	C	0.363095	-0.04035	0.012964	0.001854	-0.08022	0.008391	1.18e-21	0.503037	0.169959	0.003079	1.72e-05	11	0.169917	0.836157	1.65374	1.18521	2.30748	91.394
TNFRSF14	(Whole_Blood) eQTLGen consortium	1	2491949	rs3748825	1	2483270	C	T	0.573413	-0.04905	0.012271	6.4e-05	0.369594	0.008479	0	-0.13272	0.03334	6.87e-05	0.017099	20	-0.19807	-0.06737	0.875709	0.820315	0.934845	1900.01
PPA2	(Whole_Blood) eQTLGen consortium	4	106000000	rs2647252	4	106000000	A	G	0.441468	-0.00143	0.014232	0.920201	0.146277	0.008885	6.63e-61	-0.00975	0.097293	0.920202	2.13e-05	10	-0.20044	0.180948	0.990301	0.818369	1.19835	271.07
USP8	(Whole_Blood) eQTLGen consortium	15	50754928	rs4380013	15	50759428	A	G	0.019841	0.00102	0.000268	0.00012	-0.3821	0.014972	1.15e-143	-0.00267	0.000709	0.000167	0.062143	9	-0.00406	-0.00128	0.997335	0.99595	0.998722	651.323
IDUA	(Whole_Blood) eQTLGen consortium	4	989550	rs11724804	4	965779	A	G	0.34623	0.000935	0.000215	1.9e-05	0.288681	0.011881	2.05e-130	0.003237	0.000758	1.96e-05	0.289648	20	0.001751	0.004723	1.00324	1.00175	1.00473	590.398
CD40	Whole_Blood(GTEx)	20	44746911	rs56347917	20	44730611	G	C	0.02381	0.0198026	0.015797	0.21	0.36953	0.0328438	2.29e-29	0.053589	0.0430134	0.212817	0.000575	5	-0.0307177	0.137895	1.05505	0.969749	1.14785	126.588
CDSN	Skin_Not_Sun_Exposed_Suprapubic(GTEx)	6	31082867	rs3094198	6	31093327	G	A	0.609127	-0.0487902	0.0160723	0.00239999	0.238074	0.0269515	1.01523e-18	-0.204937	0.0713849	0.00409338	4.59483e-16	20	-0.344851	-0.0650226	0.814699	0.708326	0.937046	78.029
CDSN	Skin_Sun_Exposed_Lower_leg(GTEx)	6	31082867	rs17196961	6	31094803	T	G	0.14881	-0.223144	0.0270264	1.50003e-16	0.248195	0.0265922	1.0255e-20	-0.899067	0.145384	6.2465e-10	5.11456e-10	20	-1.18402	-0.614114	0.406949	0.306046	0.54112	87.112
CFB	Artery_Tibial(GTEx)	6	31895475	rs537160	6	31916400	G	A	0.572421	0.261365	0.0168421	2.60016e-54	-0.172115	0.0290207	3.01509e-09	-1.51855	0.274107	3.02501e-08			-2.0558	-0.9813	0.219029	0.12799	0.374823	35.174
DDR1	Cells_Cultured_fibroblasts(GTEx)	6	30844198	rs2286654	6	30900234	T	C	0.169643	-0.0100503	0.200391	0.96	0.65671	0.10474	3.61274e-10	-0.015304	0.305154	0.960001	0.197394	3	-0.613406	0.582798	0.984813	0.541503	1.79104	39.312
DDR1	Esophagus_Mucosa(GTEx)	6	30844198	rs2523853	6	31022557	A	G	0.220238	-0.116534	0.0256414	5.49997e-06	-0.223125	0.0374967	2.67295e-09	0.522281	0.144604	0.000304061			0.238857	0.805705	1.68587	1.2698	2.23827	35.409
DDR1	Liver(GTEx)	6	30844198	rs9404935	6	30871818	G	T	0.207341	-0.00995033	0.15868	0.95	1.86307	0.338065	3.56843e-08	-0.00534082	0.0851768	0.950003			-0.172287	0.161606	0.994673	0.841737	1.1754	30.371
DDR1	Lung(GTEx)	6	30844198	rs3095350	6	30817866	G	A	0.512897	0.162519	0.0156921	3.90032e-25	-0.144445	0.0212704	1.1143e-11	-1.12513	0.198122	1.35517e-08	0.0471107	8	-1.51345	-0.736811	0.32461	0.220149	0.478638	46.116
DDR1	Nerve_Tibial(GTEx)	6	30844198	rs1264343	6	30801799	A	C	0.298611	0.139762	0.0152475	4.90004e-20	-0.271164	0.0281652	6.11325e-22	-0.515415	0.0776389	3.16633e-11	1.34986e-06	14	-0.667587	-0.363243	0.597253	0.512945	0.695418	92.691
DDR1	Testis(GTEx)	6	30844198	rs3095350	6	30817866	G	A	0.512897	0.162519	0.0156921	3.90032e-25	-0.174016	0.0299552	6.27705e-09	-0.933931	0.184331	4.04989e-07			-1.29522	-0.572642	0.393006	0.273838	0.564033	33.747
DDR1	Thyroid(GTEx)	6	30844198	rs62408709	6	30768032	G	A	0.162698	0.301105	0.0219632	8.9002e-43	0.466491	0.0414933	2.51944e-29	0.645468	0.0742491	3.52124e-18	1.61251e-05	10	0.49994	0.790996	1.90688	1.64862	2.20559	126.395
DDR1	Whole_Blood(GTEx)	6	30844198	rs3130797	6	30846088	C	T	0.918651	0.127833	0.0189954	1.69981e-11	0.371835	0.0428818	4.27755e-18	0.34379	0.0646657	1.05835e-07	0.0704828	13	0.217045	0.470535	1.41028	1.2424	1.60085	75.189
DXO	Artery_Tibial(GTEx)	6	31937587	rs17201560	6	32047268	C	T	0.0168651	0.415515	0.0360194	8.69961e-31	-0.477432	0.0633696	4.91748e-14	-0.870312	0.137971	2.82744e-10	0.451457	5	-1.14074	-0.599889	0.418821	0.319584	0.548873	56.762
DXO	Brain_Nucleus_accumbens_basal_ganglia(GTEx)	6	31937587	rs17493811	6	32145399	G	C	0.0119048	0.553885	0.0400639	1.80011e-43	-0.795454	0.145477	4.55398e-08	-0.696313	0.136944	3.6829e-07			-0.964723	-0.427903	0.49842	0.381089	0.651875	29.898
DXO	Breast_Mammary_Tissue(GTEx)	6	31937587	rs17493811	6	32145399	G	C	0.0119048	0.553885	0.0400639	1.80011e-43	-0.469143	0.0800114	4.53339e-09	-1.18063	0.218715	6.7377e-08			-1.60931	-0.751949	0.307085	0.200025	0.471447	34.38
DXO	Cells_Cultured_fibroblasts(GTEx)	6	31937587	rs17201560	6	32047268	C	T	0.0168651	0.415515	0.0360194	8.69961e-31	-0.81238	0.095428	1.6947e-17	-0.511479	0.0746707	7.39579e-12	0.107912	7	-0.657834	-0.365124	0.599608	0.517972	0.69411	72.471
DXO	Esophagus_Mucosa(GTEx)	6	31937587	rs17201560	6	32047268	C	T	0.0168651	0.415515	0.0360194	8.69961e-31	-0.457218	0.0709805	1.1833e-10	-0.90879	0.161589	1.865e-08	0.954184	5	-1.2255	-0.592076	0.403012	0.29361	0.553178	41.492
DXO	Esophagus_Muscularis(GTEx)	6	31937587	rs17201560	6	32047268	C	T	0.0168651	0.415515	0.0360194	8.69961e-31	-0.419399	0.0582765	6.16844e-13	-0.990739	0.162258	1.022e-09	0.433485	6	-1.30876	-0.672713	0.371302	0.270154	0.510322	51.793
DXO	Heart_Atrial_Appendage(GTEx)	6	31937587	rs17201560	6	32047268	C	T	0.0168651	0.415515	0.0360194	8.69961e-31	-0.558156	0.100783	3.05593e-08	-0.744442	0.149108	5.95564e-07			-1.03669	-0.45219	0.474999	0.354625	0.636233	30.672
DXO	Liver(GTEx)	6	31937587	rs12524149	6	31945230	A	C	0.270833	0.405465	0.0160337	4.29536e-141	0.357684	0.055471	1.13243e-10	1.13358	0.181426	4.15204e-10	0.130431	9	0.777985	1.48917	3.10676	2.17708	4.43344	41.578
DXO	Lung(GTEx)	6	31937587	rs17493811	6	32145399	G	C	0.0119048	0.553885	0.0400639	1.80011e-43	-0.717782	0.0977212	2.05444e-13	-0.771662	0.118964	8.78304e-11	0.321078	7	-1.00483	-0.538493	0.462244	0.366106	0.583627	53.952
DXO	Muscle_Skeletal(GTEx)	6	31937587	rs17493811	6	32145399	G	C	0.0119048	0.553885	0.0400639	1.80011e-43	-0.82172	0.0867512	2.74162e-21	-0.674056	0.0862623	5.53892e-15	0.172951	6	-0.84313	-0.504982	0.509637	0.430361	0.603517	89.722
DXO	Nerve_Tibial(GTEx)	6	31937587	rs17201560	6	32047268	C	T	0.0168651	0.415515	0.0360194	8.69961e-31	-0.553338	0.059908	2.54767e-20	-0.750924	0.104149	5.59112e-13	4.23651e-06	9	-0.955056	-0.546792	0.47193	0.384791	0.578804	85.312
DXO	Pituitary(GTEx)	6	31937587	rs17201417	6	31893257	C	A	0.0248016	0.356675	0.0327757	1.39991e-27	-0.701601	0.109983	1.78072e-10	-0.508373	0.0923759	3.72727e-08	0.265202	5	-0.68943	-0.327316	0.601473	0.501862	0.720856	40.694
DXO	Skin_Not_Sun_Exposed_Suprapubic(GTEx)	6	31937587	rs17201560	6	32047268	C	T	0.0168651	0.415515	0.0360194	8.69961e-31	-0.538915	0.0780869	5.14629e-12	-0.771021	0.130185	3.17073e-09	0.089072	5	-1.02618	-0.515858	0.462541	0.358372	0.596988	47.63
DXO	Skin_Sun_Exposed_Lower_leg(GTEx)	6	31937587	rs17493811	6	32145399	G	C	0.0119048	0.553885	0.0400639	1.80011e-43	-0.643031	0.0866888	1.19179e-13	-0.861366	0.131782	6.30602e-11	0.596573	6	-1.11966	-0.603073	0.422584	0.326391	0.547128	55.022
DXO	Testis(GTEx)	6	31937587	rs17493811	6	32145399	G	C	0.0119048	0.553885	0.0400639	1.80011e-43	-0.728459	0.0994023	2.32931e-13	-0.760352	0.11743	9.48426e-11	0.205204	6	-0.990515	-0.530189	0.467502	0.371385	0.588494	53.705
DXO	Thyroid(GTEx)	6	31937587	rs17201560	6	32047268	C	T	0.0168651	0.415515	0.0360194	8.69961e-31	-0.41756	0.0529863	3.25983e-15	-0.995102	0.152925	7.66014e-11	0.0542021	7	-1.29483	-0.695369	0.369686	0.273943	0.49889	62.103
EVI5	Adipose_Subcutaneous(GTEx)	1	92974253	rs6603991	1	93032583	C	T	0.975198	0.0100503	0.0270275	0.709999	-0.254732	0.0414013	7.61503e-10	-0.0394544	0.106295	0.710506			-0.247793	0.168884	0.961314	0.780522	1.18398	37.856
EVI5	Adipose_Visceral_Omentum(GTEx)	1	92974253	rs6603991	1	93032583	C	T	0.975198	0.0100503	0.0270275	0.709999	-0.254732	0.0414013	7.61503e-10	-0.0394544	0.106295	0.710506			-0.247793	0.168884	0.961314	0.780522	1.18398	37.856
EVI5	Adrenal_Gland(GTEx)	1	92974253	rs11164771	1	93005084	G	A	0.152778	-0.0676586	0.0221942	0.00230001	-0.314345	0.0572622	4.02917e-08	0.215237	0.0807608	0.00769619			0.0569458	0.373528	1.24016	1.0586	1.45285	30.135
EVI5	Artery_Coronary(GTEx)	1	92974253	rs1384614	1	92670126	G	A	0.0228175	-0.00995033	0.0134674	0.46	0.363596	0.0566436	1.37156e-10	-0.0273664	0.037284	0.462949			-0.100443	0.0457102	0.973005	0.904437	1.04677	41.204
EVI5	Artery_Tibial(GTEx)	1	92974253	rs1384614	1	92670126	G	A	0.0228175	-0.00995033	0.0134674	0.46	0.201638	0.034165	3.59371e-09	-0.0493475	0.0673113	0.463483			-0.181278	0.0825826	0.95185	0.834204	1.08609	34.832
EVI5	Brain_Caudate_basal_ganglia(GTEx)	1	92974253	rs35054144	1	93237726	C	T	0.0257937	-0.00995033	0.0200672	0.62	0.497838	0.0756769	4.7531e-11	-0.0199871	0.040423	0.62099	0.641286	10	-0.0992162	0.059242	0.980211	0.905547	1.06103	43.276
EVI5	Brain_Cortex(GTEx)	1	92974253	rs11164605	1	92946479	A	G	0.975198	0.00995033	0.0340328	0.77	-0.407751	0.0734291	2.80829e-08	-0.024403	0.0835803	0.770309			-0.18822	0.139414	0.975892	0.828432	1.1496	30.836
EVI5	Brain_Putamen_basal_ganglia(GTEx)	1	92974253	rs11164605	1	92946479	A	G	0.975198	0.00995033	0.0340328	0.77	-0.347673	0.0623556	2.46603e-08	-0.0286198	0.0980219	0.770307			-0.220743	0.163503	0.971786	0.801923	1.17763	31.088
EVI5	Breast_Mammary_Tissue(GTEx)	1	92974253	rs6603991	1	93032583	C	T	0.975198	0.0100503	0.0270275	0.709999	-0.275054	0.0380038	4.5692e-13	-0.0365394	0.0983921	0.710366			-0.229388	0.156309	0.96412	0.79502	1.16919	52.382
EVI5	Cells_Cultured_fibroblasts(GTEx)	1	92974253	rs6658734	1	93004992	C	T	0.975198	0.0100503	0.0315414	0.75	-0.328017	0.0362869	1.57339e-19	-0.0306396	0.0962175	0.750151			-0.219226	0.157947	0.969825	0.80314	1.1711	81.713
EVI5	Colon_Sigmoid(GTEx)	1	92974253	rs6603991	1	93032583	C	T	0.975198	0.0100503	0.0270275	0.709999	-0.403652	0.0593888	1.0699e-11	-0.0248984	0.0670576	0.710415			-0.156331	0.106534	0.975409	0.855276	1.11242	46.196
EVI5	Esophagus_Gastroesophageal_Junction(GTEx)	1	92974253	rs6603975	1	92951239	G	A	0.975198	0.0100503	0.0359816	0.780001	-0.363631	0.0502724	4.71697e-13	-0.0276387	0.0990246	0.780161			-0.221727	0.16645	0.97274	0.801134	1.1811	52.319
EVI5	Esophagus_Mucosa(GTEx)	1	92974253	rs10874656	1	92947024	C	T	0.975198	0.0100503	0.0343748	0.77	-0.434201	0.047609	7.50243e-20	-0.0231467	0.0792086	0.770115			-0.178396	0.132102	0.977119	0.836611	1.14122	83.177
EVI5	Esophagus_Muscularis(GTEx)	1	92974253	rs11164654	1	92968312	C	T	0.975198	0.0100503	0.0343748	0.77	-0.375867	0.0422854	6.17641e-19	-0.026739	0.0915041	0.770122	0.48505	7	-0.206087	0.152609	0.973615	0.813762	1.16487	79.011
EVI5	Lung(GTEx)	1	92974253	rs6603991	1	93032583	C	T	0.975198	0.0100503	0.0270275	0.709999	-0.24718	0.0431983	1.05288e-08	-0.0406598	0.109574	0.710584			-0.255425	0.174105	0.960156	0.774587	1.19018	32.741
EVI5	Nerve_Tibial(GTEx)	1	92974253	rs6603975	1	92951239	G	A	0.975198	0.0100503	0.0359816	0.780001	-0.302355	0.0286804	5.51873e-26	-0.0332401	0.119046	0.780076	0.178862	4	-0.26657	0.20009	0.967306	0.766002	1.22151	111.138
EVI5	Skin_Not_Sun_Exposed_Suprapubic(GTEx)	1	92974253	rs6603991	1	93032583	C	T	0.975198	0.0100503	0.0270275	0.709999	-0.194658	0.0332276	4.67585e-09	-0.0516306	0.139126	0.710557			-0.324318	0.221056	0.94968	0.723021	1.24739	34.32
EVI5	Thyroid(GTEx)	1	92974253	rs6689470	1	92951210	A	G	0.015873	0.0861777	0.0218646	8.09991e-05	-0.370726	0.045332	2.88548e-16	-0.232457	0.0654701	0.000384389	0.801033	3	-0.360778	-0.104136	0.792584	0.697133	0.901103	66.88
EVI5	Whole_Blood(GTEx)	1	92974253	rs6604010	1	93187424	A	G	0.975198	0.0198026	0.0315325	0.53	-0.226959	0.0307245	1.50293e-13	-0.0872519	0.139436	0.53148	0.990688	11	-0.360546	0.186043	0.916446	0.697295	1.20447	54.566
FCGR2A	Skin_Sun_Exposed_Lower_leg(GTEx)	1	161475220	rs2085696	1	161569030	G	A	0.422619	-0.0295588	0.0438239	0.5	0.14672	0.0256392	1.0497e-08	-0.201464	0.300758	0.502951			-0.79095	0.388022	0.817533	0.453414	1.47406	32.747
FCRL1	Whole_Blood(GTEx)	1	157764193	rs10908597	1	157788521	C	T	0.438492	0.0618754	0.0165799	0.000189998	-0.276418	0.029686	1.26159e-20	-0.223847	0.0646195	0.000532045	0.133246	17	-0.350501	-0.0971928	0.799437	0.704335	0.907381	86.702
FCRL3	Adipose_Subcutaneous(GTEx)	1	157644111	rs7528684	1	157670816	G	A	0.436508	0.0725707	0.0166443	1.29999e-05	0.288505	0.0442544	7.06631e-11	0.251541	0.0694051	0.000289814	0.168734	8	0.115507	0.387575	1.28601	1.12244	1.4734	42.5
FCRL3	Adipose_Visceral_Omentum(GTEx)	1	157644111	rs7528684	1	157670816	G	A	0.436508	0.0725707	0.0166443	1.29999e-05	0.288505	0.0442544	7.06631e-11	0.251541	0.0694051	0.000289814	0.168734	8	0.115507	0.387575	1.28601	1.12244	1.4734	42.5
FCRL3	Esophagus_Mucosa(GTEx)	1	157644111	rs3761959	1	157669278	T	C	0.435516	0.0676586	0.0154557	1.2e-05	0.278551	0.0357739	6.89257e-15	0.242895	0.0636538	0.000135702	0.800673	6	0.118134	0.367656	1.27493	1.12539	1.44435	60.629
FCRL3	Liver(GTEx)	1	157644111	rs3761959	1	157669278	T	C	0.435516	0.0676586	0.0154557	1.2e-05	0.35427	0.0608376	5.77297e-09	0.19098	0.0545794	0.000466783			0.0840044	0.297956	1.21044	1.08763	1.3471	33.91
FCRL3	Lung(GTEx)	1	157644111	rs3761959	1	157669278	T	C	0.435516	0.0676586	0.0154557	1.2e-05	0.324612	0.0405725	1.2362e-15	0.208429	0.0542738	0.000122869	0.901637	11	0.102052	0.314806	1.23174	1.10744	1.36999	64.013
FCRL3	Spleen(GTEx)	1	157644111	rs3761959	1	157669278	T	C	0.435516	0.0676586	0.0154557	1.2e-05	0.431065	0.0543907	2.27516e-15	0.156957	0.0409606	0.00012716	0.206733	11	0.0766742	0.23724	1.16995	1.07969	1.26775	62.811
FCRL3	Thyroid(GTEx)	1	157644111	rs7522061	1	157668390	C	T	0.434524	0.0618754	0.0141913	1.29999e-05	0.227905	0.0356217	1.57507e-10	0.271496	0.0753532	0.000314583	0.272068	7	0.123804	0.419188	1.31193	1.13179	1.52073	40.933
FCRL3	Whole_Blood(GTEx)	1	157644111	rs3761959	1	157669278	T	C	0.435516	0.0676586	0.0154557	1.2e-05	0.303644	0.0210486	3.55963e-47	0.222822	0.0531927	2.80236e-05	0.373551	20	0.118564	0.32708	1.2496	1.12588	1.38691	208.105
HLA	Breast_Mammary_Tissue(GTEx)	6	32407619	rs1964995	6	32449411	C	T	0.353175	0.867501	0.0256505	1e-200	0.256015	0.0400427	1.62082e-10	3.38848	0.539371	3.3366e-10	3.77923e-05	5	2.33131	4.44565	29.6209	10.2914	85.255	40.877
HLA	Esophagus_Muscularis(GTEx)	6	32407619	rs17209866	6	32445992	A	G	0.352183	0.887891	0.0262534	1e-200	0.253535	0.0393689	1.19487e-10	3.50205	0.553568	2.51093e-10	0.435283	3	2.41706	4.58704	33.1834	11.2128	98.2036	41.473
HLA	Muscle_Skeletal(GTEx)	6	32407619	rs9268839	6	32428772	G	A	0.354167	0.916291	0.0270931	1e-200	0.263676	0.031169	2.68395e-17	3.47506	0.423441	2.27319e-16	3.08176e-05	20	2.64512	4.305	32.2998	14.0851	74.0695	71.564
HLA	Skin_Sun_Exposed_Lower_leg(GTEx)	6	32407619	rs17203563	6	32446459	A	G	0.353175	0.875469	0.0258861	1e-200	0.197293	0.0273157	5.09645e-13	4.43741	0.628223	1.62453e-12	0.338809	20	3.20609	5.66873	84.5557	24.6825	289.666	52.167
HLA	Adipose_Subcutaneous(GTEx)	6	30457244	rs2844721	6	30471147	A	G	0.622024	-0.0512933	0.0155202	0.000949992	0.23256	0.0253834	5.09973e-20	-0.220559	0.0709456	0.00187814	0.00085961	11	-0.359612	-0.0815056	0.80207	0.697947	0.921728	83.94
HLA	Adipose_Visceral_Omentum(GTEx)	6	30457244	rs2844721	6	30471147	A	G	0.622024	-0.0512933	0.0155202	0.000949992	0.23256	0.0253834	5.09973e-20	-0.220559	0.0709456	0.00187814	0.00085961	11	-0.359612	-0.0815056	0.80207	0.697947	0.921728	83.94
HLA	Artery_Coronary(GTEx)	6	30457244	rs2534811	6	30483680	A	G	0.600198	-0.0512933	0.0152506	0.000769999	0.228307	0.0402325	1.38936e-08	-0.224668	0.07765	0.00381165			-0.376862	-0.072474	0.798781	0.686011	0.93009	32.202
HLA	Artery_Tibial(GTEx)	6	30457244	rs3132612	6	30539438	G	C	0.72123	-0.0833816	0.0158745	1.5e-07	0.114781	0.0180956	2.25298e-10	-0.726441	0.179566	5.2201e-05	0.280085	9	-1.07839	-0.374492	0.483627	0.340143	0.687639	40.234
HLA	Breast_Mammary_Tissue(GTEx)	6	30457244	rs3132612	6	30539438	G	C	0.72123	-0.0833816	0.0158745	1.5e-07	0.153017	0.0234774	7.14334e-11	-0.544917	0.13324	4.3183e-05	0.333414	9	-0.806067	-0.283767	0.57989	0.446611	0.752942	42.479
HLA	Cells_Cultured_fibroblasts(GTEx)	6	30457244	rs2516657	6	30466913	A	G	0.599206	-0.0512933	0.0171614	0.00280001	0.119366	0.016308	2.48922e-13	-0.429715	0.155296	0.0056563	0.00236059	10	-0.734095	-0.125335	0.650695	0.47994	0.882201	53.575
HLA	Esophagus_Gastroesophageal_Junction(GTEx)	6	30457244	rs3130039	6	30500536	T	C	0.621032	-0.0618754	0.0163214	0.00015	0.192213	0.0338713	1.38853e-08	-0.321911	0.102118	0.0016197			-0.522062	-0.12176	0.724763	0.593296	0.885361	32.203
HLA	Esophagus_Mucosa(GTEx)	6	30457244	rs7747873	6	30434900	C	T	0.575397	0.18633	0.0155163	3.19963e-33	-0.223894	0.0265534	3.40286e-17	-0.832224	0.120601	5.17601e-12	0.00854686	16	-1.0686	-0.595846	0.435081	0.343488	0.551096	71.096
HLA	Esophagus_Muscularis(GTEx)	6	30457244	rs2516643	6	30505103	G	A	0.621032	-0.0582689	0.0152279	0.000129999	0.193252	0.028873	2.18381e-11	-0.301518	0.0907663	0.000894026	0.0174978	8	-0.47942	-0.123616	0.739695	0.619142	0.883719	44.799
HLA	Heart_Atrial_Appendage(GTEx)	6	30457244	rs2524225	6	30501464	A	G	0.600198	-0.0512933	0.0170327	0.00259998	0.178329	0.0300179	2.83721e-09	-0.287633	0.107084	0.00723	0.165536	6	-0.497518	-0.0777484	0.750037	0.608038	0.925197	35.293
HLA	Nerve_Tibial(GTEx)	6	30457244	rs2844718	6	30477276	C	T	0.621032	-0.0582689	0.0164288	0.000389996	0.163546	0.0228304	7.86269e-13	-0.356284	0.112092	0.00148038	0.0237688	9	-0.575984	-0.136584	0.700274	0.562151	0.872333	51.316
HLA	Skin_Not_Sun_Exposed_Suprapubic(GTEx)	6	30457244	rs2021719	6	30449482	A	G	0.568452	0.207014	0.0158227	4.10015e-39	-0.222538	0.0272887	3.49286e-16	-0.930241	0.134415	4.4957e-12	0.00285789	5	-1.19369	-0.666788	0.394459	0.303099	0.513355	66.503
HLA	Skin_Sun_Exposed_Lower_leg(GTEx)	6	30457244	rs2105960	6	30453789	C	A	0.568452	0.198451	0.0153003	1.80011e-38	-0.198966	0.0232215	1.05119e-17	-0.997412	0.139515	8.73252e-13	0.00237509	9	-1.27086	-0.723963	0.368833	0.28059	0.484827	73.414
ICAM3	Spleen(GTEx)	19	10444452	rs2304237	19	10446568	C	T	0.113095	0.0833816	0.0186162	7.49998e-06	-0.234731	0.0429373	4.58166e-08	-0.355222	0.102528	0.000530947			-0.556177	-0.154267	0.701018	0.573397	0.857043	29.886
ICAM3	Testis(GTEx)	19	10444452	rs10408916	19	10447770	G	T	0.114087	0.0833816	0.018477	6.4e-06	-0.559735	0.0773398	4.57559e-13	-0.148966	0.0389016	0.000128506			-0.225213	-0.0727189	0.861598	0.798346	0.929862	52.379
ICAM3	Whole_Blood(GTEx)	19	10444452	rs2304240	19	10449392	G	A	0.825397	-0.0392207	0.0224031	0.08	-0.157423	0.0184705	1.55541e-17	0.249142	0.145283	0.0863676	0.351585	6	-0.0356127	0.533897	1.28292	0.965014	1.70557	72.641
IFNGR2	Brain_Cerebellar_Hemisphere(GTEx)	21	34775202	rs9980428	21	34769010	T	G	0.0109127	0.0295588	0.026242	0.26	0.666229	0.100019	2.71888e-11	0.0443673	0.0399481	0.26673			-0.033931	0.122666	1.04537	0.966638	1.13051	44.369
IFNGR2	Brain_Cerebellum(GTEx)	21	34775202	rs9980428	21	34769010	T	G	0.0109127	0.0295588	0.026242	0.26	0.732381	0.0914728	1.17976e-15	0.0403599	0.0361839	0.264675			-0.0305605	0.11128	1.04119	0.969902	1.11771	64.105
IFNGR2	Heart_Left_Ventricle(GTEx)	21	34775202	rs2284553	21	34776695	G	A	0.62004	-0.00995033	0.0267586	0.709999	0.176944	0.031953	3.0659e-08	-0.0562343	0.151567	0.710623			-0.353306	0.240837	0.945318	0.702363	1.27231	30.665
IFNGR2	Muscle_Skeletal(GTEx)	21	34775202	rs2284553	21	34776695	G	A	0.62004	-0.00995033	0.0267586	0.709999	0.21842	0.0281047	7.7473e-15	-0.0455559	0.12265	0.710317			-0.28595	0.194838	0.955466	0.7513	1.21511	60.399
IFNGR2	Pancreas(GTEx)	21	34775202	rs2284553	21	34776695	G	A	0.62004	-0.00995033	0.0267586	0.709999	0.287126	0.0357543	9.70514e-16	-0.0346549	0.0932945	0.710297			-0.217512	0.148202	0.965939	0.804518	1.15975	64.489
IFNGR2	Testis(GTEx)	21	34775202	rs2284553	21	34776695	G	A	0.62004	-0.00995033	0.0267586	0.709999	0.373734	0.0431302	4.50515e-18	-0.0266241	0.0716639	0.710255			-0.167085	0.113837	0.973727	0.846127	1.12057	75.087
IFNGR2	Whole_Blood(GTEx)	21	34775202	rs10775653	21	34772716	C	G	0.605159	-0.00995033	0.0175166	0.57	0.0850454	0.014942	1.25772e-08	-0.117	0.206991	0.571908			-0.522702	0.288702	0.889585	0.592916	1.33469	32.395
IL6R	Artery_Tibial(GTEx)	1	154377669	rs7518199	1	154407419	C	A	0.332341	-0.0676586	0.0156819	1.6e-05	-0.210369	0.0224502	7.22076e-21	0.321619	0.0820668	8.89216e-05	0.000154077	8	0.160768	0.48247	1.37936	1.17441	1.62007	87.806
IL6R	Cells_EBV(GTEx)	1	154377669	rs12026876	1	154361788	A	G	0.0297619	0.0861777	0.028146	0.00219999	1.11135	0.170243	6.664e-11	0.0775433	0.0279733	0.00557045			0.0227156	0.132371	1.08063	1.02298	1.14153	42.615
IL6R	Testis(GTEx)	1	154377669	rs6687726	1	154400320	G	A	0.436508	-0.0198026	0.0164973	0.23	-0.482508	0.0470938	1.23763e-24	0.041041	0.0344246	0.233183	7.87635e-06	12	-0.0264312	0.108513	1.04189	0.973915	1.11462	104.974
IL6R	Whole_Blood(GTEx)	1	154377669	rs4553185	1	154410955	T	C	0.429563	-0.0202027	0.0157643	0.2	-0.116374	0.0140717	1.33906e-16	0.173601	0.137079	0.205358	0.000236861	8	-0.0950738	0.442276	1.18958	0.909306	1.55624	68.394
KLRD1	Artery_Tibial(GTEx)	12	10378657	rs61242400	12	10463014	C	T	0.485119	0.0725707	0.0209432	0.000530005	0.200706	0.0364753	3.74414e-08	0.361577	0.123314	0.00336613			0.119882	0.603272	1.43559	1.12736	1.82809	30.278
KLRD1	Brain_Nucleus_accumbens_basal_ganglia(GTEx)	12	10378657	rs35868193	12	10452730	G	T	0.173611	0.0943107	0.0411771	0.0219999	0.904056	0.161049	1.98223e-08	0.10432	0.0491923	0.0339515			0.00790309	0.200737	1.10996	1.00793	1.2223	31.512
KLRD1	Heart_Atrial_Appendage(GTEx)	12	10378657	rs4325390	12	10378167	T	C	0.280754	0.0392207	0.0326742	0.23	0.562876	0.0710854	2.40761e-15	0.0696791	0.0587119	0.235307	0.16141	6	-0.0453962	0.184754	1.07216	0.955619	1.20292	62.7
KLRD1	Heart_Left_Ventricle(GTEx)	12	10378657	rs2617128	12	10447630	G	A	0.826389	-0.0953102	0.0416135	0.0219999	-0.497615	0.0838341	2.9257e-09	0.191534	0.0896355	0.0326134			0.0158484	0.36722	1.21111	1.01597	1.44371	35.233
SWAP70	Artery_Tibial(GTEx)	11	9685624	rs10840298	11	9764832	A	C	0.681548	0.076961	0.0221775	0.000519996	0.23395	0.0284673	2.06577e-16	0.328963	0.102901	0.00138912	0.633763	10	0.127277	0.530649	1.38953	1.13573	1.70004	67.539
SWAP70	Cells_Cultured_fibroblasts(GTEx)	11	9685624	rs360158	11	9753601	A	G	0.675595	0.0676586	0.0201164	0.000769999	-0.113396	0.0168614	1.75385e-11	-0.596658	0.198348	0.00262853	0.469587	3	-0.98542	-0.207896	0.550649	0.373282	0.812292	45.228
SWAP70	Cells_EBV(GTEx)	11	9685624	rs10743114	11	9653778	A	G	0.343254	0.0487902	0.0246743	0.0479999	0.74609	0.123997	1.77659e-09	0.0653945	0.0348115	0.0603085	0.875215	6	-0.00283604	0.133625	1.06758	0.997168	1.14296	36.204
SWAP70	Lung(GTEx)	11	9685624	rs12275368	11	9667828	G	A	0.371032	-0.0487902	0.0185686	0.00860003	-0.16486	0.0262266	3.25788e-10	0.295949	0.122077	0.0153383	0.133928	4	0.0566781	0.53522	1.3444	1.05832	1.70782	39.514
SWAP70	Muscle_Skeletal(GTEx)	11	9685624	rs10840280	11	9670340	T	G	0.363095	-0.0512933	0.0204181	0.012	-0.183731	0.0254386	5.10349e-13	0.279176	0.117661	0.0176577	0.226528	8	0.0485604	0.509792	1.32204	1.04976	1.66494	52.165
SWAP70	Nerve_Tibial(GTEx)	11	9685624	rs10840285	11	9690013	T	G	0.518849	-0.0304592	0.0237674	0.2	-0.144151	0.0231078	4.42614e-10	0.211301	0.168322	0.209356	0.0709631	3	-0.11861	0.541212	1.23528	0.888154	1.71809	38.915
SWAP70	Ovary(GTEx)	11	9685624	rs10743113	11	9648324	G	C	0.868056	0.0676586	0.0423345	0.11	-0.400829	0.0730665	4.11578e-08	-0.168797	0.110008	0.124931			-0.384413	0.0468187	0.84468	0.68085	1.04793	30.094
SWAP70	Skin_Not_Sun_Exposed_Suprapubic(GTEx)	11	9685624	rs10743113	11	9648324	G	C	0.868056	0.0676586	0.0423345	0.11	-0.235958	0.0429679	3.98537e-08	-0.28674	0.186859	0.1249			-0.652984	0.0795036	0.750707	0.520491	1.08275	30.157
SWAP70	Skin_Sun_Exposed_Lower_leg(GTEx)	11	9685624	rs10743113	11	9648324	G	C	0.868056	0.0676586	0.0423345	0.11	-0.21528	0.0367596	4.72908e-09	-0.314282	0.203839	0.12312	0.0097206	3	-0.713806	0.0852424	0.730313	0.489776	1.08898	34.298
TFF1	Thyroid(GTEx)	21	43782391	rs225345	21	43776274	G	T	0.62996	0.0202027	0.0225358	0.37	-0.546071	0.0477938	3.11618e-30	-0.0369965	0.0413958	0.371469	0.0271392	4	-0.118132	0.0441393	0.96368	0.888579	1.04513	130.543
TGOLN2	Cells_Cultured_fibroblasts(GTEx)	2	85545147	rs4599108	2	85543222	T	C	0.938492	-0.0512933	0.0157167	0.00109999	-0.344005	0.022375	2.42715e-53	0.149106	0.0467054	0.00141055	0.184888	7	0.0575634	0.240649	1.1608	1.05925	1.27207	236.376
TGOLN2	Cells_EBV(GTEx)	2	85545147	rs4599108	2	85543222	T	C	0.938492	-0.0512933	0.0157167	0.00109999	-0.281597	0.0442151	1.90518e-10	0.182151	0.0627141	0.00367871			0.0592314	0.305071	1.1998	1.06102	1.35672	40.562
TGOLN2	Esophagus_Mucosa(GTEx)	2	85545147	rs4599108	2	85543222	T	C	0.938492	-0.0512933	0.0157167	0.00109999	-0.286528	0.0245559	1.84879e-31	0.179017	0.0569574	0.0016723	0.249608	4	0.0673805	0.290654	1.19604	1.0697	1.3373	136.151
TGOLN2	Liver(GTEx)	2	85545147	rs4599108	2	85543222	T	C	0.938492	-0.0512933	0.0157167	0.00109999	-0.33931	0.0433298	4.84541e-15	0.151169	0.0501813	0.00259134	0.267419	4	0.0528137	0.249524	1.16319	1.05423	1.28341	61.323
TGOLN2	Lung(GTEx)	2	85545147	rs1969260	2	85568810	A	G	0.522817	-0.0202027	0.017194	0.24	-0.148709	0.02418	7.74415e-10	0.135854	0.117713	0.248455	0.0835089	3	-0.0948635	0.366571	1.14551	0.909497	1.44278	37.824
TGOLN2	Pancreas(GTEx)	2	85545147	rs72840063	2	85550396	A	T	0.503968	-0.0304592	0.017456	0.0810009	-0.331611	0.0367859	1.9753e-19	0.0918522	0.0536171	0.0866914	0.244937	3	-0.0132373	0.196942	1.0962	0.98685	1.21767	81.263
TGOLN2	Skin_Not_Sun_Exposed_Suprapubic(GTEx)	2	85545147	rs4599108	2	85543222	T	C	0.938492	-0.0512933	0.0157167	0.00109999	-0.263891	0.0236953	8.29995e-29	0.194373	0.0620622	0.00173674	0.282524	4	0.0727311	0.316015	1.21455	1.07544	1.37165	124.029
TGOLN2	Skin_Sun_Exposed_Lower_leg(GTEx)	2	85545147	rs4599108	2	85543222	T	C	0.938492	-0.0512933	0.0157167	0.00109999	-0.254802	0.0228254	6.17939e-29	0.201307	0.064264	0.0017333	0.289202	4	0.0753496	0.327264	1.223	1.07826	1.38717	124.615
TGOLN2	Thyroid(GTEx)	2	85545147	rs908304	2	85573049	A	G	0.525794	-0.0202027	0.017194	0.24	-0.136359	0.0243275	2.08091e-08	0.148158	0.128834	0.250148			-0.104357	0.400673	1.1597	0.900904	1.49283	31.418
TNXB	Adrenal_Gland(GTEx)	6	32008931	rs35337578	6	31938451	C	T	0.0347222	-0.300105	0.0310227	3.90032e-22	0.665381	0.098091	1.17457e-11	-0.451027	0.0812085	2.79297e-08	0.0791819	4	-0.610196	-0.291858	0.636974	0.543245	0.746874	46.013
WFIKKN2	Brain_Amygdala(GTEx)	17	48912011	rs72837512	17	48703172	C	A	0.100198	-0.00995033	0.0299841	0.74	0.967391	0.167632	7.88392e-09	-0.0102857	0.031046	0.740413			-0.0711359	0.0505645	0.989767	0.931335	1.05186	33.304
WFIKKN2	Pituitary(GTEx)	17	48912011	rs9807072	17	48875123	G	T	0.292659	-0.0198026	0.0220895	0.37	0.766466	0.101043	3.3105e-14	-0.0258362	0.0290205	0.373318	0.866244	3	-0.0827164	0.031044	0.974495	0.920612	1.03153	57.54
WFIKKN2	Skin_Sun_Exposed_Lower_leg(GTEx)	17	48912011	rs9891860	17	48883131	T	C	0.561508	0.0198026	0.0256447	0.44	0.228479	0.0418224	4.67942e-08	0.0866714	0.113357	0.444515			-0.135508	0.308851	1.09054	0.873272	1.36186	29.845
AIF1	Cells_EBV(GTEx)	6	31582961	rs2260050	6	31591928	G	A	0.592262	0.287682	0.0160327	5.4e-72	0.572902	0.104084	3.71e-08	0.502149	0.0954251	1.42e-07			0.315116	0.689182	1.65227	1.37042	1.99209	30.297
AIF1	Lung(GTEx)	6	31582961	rs1077394	6	31610384	T	C	0.689484	0.00995033	0.0226189	0.66	0.151613	0.0238566	2.08188e-10	0.0656298	0.149545	0.660762			-0.227478	0.358738	1.06783	0.79654	1.43152	40.388
AIF1	Testis(GTEx)	6	31582961	rs1077394	6	31610384	T	C	0.689484	0.00995033	0.0226189	0.66	0.242243	0.0438062	3.20445e-08	0.0410758	0.0936678	0.661004			-0.142513	0.224665	1.04193	0.867176	1.2519	30.58
AIF1	Whole_Blood(GTEx)	6	31582961	rs14365	6	31635710	C	T	0.297619	0.162519	0.0188822	7.50067e-18	-0.132038	0.0163995	8.18847e-16	-1.23085	0.209336	4.10782e-09	5.41551e-14	7	-1.64115	-0.820551	0.292044	0.193757	0.440189	64.824
APOM	Adrenal_Gland(GTEx)	6	31620193	rs8192589	6	32187637	T	G	0.0267857	-0.223144	0.0245035	8.49963e-20	-0.621715	0.108355	9.59496e-09	0.358917	0.0739347	1.20682e-06			0.214005	0.503829	1.43178	1.23863	1.65505	32.922
APOM	Muscle_Skeletal(GTEx)	6	31620193	rs3130623	6	31597700	T	C	0.0724206	-0.139262	0.0198162	2.09991e-12	-0.283551	0.0335259	2.72791e-17	0.491136	0.0908633	6.47315e-08	4.70561e-11	15	0.313044	0.669228	1.63417	1.36758	1.95273	71.532
APOM	Testis(GTEx)	6	31620193	rs3130626	6	31598489	G	A	0.0704365	-0.198851	0.0210927	4.19952e-21	-0.233663	0.0386316	1.46212e-09	0.851016	0.167167	3.56534e-07			0.523369	1.17866	2.34203	1.6877	3.25003	36.584
ATP6V1G2	Adipose_Subcutaneous(GTEx)	6	31512239	rs2239705	6	31513402	A	G	0.144841	-0.248461	0.0226049	4.19952e-28	0.757125	0.0613452	5.37778e-35	-0.328164	0.0399797	2.24412e-16	1.68673e-14	20	-0.406524	-0.249804	0.720245	0.665961	0.778954	152.326
ATP6V1G2	Adipose_Visceral_Omentum(GTEx)	6	31512239	rs2239705	6	31513402	A	G	0.144841	-0.248461	0.0226049	4.19952e-28	0.757125	0.0613452	5.37778e-35	-0.328164	0.0399797	2.24412e-16	1.68673e-14	20	-0.406524	-0.249804	0.720245	0.665961	0.778954	152.326
ATP6V1G2	Adrenal_Gland(GTEx)	6	31512239	rs2239705	6	31513402	A	G	0.144841	-0.248461	0.0226049	4.19952e-28	0.628872	0.0815819	1.27329e-14	-0.39509	0.0626021	2.77007e-10	4.79732e-05	4	-0.51779	-0.27239	0.673619	0.595836	0.761557	59.421
ATP6V1G2	Artery_Coronary(GTEx)	6	31512239	rs2516483	6	31496476	C	G	0.143849	-0.307485	0.0228134	2.09991e-41	0.647228	0.0861678	5.8565e-14	-0.47508	0.0724076	5.33807e-11			-0.616999	-0.333161	0.621835	0.539561	0.716655	56.419
ATP6V1G2	Artery_Tibial(GTEx)	6	31512239	rs2239705	6	31513402	A	G	0.144841	-0.248461	0.0226049	4.19952e-28	0.783292	0.0494032	1.29641e-56	-0.317201	0.0351153	1.66827e-19	1.50625e-20	20	-0.386027	-0.248375	0.728184	0.679752	0.780067	251.384
ATP6V1G2	Breast_Mammary_Tissue(GTEx)	6	31512239	rs2239705	6	31513402	A	G	0.144841	-0.248461	0.0226049	4.19952e-28	0.691769	0.0665331	2.54864e-25	-0.359168	0.0475508	4.24205e-14	2.22684e-12	14	-0.452368	-0.265968	0.698257	0.63612	0.766463	108.105
ATP6V1G2	Cells_Cultured_fibroblasts(GTEx)	6	31512239	rs2239705	6	31513402	A	G	0.144841	-0.248461	0.0226049	4.19952e-28	0.670707	0.0399941	4.03432e-63	-0.370446	0.040297	3.82395e-20	8.08825e-20	20	-0.449428	-0.291464	0.690426	0.637993	0.747169	281.238
ATP6V1G2	Colon_Sigmoid(GTEx)	6	31512239	rs2239705	6	31513402	A	G	0.144841	-0.248461	0.0226049	4.19952e-28	0.392109	0.0405808	4.35382e-22	-0.633653	0.0873159	3.95732e-13	6.33277e-14	12	-0.804792	-0.462514	0.53065	0.447181	0.629699	93.362
ATP6V1G2	Esophagus_Gastroesophageal_Junction(GTEx)	6	31512239	rs2516483	6	31496476	C	G	0.143849	-0.307485	0.0228134	2.09991e-41	0.692671	0.0684098	4.26618e-24	-0.443912	0.0548347	5.70499e-16	5.76418e-12	12	-0.551388	-0.336436	0.641522	0.57615	0.714312	102.522
ATP6V1G2	Esophagus_Mucosa(GTEx)	6	31512239	rs2239705	6	31513402	A	G	0.144841	-0.248461	0.0226049	4.19952e-28	0.485842	0.0628616	1.08599e-14	-0.511403	0.0808894	2.57787e-10	1.30349e-08	5	-0.669946	-0.35286	0.599654	0.511736	0.702676	59.734
ATP6V1G2	Esophagus_Muscularis(GTEx)	6	31512239	rs2239705	6	31513402	A	G	0.144841	-0.248461	0.0226049	4.19952e-28	0.518232	0.0481109	4.68716e-27	-0.47944	0.0623197	1.43463e-14	2.52218e-14	17	-0.601587	-0.357293	0.61913	0.547942	0.699567	116.028
ATP6V1G2	Heart_Left_Ventricle(GTEx)	6	31512239	rs2239705	6	31513402	A	G	0.144841	-0.248461	0.0226049	4.19952e-28	0.40137	0.0683443	4.28592e-09	-0.619032	0.11951	2.22166e-07			-0.853272	-0.384792	0.538465	0.426019	0.680592	34.489
ATP6V1G2	Lung(GTEx)	6	31512239	rs2239705	6	31513402	A	G	0.144841	-0.248461	0.0226049	4.19952e-28	0.498296	0.0523931	1.8935e-21	-0.498621	0.0693293	6.38152e-13	2.10297e-15	13	-0.634506	-0.362736	0.607368	0.530197	0.69577	90.454
ATP6V1G2	Nerve_Tibial(GTEx)	6	31512239	rs2239705	6	31513402	A	G	0.144841	-0.248461	0.0226049	4.19952e-28	0.729372	0.0521166	1.67201e-44	-0.340651	0.0394081	5.41949e-18	5.53989e-22	20	-0.417891	-0.263411	0.711307	0.658434	0.768426	195.86
ATP6V1G2	Ovary(GTEx)	6	31512239	rs2516483	6	31496476	C	G	0.143849	-0.307485	0.0228134	2.09991e-41	0.800014	0.112348	1.07261e-12	-0.38435	0.0610451	3.05108e-10	1.07178e-09	5	-0.503998	-0.264702	0.680893	0.60411	0.767435	50.707
ATP6V1G2	Pancreas(GTEx)	6	31512239	rs2239705	6	31513402	A	G	0.144841	-0.248461	0.0226049	4.19952e-28	0.560159	0.0862043	8.13744e-11	-0.443554	0.0792961	2.2235e-08	6.05461e-13	4	-0.598974	-0.288134	0.641752	0.549375	0.749661	42.225
ATP6V1G2	Pituitary(GTEx)	6	31512239	rs2239705	6	31513402	A	G	0.144841	-0.248461	0.0226049	4.19952e-28	0.899934	0.0739992	4.98925e-34	-0.276088	0.0338573	3.50712e-16	1.05102e-09	18	-0.342448	-0.209728	0.758746	0.71003	0.810805	147.9
ATP6V1G2	Prostate(GTEx)	6	31512239	rs2239705	6	31513402	A	G	0.144841	-0.248461	0.0226049	4.19952e-28	0.640252	0.0869916	1.84009e-13	-0.388068	0.0634561	9.62381e-10	3.41757e-10	5	-0.512442	-0.263694	0.678366	0.599031	0.768209	54.169
ATP6V1G2	Skin_Not_Sun_Exposed_Suprapubic(GTEx)	6	31512239	rs2239705	6	31513402	A	G	0.144841	-0.248461	0.0226049	4.19952e-28	0.665802	0.0703349	2.90299e-21	-0.373176	0.0520268	7.35065e-13	8.47778e-06	16	-0.475149	-0.271203	0.688544	0.621793	0.762461	89.608
ATP6V1G2	Skin_Sun_Exposed_Lower_leg(GTEx)	6	31512239	rs2239705	6	31513402	A	G	0.144841	-0.248461	0.0226049	4.19952e-28	0.603993	0.0625816	4.8543e-22	-0.411364	0.056722	4.09797e-13	4.25197e-13	7	-0.522539	-0.300189	0.662746	0.593013	0.740678	93.147
ATP6V1G2	Spleen(GTEx)	6	31512239	rs3130056	6	31499354	T	C	0.902778	0.00995033	0.0356235	0.780001	0.585109	0.08467	4.83083e-12	0.0170059	0.0609332	0.780175	0.000228129	13	-0.102423	0.136435	1.01715	0.902647	1.14618	47.755
ATP6V1G2	Testis(GTEx)	6	31512239	rs2239705	6	31513402	A	G	0.144841	-0.248461	0.0226049	4.19952e-28	0.531085	0.0648917	2.74183e-16	-0.467837	0.0712695	5.2266e-11	4.20263e-06	5	-0.607525	-0.328149	0.626356	0.544697	0.720256	66.981
ATP6V1G2	Thyroid(GTEx)	6	31512239	rs2239705	6	31513402	A	G	0.144841	-0.248461	0.0226049	4.19952e-28	0.677225	0.0414721	6.07143e-60	-0.366881	0.0402357	7.63141e-20	3.92015e-19	20	-0.445743	-0.288019	0.692892	0.640348	0.749747	266.658
ATP6V1G2	Uterus(GTEx)	6	31512239	rs2239705	6	31513402	A	G	0.144841	-0.248461	0.0226049	4.19952e-28	0.910447	0.137653	3.73906e-11	-0.2729	0.0481548	1.45196e-08			-0.367283	-0.178517	0.761169	0.692613	0.83651	43.746
ATP6V1G2	Whole_Blood(GTEx)	6	31512239	rs2239705	6	31513402	A	G	0.144841	-0.248461	0.0226049	4.19952e-28	0.387575	0.0530939	2.88184e-13	-0.641066	0.105423	1.19507e-09	8.60025e-09	7	-0.847695	-0.434437	0.526731	0.428401	0.647629	53.287
BTN1A1	Testis(GTEx)	6	26501449	rs9358948	6	26483806	A	G	0.115079	-0.0100503	0.0139109	0.47	0.712531	0.0879575	5.45727e-16	-0.0141051	0.0196007	0.471759	0.0543843	6	-0.0525225	0.0243123	0.985994	0.948833	1.02461	65.624
C5	Adipose_Subcutaneous(GTEx)	9	123714616	rs10818502	9	123831352	T	C	0.569444	-0.0512933	0.0170979	0.00269998	0.223839	0.026512	3.09469e-17	-0.229153	0.0810635	0.00470115	0.0312568	11	-0.388037	-0.0702685	0.795207	0.678387	0.932143	71.283
C5	Adipose_Visceral_Omentum(GTEx)	9	123714616	rs10818502	9	123831352	T	C	0.569444	-0.0512933	0.0170979	0.00269998	0.223839	0.026512	3.09469e-17	-0.229153	0.0810635	0.00470115	0.0312568	11	-0.388037	-0.0702685	0.795207	0.678387	0.932143	71.283
C5	Adrenal_Gland(GTEx)	9	123714616	rs7872790	9	123748153	T	A	0.229167	0.0618754	0.0189592	0.00109999	0.583566	0.0734101	1.87422e-15	0.10603	0.0351199	0.00253545	0.186291	8	0.037195	0.174865	1.11186	1.0379	1.19109	63.193
C5	Artery_Tibial(GTEx)	9	123714616	rs6478501	9	123891576	A	G	0.77877	-0.040822	0.0154411	0.00819993	-0.144052	0.0215943	2.5437e-11	0.283384	0.115302	0.0139811			0.0573921	0.509376	1.32761	1.05907	1.66425	44.5
C5	Cells_Cultured_fibroblasts(GTEx)	9	123714616	rs72760242	9	123915955	A	G	0.0287698	0.0392207	0.0237036	0.0980009	-0.29915	0.0378889	2.89243e-15	-0.131107	0.0809578	0.10535			-0.289784	0.0275703	0.877124	0.748425	1.02795	62.338
C5	Esophagus_Mucosa(GTEx)	9	123714616	rs4837807	9	123792005	T	G	0.750992	-0.0512933	0.0147362	0.0005	0.183741	0.0329357	2.42217e-08	-0.279161	0.0945313	0.00314596			-0.464442	-0.0938797	0.756418	0.628485	0.910392	31.123
C5	Lung(GTEx)	9	123714616	rs2416813	9	123823632	G	C	0.970238	-0.0304592	0.0158735	0.0549997	0.257749	0.0315213	2.91042e-16	-0.118174	0.0632581	0.061745	0.531514	4	-0.24216	0.00581188	0.888541	0.784931	1.00583	66.863
C5	Nerve_Tibial(GTEx)	9	123714616	rs1035029	9	123742818	A	G	0.786706	-0.0304592	0.0169895	0.0729995	0.121807	0.0218873	2.6187e-08	-0.250061	0.146538	0.0879222			-0.537275	0.0371535	0.778753	0.584338	1.03785	30.971
C5	Testis(GTEx)	9	123714616	rs1359085	9	123954156	G	A	0.569444	-0.0392207	0.0139073	0.00479999	0.245495	0.0387713	2.42205e-10	-0.159762	0.0620149	0.00998978	0.00883352	6	-0.281311	-0.0382128	0.852347	0.754793	0.962508	40.093
C5	Whole_Blood(GTEx)	9	123714616	rs1323474	9	123852859	T	C	0.744048	-0.0512933	0.0149074	0.000580003	0.269142	0.0322361	6.87976e-17	-0.190581	0.0599078	0.0014665	0.113265	12	-0.308	-0.0731617	0.826479	0.734915	0.929451	69.707
CD40	Adipose_Subcutaneous(GTEx)	20	44746911	rs6074022	20	44740196	T	C	0.559524	0.131028	0.0180142	3.50026e-13	0.429634	0.0493727	3.26493e-18	0.304976	0.0546476	2.39455e-08	0.0491151	12	0.197867	0.412085	1.35659	1.2188	1.50996	75.722
CD40	Adipose_Visceral_Omentum(GTEx)	20	44746911	rs6074022	20	44740196	T	C	0.559524	0.131028	0.0180142	3.50026e-13	0.429634	0.0493727	3.26493e-18	0.304976	0.0546476	2.39455e-08	0.0491151	12	0.197867	0.412085	1.35659	1.2188	1.50996	75.722
CD40	Adrenal_Gland(GTEx)	20	44746911	rs4239702	20	44749251	C	T	0.569444	0.139262	0.018434	4.19952e-14	0.322808	0.059012	4.49496e-08	0.431408	0.0973688	9.39445e-06			0.240565	0.622251	1.53942	1.27197	1.86312	29.923
CD40	Artery_Tibial(GTEx)	20	44746911	rs6032662	20	44734310	T	C	0.564484	0.131028	0.0179629	2.99985e-13	0.248194	0.037687	4.52827e-11	0.527926	0.108001	1.01775e-06	0.744669	3	0.316244	0.739608	1.69541	1.37197	2.09511	43.371
CD40	Breast_Mammary_Tissue(GTEx)	20	44746911	rs4239702	20	44749251	C	T	0.569444	0.139262	0.018434	4.19952e-14	0.232645	0.0348302	2.39913e-11	0.598603	0.119625	5.61488e-07			0.364138	0.833068	1.81958	1.43927	2.30037	44.614
CD40	Cells_Cultured_fibroblasts(GTEx)	20	44746911	rs4812997	20	44741498	G	A	0.316468	0.0618754	0.0170734	0.000290001	0.319753	0.0343191	1.196e-20	0.19351	0.0572927	0.000731304	0.000877095	11	0.0812163	0.305804	1.2135	1.08461	1.35772	86.808
CD40	Colon_Sigmoid(GTEx)	20	44746911	rs4810485	20	44747947	G	T	0.559524	0.139262	0.0187158	1e-13	0.303583	0.0517923	4.58582e-09	0.458728	0.0996263	4.13488e-06			0.26346	0.653996	1.58206	1.30143	1.92321	34.358
CD40	Esophagus_Gastroesophageal_Junction(GTEx)	20	44746911	rs1883832	20	44746982	C	T	0.56746	0.139262	0.0187475	1.10002e-13	0.281612	0.0411802	8.00065e-12	0.494517	0.0982907	4.87493e-07	0.183226	3	0.301867	0.687167	1.63971	1.35238	1.98807	46.765
CD40	Esophagus_Mucosa(GTEx)	20	44746911	rs6032663	20	44735263	G	T	0.565476	0.127833	0.0175655	3.40016e-13	0.190303	0.032965	7.79276e-09	0.671734	0.148524	6.10512e-06			0.380627	0.962841	1.95763	1.4632	2.61913	33.326
CD40	Esophagus_Muscularis(GTEx)	20	44746911	rs6074022	20	44740196	T	C	0.559524	0.131028	0.0180142	3.50026e-13	0.269105	0.042551	2.54396e-10	0.486903	0.102022	1.81924e-06	0.0181351	6	0.28694	0.686866	1.62727	1.33234	1.98748	39.997
CD40	Heart_Atrial_Appendage(GTEx)	20	44746911	rs1569723	20	44742064	A	C	0.564484	0.131028	0.0177958	1.80011e-13	0.29117	0.047965	1.27534e-09	0.450005	0.0960766	2.81585e-06			0.261695	0.638315	1.56832	1.29913	1.89329	36.851
CD40	Heart_Left_Ventricle(GTEx)	20	44746911	rs6074021	20	44736796	G	C	0.329365	0.0676586	0.0151705	8.19993e-06	0.19766	0.0309748	1.75583e-10	0.342298	0.0936374	0.000256613	0.0359963	5	0.158769	0.525827	1.40818	1.17207	1.69186	40.721
CD40	Lung(GTEx)	20	44746911	rs6032662	20	44734310	T	C	0.564484	0.131028	0.0179629	2.99985e-13	0.346855	0.0323646	8.46022e-27	0.37776	0.0626453	1.63813e-09	0.551621	8	0.254975	0.500545	1.45901	1.29043	1.64962	114.856
CD40	Nerve_Tibial(GTEx)	20	44746911	rs1883832	20	44746982	C	T	0.56746	0.139262	0.0187475	1.10002e-13	0.316192	0.0396427	1.51093e-15	0.440435	0.0810228	5.45092e-08	0.114176	5	0.28163	0.59924	1.55338	1.32529	1.82073	63.617
CD40	Skin_Not_Sun_Exposed_Suprapubic(GTEx)	20	44746911	rs1569723	20	44742064	A	C	0.564484	0.131028	0.0177958	1.80011e-13	0.302277	0.0424938	1.13182e-12	0.43347	0.0847305	3.12301e-07	0.76915	3	0.267398	0.599542	1.5426	1.30656	1.82128	50.601
CD40	Skin_Sun_Exposed_Lower_leg(GTEx)	20	44746911	rs1883832	20	44746982	C	T	0.56746	0.139262	0.0187475	1.10002e-13	0.326109	0.0405994	9.56203e-16	0.427041	0.0783036	4.93434e-08	0.0214682	10	0.273566	0.580516	1.53272	1.31464	1.78696	64.519
CD40	Testis(GTEx)	20	44746911	rs1569723	20	44742064	A	C	0.564484	0.131028	0.0177958	1.80011e-13	0.29569	0.0494907	2.30571e-09	0.443126	0.0955141	3.49457e-06			0.255918	0.630334	1.55757	1.29165	1.87824	35.697
CD40	Thyroid(GTEx)	20	44746911	rs1883832	20	44746982	C	T	0.56746	0.139262	0.0187475	1.10002e-13	0.346535	0.0454426	2.42563e-14	0.40187	0.0755246	1.03172e-07	0.997885	3	0.253842	0.549898	1.49462	1.28897	1.73308	58.152
CD40	Whole_Blood(GTEx)	20	44746911	rs56347917	20	44730611	G	C	0.0238095	0.0198026	0.015797	0.21	0.36953	0.0328438	2.28619e-29	0.0535886	0.0430134	0.212816	0.000574529	5	-0.0307177	0.137895	1.05505	0.969749	1.14785	126.588
DXO	Artery_Tibial(GTEx)	6	31937587	rs17201560	6	32047268	C	T	0.0168651	0.415515	0.0360194	8.69961e-31	-0.477432	0.0633696	4.91748e-14	-0.870312	0.137971	2.82744e-10	0.451457	5	-1.14074	-0.599889	0.418821	0.319584	0.548873	56.762
DXO	Brain_Nucleus_accumbens_basal_ganglia(GTEx)	6	31937587	rs17493811	6	32145399	G	C	0.0119048	0.553885	0.0400639	1.80011e-43	-0.795454	0.145477	4.55398e-08	-0.696313	0.136944	3.6829e-07			-0.964723	-0.427903	0.49842	0.381089	0.651875	29.898
DXO	Breast_Mammary_Tissue(GTEx)	6	31937587	rs17493811	6	32145399	G	C	0.0119048	0.553885	0.0400639	1.80011e-43	-0.469143	0.0800114	4.53339e-09	-1.18063	0.218715	6.7377e-08			-1.60931	-0.751949	0.307085	0.200025	0.471447	34.38
DXO	Cells_Cultured_fibroblasts(GTEx)	6	31937587	rs17201560	6	32047268	C	T	0.0168651	0.415515	0.0360194	8.69961e-31	-0.81238	0.095428	1.6947e-17	-0.511479	0.0746707	7.39579e-12	0.107912	7	-0.657834	-0.365124	0.599608	0.517972	0.69411	72.471
DXO	Esophagus_Mucosa(GTEx)	6	31937587	rs17201560	6	32047268	C	T	0.0168651	0.415515	0.0360194	8.69961e-31	-0.457218	0.0709805	1.1833e-10	-0.90879	0.161589	1.865e-08	0.954184	5	-1.2255	-0.592076	0.403012	0.29361	0.553178	41.492
DXO	Esophagus_Muscularis(GTEx)	6	31937587	rs17201560	6	32047268	C	T	0.0168651	0.415515	0.0360194	8.69961e-31	-0.419399	0.0582765	6.16844e-13	-0.990739	0.162258	1.022e-09	0.433485	6	-1.30876	-0.672713	0.371302	0.270154	0.510322	51.793
DXO	Heart_Atrial_Appendage(GTEx)	6	31937587	rs17201560	6	32047268	C	T	0.0168651	0.415515	0.0360194	8.69961e-31	-0.558156	0.100783	3.05593e-08	-0.744442	0.149108	5.95564e-07			-1.03669	-0.45219	0.474999	0.354625	0.636233	30.672
DXO	Liver(GTEx)	6	31937587	rs12524149	6	31945230	A	C	0.270833	0.405465	0.0160337	4.29536e-141	0.357684	0.055471	1.13243e-10	1.13358	0.181426	4.15204e-10	0.130431	9	0.777985	1.48917	3.10676	2.17708	4.43344	41.578
DXO	Lung(GTEx)	6	31937587	rs17493811	6	32145399	G	C	0.0119048	0.553885	0.0400639	1.80011e-43	-0.717782	0.0977212	2.05444e-13	-0.771662	0.118964	8.78304e-11	0.321078	7	-1.00483	-0.538493	0.462244	0.366106	0.583627	53.952
DXO	Muscle_Skeletal(GTEx)	6	31937587	rs17493811	6	32145399	G	C	0.0119048	0.553885	0.0400639	1.80011e-43	-0.82172	0.0867512	2.74162e-21	-0.674056	0.0862623	5.53892e-15	0.172951	6	-0.84313	-0.504982	0.509637	0.430361	0.603517	89.722
DXO	Nerve_Tibial(GTEx)	6	31937587	rs17201560	6	32047268	C	T	0.0168651	0.415515	0.0360194	8.69961e-31	-0.553338	0.059908	2.54767e-20	-0.750924	0.104149	5.59112e-13	4.23651e-06	9	-0.955056	-0.546792	0.47193	0.384791	0.578804	85.312
DXO	Pituitary(GTEx)	6	31937587	rs17201417	6	31893257	C	A	0.0248016	0.356675	0.0327757	1.39991e-27	-0.701601	0.109983	1.78072e-10	-0.508373	0.0923759	3.72727e-08	0.265202	5	-0.68943	-0.327316	0.601473	0.501862	0.720856	40.694
DXO	Skin_Not_Sun_Exposed_Suprapubic(GTEx)	6	31937587	rs17201560	6	32047268	C	T	0.0168651	0.415515	0.0360194	8.69961e-31	-0.538915	0.0780869	5.14629e-12	-0.771021	0.130185	3.17073e-09	0.089072	5	-1.02618	-0.515858	0.462541	0.358372	0.596988	47.63
DXO	Skin_Sun_Exposed_Lower_leg(GTEx)	6	31937587	rs17493811	6	32145399	G	C	0.0119048	0.553885	0.0400639	1.80011e-43	-0.643031	0.0866888	1.19179e-13	-0.861366	0.131782	6.30602e-11	0.596573	6	-1.11966	-0.603073	0.422584	0.326391	0.547128	55.022
DXO	Testis(GTEx)	6	31937587	rs17493811	6	32145399	G	C	0.0119048	0.553885	0.0400639	1.80011e-43	-0.728459	0.0994023	2.32931e-13	-0.760352	0.11743	9.48426e-11	0.205204	6	-0.990515	-0.530189	0.467502	0.371385	0.588494	53.705
DXO	Thyroid(GTEx)	6	31937587	rs17201560	6	32047268	C	T	0.0168651	0.415515	0.0360194	8.69961e-31	-0.41756	0.0529863	3.25983e-15	-0.995102	0.152925	7.66014e-11	0.0542021	7	-1.29483	-0.695369	0.369686	0.273943	0.49889	62.103
EVI5	Adipose_Subcutaneous(GTEx)	1	92974253	rs6603991	1	93032583	C	T	0.975198	0.0100503	0.0270275	0.709999	-0.254732	0.0414013	7.61503e-10	-0.0394544	0.106295	0.710506			-0.247793	0.168884	0.961314	0.780522	1.18398	37.856
EVI5	Adipose_Visceral_Omentum(GTEx)	1	92974253	rs6603991	1	93032583	C	T	0.975198	0.0100503	0.0270275	0.709999	-0.254732	0.0414013	7.61503e-10	-0.0394544	0.106295	0.710506			-0.247793	0.168884	0.961314	0.780522	1.18398	37.856
EVI5	Adrenal_Gland(GTEx)	1	92974253	rs11164771	1	93005084	G	A	0.152778	-0.0676586	0.0221942	0.00230001	-0.314345	0.0572622	4.02917e-08	0.215237	0.0807608	0.00769619			0.0569458	0.373528	1.24016	1.0586	1.45285	30.135
EVI5	Artery_Coronary(GTEx)	1	92974253	rs1384614	1	92670126	G	A	0.0228175	-0.00995033	0.0134674	0.46	0.363596	0.0566436	1.37156e-10	-0.0273664	0.037284	0.462949			-0.100443	0.0457102	0.973005	0.904437	1.04677	41.204
EVI5	Artery_Tibial(GTEx)	1	92974253	rs1384614	1	92670126	G	A	0.0228175	-0.00995033	0.0134674	0.46	0.201638	0.034165	3.59371e-09	-0.0493475	0.0673113	0.463483			-0.181278	0.0825826	0.95185	0.834204	1.08609	34.832
EVI5	Brain_Caudate_basal_ganglia(GTEx)	1	92974253	rs35054144	1	93237726	C	T	0.0257937	-0.00995033	0.0200672	0.62	0.497838	0.0756769	4.7531e-11	-0.0199871	0.040423	0.62099	0.641286	10	-0.0992162	0.059242	0.980211	0.905547	1.06103	43.276
EVI5	Brain_Cortex(GTEx)	1	92974253	rs11164605	1	92946479	A	G	0.975198	0.00995033	0.0340328	0.77	-0.407751	0.0734291	2.80829e-08	-0.024403	0.0835803	0.770309			-0.18822	0.139414	0.975892	0.828432	1.1496	30.836
EVI5	Brain_Putamen_basal_ganglia(GTEx)	1	92974253	rs11164605	1	92946479	A	G	0.975198	0.00995033	0.0340328	0.77	-0.347673	0.0623556	2.46603e-08	-0.0286198	0.0980219	0.770307			-0.220743	0.163503	0.971786	0.801923	1.17763	31.088
EVI5	Breast_Mammary_Tissue(GTEx)	1	92974253	rs6603991	1	93032583	C	T	0.975198	0.0100503	0.0270275	0.709999	-0.275054	0.0380038	4.5692e-13	-0.0365394	0.0983921	0.710366			-0.229388	0.156309	0.96412	0.79502	1.16919	52.382
EVI5	Cells_Cultured_fibroblasts(GTEx)	1	92974253	rs6658734	1	93004992	C	T	0.975198	0.0100503	0.0315414	0.75	-0.328017	0.0362869	1.57339e-19	-0.0306396	0.0962175	0.750151			-0.219226	0.157947	0.969825	0.80314	1.1711	81.713
EVI5	Colon_Sigmoid(GTEx)	1	92974253	rs6603991	1	93032583	C	T	0.975198	0.0100503	0.0270275	0.709999	-0.403652	0.0593888	1.0699e-11	-0.0248984	0.0670576	0.710415			-0.156331	0.106534	0.975409	0.855276	1.11242	46.196
EVI5	Esophagus_Gastroesophageal_Junction(GTEx)	1	92974253	rs6603975	1	92951239	G	A	0.975198	0.0100503	0.0359816	0.780001	-0.363631	0.0502724	4.71697e-13	-0.0276387	0.0990246	0.780161			-0.221727	0.16645	0.97274	0.801134	1.1811	52.319
EVI5	Esophagus_Mucosa(GTEx)	1	92974253	rs10874656	1	92947024	C	T	0.975198	0.0100503	0.0343748	0.77	-0.434201	0.047609	7.50243e-20	-0.0231467	0.0792086	0.770115			-0.178396	0.132102	0.977119	0.836611	1.14122	83.177
EVI5	Esophagus_Muscularis(GTEx)	1	92974253	rs11164654	1	92968312	C	T	0.975198	0.0100503	0.0343748	0.77	-0.375867	0.0422854	6.17641e-19	-0.026739	0.0915041	0.770122	0.48505	7	-0.206087	0.152609	0.973615	0.813762	1.16487	79.011
EVI5	Lung(GTEx)	1	92974253	rs6603991	1	93032583	C	T	0.975198	0.0100503	0.0270275	0.709999	-0.24718	0.0431983	1.05288e-08	-0.0406598	0.109574	0.710584			-0.255425	0.174105	0.960156	0.774587	1.19018	32.741
EVI5	Nerve_Tibial(GTEx)	1	92974253	rs6603975	1	92951239	G	A	0.975198	0.0100503	0.0359816	0.780001	-0.302355	0.0286804	5.51873e-26	-0.0332401	0.119046	0.780076	0.178862	4	-0.26657	0.20009	0.967306	0.766002	1.22151	111.138
EVI5	Skin_Not_Sun_Exposed_Suprapubic(GTEx)	1	92974253	rs6603991	1	93032583	C	T	0.975198	0.0100503	0.0270275	0.709999	-0.194658	0.0332276	4.67585e-09	-0.0516306	0.139126	0.710557			-0.324318	0.221056	0.94968	0.723021	1.24739	34.32
EVI5	Thyroid(GTEx)	1	92974253	rs6689470	1	92951210	A	G	0.015873	0.0861777	0.0218646	8.09991e-05	-0.370726	0.045332	2.88548e-16	-0.232457	0.0654701	0.000384389	0.801033	3	-0.360778	-0.104136	0.792584	0.697133	0.901103	66.88
EVI5	Whole_Blood(GTEx)	1	92974253	rs6604010	1	93187424	A	G	0.975198	0.0198026	0.0315325	0.53	-0.226959	0.0307245	1.50293e-13	-0.0872519	0.139436	0.53148	0.990688	11	-0.360546	0.186043	0.916446	0.697295	1.20447	54.566
FCGR2B	Nerve_Tibial(GTEx)	1	161551101	rs61802301	1	161575149	C	T	0.641865	0.116534	0.041123	0.00460002	0.19671	0.0346296	1.34374e-08	0.592415	0.233624	0.0112202			0.134512	1.05032	1.80835	1.14398	2.85856	32.267
FCGR2B	Whole_Blood(GTEx)	1	161551101	rs3002598	1	161620265	T	G	0.077381	0.0861777	0.0354294	0.015	0.71432	0.04176	1.35344e-65	0.120643	0.0500977	0.0160335	0.557826	6	0.0224515	0.218834	1.12822	1.02271	1.24463	292.593
FKBPL	Skin_Not_Sun_Exposed_Suprapubic(GTEx)	6	32096484	rs13199524	6	32066765	T	C	0.0347222	-0.34249	0.0311407	3.90032e-28	-0.334924	0.0473153	1.45657e-12	1.02259	0.171798	2.64425e-09	0.00111859	5	0.685866	1.35931	2.78039	1.98549	3.89352	50.106
FKBPL	Skin_Sun_Exposed_Lower_leg(GTEx)	6	32096484	rs12213851	6	32107161	C	T	0.0367063	-0.41211	0.0291724	2.60016e-45	-0.236498	0.0319198	1.27129e-13	1.74255	0.265575	5.329e-11	0.360179	3	1.22202	2.26308	5.71189	3.39405	9.61262	54.895
FKBPL	Whole_Blood(GTEx)	6	32096484	rs12213851	6	32107161	C	T	0.0367063	-0.41211	0.0291724	2.60016e-45	0.334803	0.0479725	2.97172e-12	-1.2309	0.19672	3.9215e-10			-1.61647	-0.845329	0.29203	0.198598	0.429416	48.707
FLT3	Brain_Anterior_cingulate_cortex_BA24(GTEx)	13	28577411	rs61944199	13	28601651	C	T	0.121032	-0.0198026	0.0245562	0.42	0.875219	0.0926165	3.3906e-21	-0.0226259	0.0281592	0.421686	0.950115	17	-0.0778179	0.0325661	0.977628	0.925133	1.0331	89.301
FLT3	Brain_Caudate_basal_ganglia(GTEx)	13	28577411	rs61944700	13	28606179	A	T	0.119048	-0.0202027	0.0240045	0.4	0.690406	0.103568	2.62473e-11	-0.0292621	0.0350447	0.403722	0.825747	8	-0.0979497	0.0394255	0.971162	0.906694	1.04021	44.438
FLT3	Brain_Cerebellar_Hemisphere(GTEx)	13	28577411	rs61944199	13	28601651	C	T	0.121032	-0.0198026	0.0245562	0.42	1.1781	0.0791685	4.38465e-50	-0.0168089	0.0208745	0.420682	0.134877	20	-0.0577229	0.0241051	0.983332	0.943911	1.0244	221.442
FLT3	Brain_Cerebellum(GTEx)	13	28577411	rs61944700	13	28606179	A	T	0.119048	-0.0202027	0.0240045	0.4	1.26288	0.07144	6.25159e-70	-0.0159973	0.0190293	0.400533	0.129942	20	-0.0532947	0.0213001	0.98413	0.948101	1.02153	312.494
FLT3	Brain_Cortex(GTEx)	13	28577411	rs61944200	13	28602256	T	C	0.121032	-0.0202027	0.024521	0.41	0.963709	0.065531	5.88646e-49	-0.0209635	0.0254843	0.410733	0.127382	20	-0.0709127	0.0289857	0.979255	0.931543	1.02941	216.271
FLT3	Brain_Frontal_Cortex_BA9(GTEx)	13	28577411	rs12429639	13	28612382	A	G	0.113095	-0.0304592	0.025923	0.24	0.878046	0.0861777	2.22526e-24	-0.0346898	0.0297192	0.243109	0.999977	17	-0.0929394	0.0235598	0.965905	0.911249	1.02384	103.811
FLT3	Brain_Hypothalamus(GTEx)	13	28577411	rs12427992	13	28598825	C	T	0.121032	-0.0198026	0.0245562	0.42	0.775252	0.0966087	1.01806e-15	-0.0255434	0.0318347	0.422334	0.915039	17	-0.0879394	0.0368526	0.97478	0.915816	1.03754	64.395
FLT3	Brain_Nucleus_accumbens_basal_ganglia(GTEx)	13	28577411	rs61944699	13	28606014	A	G	0.119048	-0.0100503	0.0315414	0.75	0.627863	0.0987523	2.04452e-10	-0.0160072	0.0502992	0.750304	0.335824	6	-0.114594	0.0825792	0.98412	0.891728	1.08608	40.424
FLT3	Brain_Putamen_basal_ganglia(GTEx)	13	28577411	rs61946325	13	28597187	T	C	0.121032	-0.0202027	0.0255992	0.429999	0.680151	0.113347	1.96548e-09	-0.0297033	0.0379616	0.433947	0.639672	4	-0.104108	0.0447014	0.970734	0.901128	1.04572	36.007
FLT3	Esophagus_Mucosa(GTEx)	13	28577411	rs12430881	13	28594802	C	T	0.138889	-0.0198026	0.0274093	0.47	0.234096	0.0347918	1.71449e-11	-0.0845918	0.117759	0.472543	0.935018	6	-0.315399	0.146216	0.918887	0.729497	1.15745	45.272
FLT3	Esophagus_Muscularis(GTEx)	13	28577411	rs7329160	13	28593787	C	T	0.138889	-0.0198026	0.0268021	0.46	0.275607	0.0503909	4.51611e-08	-0.0718509	0.0981308	0.46405			-0.264187	0.120485	0.93067	0.76783	1.12804	29.914
FLT3	Lung(GTEx)	13	28577411	rs61946324	13	28593127	A	G	0.121032	-0.0202027	0.0255992	0.429999	0.245805	0.0440665	2.43242e-08	-0.0821899	0.105182	0.434561			-0.288347	0.123967	0.921097	0.749502	1.13198	31.115
FLT3	Nerve_Tibial(GTEx)	13	28577411	rs61944702	13	28607710	C	G	0.119048	-0.0198026	0.0235291	0.4	0.330771	0.0470371	2.03413e-12	-0.059868	0.0716418	0.403347	0.751495	8	-0.200286	0.0805499	0.941889	0.818497	1.08388	49.451
FLT3	Pancreas(GTEx)	13	28577411	rs7319630	13	28662157	C	T	0.950397	0.0833816	0.0252962	0.000980009	-0.692664	0.0711541	2.14433e-22	-0.120378	0.0385569	0.00179573	0.150864	16	-0.19595	-0.0448065	0.886585	0.822054	0.956183	94.764
FLT3	Skin_Not_Sun_Exposed_Suprapubic(GTEx)	13	28577411	rs61944200	13	28602256	T	C	0.121032	-0.0202027	0.024521	0.41	0.34463	0.0440227	4.93894e-15	-0.0586214	0.0715446	0.412576	0.172025	20	-0.198849	0.081606	0.943064	0.819674	1.08503	61.285
FLT3	Skin_Sun_Exposed_Lower_leg(GTEx)	13	28577411	rs61944200	13	28602256	T	C	0.121032	-0.0202027	0.024521	0.41	0.406164	0.041117	5.17338e-23	-0.0497403	0.0605818	0.411622	0.194846	20	-0.168481	0.069	0.951476	0.844948	1.07144	97.58
FLT3	Small_Intestine_Terminal_Ileum(GTEx)	13	28577411	rs61944703	13	28613716	T	C	0.113095	-0.0304592	0.0248337	0.22	0.328323	0.0552897	2.88109e-09	-0.0927721	0.0772346	0.229684	0.987961	4	-0.244152	0.0586077	0.911401	0.783369	1.06036	35.263
FLT3	Spleen(GTEx)	13	28577411	rs61944199	13	28601651	C	T	0.121032	-0.0198026	0.0245562	0.42	0.444977	0.0794856	2.1658e-08	-0.0445025	0.0557549	0.424766			-0.153782	0.0647771	0.956473	0.857459	1.06692	31.34
HLA	Breast_Mammary_Tissue(GTEx)	6	32407619	rs1964995	6	32449411	C	T	0.353175	0.867501	0.0256505	1e-200	0.256015	0.0400427	1.62082e-10	3.38848	0.539371	3.3366e-10	3.77923e-05	5	2.33131	4.44565	29.6209	10.2914	85.255	40.877
HLA	Esophagus_Muscularis(GTEx)	6	32407619	rs17209866	6	32445992	A	G	0.352183	0.887891	0.0262534	1e-200	0.253535	0.0393689	1.19487e-10	3.50205	0.553568	2.51093e-10	0.435283	3	2.41706	4.58704	33.1834	11.2128	98.2036	41.473
HLA	Muscle_Skeletal(GTEx)	6	32407619	rs9268839	6	32428772	G	A	0.354167	0.916291	0.0270931	1e-200	0.263676	0.031169	2.68395e-17	3.47506	0.423441	2.27319e-16	3.08176e-05	20	2.64512	4.305	32.2998	14.0851	74.0695	71.564
HLA	Skin_Sun_Exposed_Lower_leg(GTEx)	6	32407619	rs17203563	6	32446459	A	G	0.353175	0.875469	0.0258861	1e-200	0.197293	0.0273157	5.09645e-13	4.43741	0.628223	1.62453e-12	0.338809	20	3.20609	5.66873	84.5557	24.6825	289.666	52.167
ICAM3	Spleen(GTEx)	19	10444452	rs2304237	19	10446568	C	T	0.113095	0.0833816	0.0186162	7.49998e-06	-0.234731	0.0429373	4.58166e-08	-0.355222	0.102528	0.000530947			-0.556177	-0.154267	0.701018	0.573397	0.857043	29.886
ICAM3	Testis(GTEx)	19	10444452	rs10408916	19	10447770	G	T	0.114087	0.0833816	0.018477	6.4e-06	-0.559735	0.0773398	4.57559e-13	-0.148966	0.0389016	0.000128506			-0.225213	-0.0727189	0.861598	0.798346	0.929862	52.379
ICAM3	Whole_Blood(GTEx)	19	10444452	rs2304240	19	10449392	G	A	0.825397	-0.0392207	0.0224031	0.08	-0.157423	0.0184705	1.55541e-17	0.249142	0.145283	0.0863676	0.351585	6	-0.0356127	0.533897	1.28292	0.965014	1.70557	72.641
IL1RN	Skin_Not_Sun_Exposed_Suprapubic(GTEx)	2	113864791	rs56341434	2	113868990	C	T	0.348214	0.0304592	0.0155407	0.05	0.150383	0.0221102	1.03528e-11	0.202544	0.107546	0.0596561			-0.00824616	0.413334	1.22451	0.991788	1.51185	46.261
IL1RN	Skin_Sun_Exposed_Lower_leg(GTEx)	2	113864791	rs58965312	2	113869233	T	C	0.348214	0.0295588	0.0142462	0.0379997	0.141712	0.0193832	2.64986e-13	0.208584	0.104499	0.0459305			0.00376596	0.413402	1.23193	1.00377	1.51195	53.452
IL1RN	Testis(GTEx)	2	113864791	rs2029582	2	113863771	C	T	0.355159	0.0304592	0.014831	0.04	0.27229	0.0430306	2.48654e-10	0.111863	0.0572646	0.0507673			-0.000375616	0.224102	1.11836	0.999624	1.2512	40.041
PADI4	Adipose_Subcutaneous(GTEx)	1	17634690	rs12737739	1	17660890	A	C	0.559524	-0.105361	0.0177626	2.99999e-09	0.207786	0.0328182	2.42893e-10	-0.507065	0.117139	1.49968e-05			-0.736657	-0.277473	0.602261	0.478711	0.757696	40.087
PADI4	Adipose_Visceral_Omentum(GTEx)	1	17634690	rs12737739	1	17660890	A	C	0.559524	-0.105361	0.0177626	2.99999e-09	0.207786	0.0328182	2.42893e-10	-0.507065	0.117139	1.49968e-05			-0.736657	-0.277473	0.602261	0.478711	0.757696	40.087
PADI4	Brain_Amygdala(GTEx)	1	17634690	rs2301888	1	17672730	A	G	0.554563	-0.105361	0.0180681	5.49997e-09	0.641855	0.0970711	3.78613e-11	-0.164151	0.0375328	1.22255e-05			-0.237715	-0.0905867	0.848614	0.788427	0.913395	43.721
PADI4	Brain_Anterior_cingulate_cortex_BA24(GTEx)	1	17634690	rs2301888	1	17672730	A	G	0.554563	-0.105361	0.0180681	5.49997e-09	0.863279	0.100669	9.86911e-18	-0.122047	0.0253102	1.42072e-06	0.0143809	5	-0.171655	-0.072439	0.885107	0.84227	0.930122	73.538
PADI4	Brain_Cortex(GTEx)	1	17634690	rs2240336	1	17674402	T	C	0.615079	-0.105361	0.0173992	1.40001e-09	0.994195	0.0699822	8.36138e-46	-0.105976	0.0190243	2.53925e-08	0.0364965	9	-0.143264	-0.0686884	0.899446	0.866526	0.933618	201.822
PADI4	Brain_Frontal_Cortex_BA9(GTEx)	1	17634690	rs2240336	1	17674402	T	C	0.615079	-0.105361	0.0173992	1.40001e-09	1.05136	0.0801589	2.66846e-39	-0.100214	0.0182279	3.84478e-08	0.114201	7	-0.135941	-0.0644873	0.904644	0.872894	0.937548	172.028
PADI4	Heart_Atrial_Appendage(GTEx)	1	17634690	rs12737739	1	17660890	A	C	0.559524	-0.105361	0.0177626	2.99999e-09	0.331854	0.0520074	1.76047e-10	-0.317492	0.07308	1.39627e-05			-0.460729	-0.174255	0.727973	0.630824	0.840082	40.716
PADI4	Heart_Left_Ventricle(GTEx)	1	17634690	rs12737739	1	17660890	A	C	0.559524	-0.105361	0.0177626	2.99999e-09	0.332811	0.0444458	6.9919e-14	-0.316579	0.0680878	3.32622e-06			-0.450031	-0.183127	0.728637	0.637608	0.832662	56.07
PADI4	Liver(GTEx)	1	17634690	rs12737739	1	17660890	A	C	0.559524	-0.105361	0.0177626	2.99999e-09	0.454696	0.0735559	6.34394e-10	-0.231717	0.0541403	1.86937e-05			-0.337832	-0.125602	0.793171	0.713315	0.881966	38.213
PADI4	Lung(GTEx)	1	17634690	rs12737739	1	17660890	A	C	0.559524	-0.105361	0.0177626	2.99999e-09	0.382621	0.032503	5.44973e-32	-0.275366	0.0519838	1.17621e-07	9.33556e-05	11	-0.377254	-0.173478	0.759294	0.685742	0.840736	138.577
PADI4	Muscle_Skeletal(GTEx)	1	17634690	rs12737739	1	17660890	A	C	0.559524	-0.105361	0.0177626	2.99999e-09	0.320661	0.045716	2.3127e-12	-0.328574	0.0725454	5.92011e-06			-0.470763	-0.186385	0.71995	0.624526	0.829954	49.199
PADI4	Spleen(GTEx)	1	17634690	rs12737739	1	17660890	A	C	0.559524	-0.105361	0.0177626	2.99999e-09	0.47378	0.049838	1.97381e-21	-0.222384	0.0441908	4.84497e-07			-0.308998	-0.13577	0.800608	0.734182	0.873043	90.372
PADI4	Thyroid(GTEx)	1	17634690	rs13375202	1	17651637	G	A	0.5625	-0.0953102	0.0163446	5.49997e-09	0.338997	0.0438106	1.01168e-14	-0.281154	0.0603729	3.20933e-06			-0.399485	-0.162823	0.754912	0.670665	0.849741	59.873
PHLDB1	Brain_Cerebellar_Hemisphere(GTEx)	11	118477155	rs7928371	11	118529127	A	G	0.228175	-0.105361	0.0191568	3.79997e-08	0.569776	0.0767544	1.14182e-13	-0.184917	0.0418441	9.90753e-06	0.0642662	7	-0.266931	-0.102903	0.831173	0.765726	0.902215	55.106
PHLDB1	Brain_Cerebellum(GTEx)	11	118477155	rs10892248	11	118501022	A	G	0.271825	-0.105361	0.0192752	4.60002e-08	0.606465	0.0662357	5.37739e-20	-0.17373	0.0370158	2.68702e-06	0.00761216	20	-0.246281	-0.101179	0.840524	0.781703	0.903771	83.835
PHLDB1	Cells_Cultured_fibroblasts(GTEx)	11	118477155	rs613243	11	118514022	G	C	0.654762	-0.0618754	0.0161704	0.000129999	0.150154	0.0250352	2.00123e-09	-0.41208	0.127742	0.00125593			-0.662454	-0.161706	0.662271	0.515584	0.850692	35.973
PHLDB1	Thyroid(GTEx)	11	118477155	rs577396	11	118499469	G	C	0.654762	-0.0618754	0.0159992	0.000109999	0.182508	0.0274039	2.73967e-11	-0.339028	0.101372	0.000824569	0.140448	9	-0.537717	-0.140339	0.712462	0.58408	0.869064	44.355
RNASET2	Adipose_Subcutaneous(GTEx)	6	167342992	rs7772112	6	167408896	A	G	0.418651	-0.040822	0.0186958	0.0290001	0.258363	0.0309827	7.49607e-17	-0.158002	0.074802	0.0346629	7.02265e-05	20	-0.304614	-0.0113901	0.853848	0.737408	0.988675	69.538
RNASET2	Adipose_Visceral_Omentum(GTEx)	6	167342992	rs7772112	6	167408896	A	G	0.418651	-0.040822	0.0186958	0.0290001	0.258363	0.0309827	7.49607e-17	-0.158002	0.074802	0.0346629	7.02265e-05	20	-0.304614	-0.0113901	0.853848	0.737408	0.988675	69.538
RNASET2	Artery_Tibial(GTEx)	6	167342992	rs2769343	6	167359558	T	C	0.516865	-0.0618754	0.0161704	0.000129999	0.149688	0.0221018	1.26447e-11	-0.413362	0.124077	0.000863785			-0.656553	-0.170171	0.661423	0.518636	0.84352	45.869
RNASET2	Brain_Cerebellar_Hemisphere(GTEx)	6	167342992	rs9347170	6	167405187	T	C	0.541667	-0.0304592	0.0177974	0.0870001	0.588605	0.0699896	4.10378e-17	-0.0517481	0.0308563	0.0935295	0.0657947	7	-0.112226	0.00873025	0.949568	0.893842	1.00877	70.726
RNASET2	Brain_Cerebellum(GTEx)	6	167342992	rs2757041	6	167370532	G	C	0.539683	-0.0304592	0.017456	0.0810009	0.74864	0.070443	2.2174e-26	-0.040686	0.0236291	0.0850951	0.000229564	11	-0.086999	0.00562704	0.960131	0.916678	1.00564	112.946
RNASET2	Brain_Nucleus_accumbens_basal_ganglia(GTEx)	6	167342992	rs444210	6	167390242	G	A	0.458333	0.040822	0.0145428	0.005	-0.2646	0.0432879	9.80469e-10	-0.154278	0.0604797	0.0107443	0.996645	3	-0.272818	-0.0357378	0.857034	0.761231	0.964893	37.363
RNASET2	Cells_Cultured_fibroblasts(GTEx)	6	167342992	rs430145	6	167410369	T	C	0.372024	0.0392207	0.014245	0.00589997	0.799962	0.0401656	2.92293e-88	0.0490282	0.0179764	0.00638437	1.90448e-08	20	0.0137945	0.0842619	1.05025	1.01389	1.08791	396.671
RNASET2	Esophagus_Mucosa(GTEx)	6	167342992	rs2247314	6	167370230	C	T	0.541667	-0.0295588	0.0169957	0.0819993	0.692643	0.041882	1.95489e-61	-0.0426754	0.0246728	0.083692	6.98603e-09	20	-0.0910341	0.00568329	0.958222	0.912987	1.0057	273.504
RNASET2	Esophagus_Muscularis(GTEx)	6	167342992	rs2236312	6	167360104	A	G	0.423611	-0.0618754	0.0191039	0.0012	0.178178	0.0312133	1.14047e-08	-0.347267	0.123274	0.004847			-0.588884	-0.10565	0.706617	0.554946	0.89974	32.586
RNASET2	Lung(GTEx)	6	167342992	rs382009	6	167403121	C	G	0.373016	0.040822	0.0149148	0.00619998	-0.329451	0.0304912	3.26752e-27	-0.123909	0.0467016	0.00797302	0.000212366	17	-0.215444	-0.0323739	0.88346	0.806183	0.968145	116.743
RNASET2	Nerve_Tibial(GTEx)	6	167342992	rs1044059	6	167369897	A	C	0.626984	-0.040822	0.0145428	0.005	0.331173	0.0315936	1.04199e-25	-0.123265	0.0454602	0.00669821	7.78833e-05	20	-0.212367	-0.034163	0.884029	0.808668	0.966414	109.878
RNASET2	Pancreas(GTEx)	6	167342992	rs2247314	6	167370230	C	T	0.541667	-0.0295588	0.0169957	0.0819993	0.310655	0.0425391	2.81829e-13	-0.0951499	0.0562393	0.0906698	0.00023637	11	-0.205379	0.0150791	0.909237	0.814339	1.01519	53.331
RNASET2	Skin_Not_Sun_Exposed_Suprapubic(GTEx)	6	167342992	rs408087	6	167398952	T	C	0.373016	0.0392207	0.014245	0.00589997	-0.615207	0.0427158	5.00293e-47	-0.063752	0.0235741	0.00684437	7.79771e-06	20	-0.109957	-0.0175468	0.938238	0.895872	0.982606	207.427
RNASET2	Skin_Sun_Exposed_Lower_leg(GTEx)	6	167342992	rs377232	6	167409638	A	C	0.372024	0.0392207	0.0142736	0.00599998	-0.631849	0.0395141	1.48865e-57	-0.0620729	0.0229213	0.00676722	4.3846e-07	20	-0.106999	-0.0171472	0.939814	0.898527	0.982999	255.695
RNASET2	Small_Intestine_Terminal_Ileum(GTEx)	6	167342992	rs2247314	6	167370230	C	T	0.541667	-0.0295588	0.0169957	0.0819993	0.265126	0.0424403	4.18311e-10	-0.11149	0.0665422	0.0938414	0.235546	4	-0.241913	0.0189327	0.8945	0.785125	1.01911	39.025
RNASET2	Spleen(GTEx)	6	167342992	rs57444856	6	167389245	T	C	0.417659	-0.040822	0.019362	0.0350002	0.312643	0.0477132	5.65624e-11	-0.130571	0.0650569	0.0447474			-0.258083	-0.00305948	0.877594	0.772531	0.996945	42.936
RNASET2	Testis(GTEx)	6	167342992	rs73041490	6	167363852	T	C	0.0833333	0.00995033	0.0791837	0.9	1.11464	0.155695	8.11888e-13	0.00892695	0.0710507	0.900015			-0.130332	0.148186	1.00897	0.877804	1.15973	51.253
RNASET2	Thyroid(GTEx)	6	167342992	rs1044059	6	167369897	A	C	0.626984	-0.040822	0.0145428	0.005	0.21449	0.0219277	1.3495e-22	-0.190321	0.0705383	0.00697309	5.7598e-06	20	-0.328576	-0.0520659	0.826694	0.719948	0.949266	95.681
RNASET2	Vagina(GTEx)	6	167342992	rs933243	6	167403873	A	C	0.540675	-0.0304592	0.0178537	0.0879995	0.459777	0.0832798	3.37325e-08	-0.0662478	0.040643	0.103103			-0.145908	0.0134125	0.935899	0.864237	1.0135	30.48
RNASET2	Whole_Blood(GTEx)	6	167342992	rs429083	6	167383972	C	T	0.373016	0.040822	0.0146086	0.00519996	-0.42257	0.0194102	4.41997e-105	-0.0966041	0.0348545	0.00557742	3.77538e-08	20	-0.164919	-0.0282893	0.907915	0.847962	0.972107	473.955
SCGN	Adipose_Subcutaneous(GTEx)	6	25652464	rs12527646	6	25655675	A	G	0.244048	0.0582689	0.0163649	0.000369999	-0.72139	0.0507231	6.68029e-46	-0.0807731	0.0233854	0.000552334	0.0274745	20	-0.126608	-0.0349377	0.922403	0.881079	0.965666	202.269
SCGN	Adipose_Visceral_Omentum(GTEx)	6	25652464	rs12527646	6	25655675	A	G	0.244048	0.0582689	0.0163649	0.000369999	-0.72139	0.0507231	6.68029e-46	-0.0807731	0.0233854	0.000552334	0.0274745	20	-0.126608	-0.0349377	0.922403	0.881079	0.965666	202.269
SCGN	Breast_Mammary_Tissue(GTEx)	6	25652464	rs10484591	6	25656661	G	C	0.244048	0.0676586	0.0189246	0.000350002	-0.387656	0.0541194	7.89424e-13	-0.174533	0.054561	0.00137974	0.282109	6	-0.281473	-0.0675934	0.839849	0.754672	0.93464	51.308
SCGN	Esophagus_Muscularis(GTEx)	6	25652464	rs16890900	6	25655839	G	T	0.244048	0.0618754	0.0175108	0.000409996	-0.215902	0.0312148	4.62462e-12	-0.28659	0.0910764	0.00165125	0.0696746	9	-0.4651	-0.10808	0.75082	0.628072	0.897556	47.84
SCGN	Heart_Left_Ventricle(GTEx)	6	25652464	rs2064763	6	25669157	A	G	0.243056	0.0676586	0.0188436	0.000329997	-0.384883	0.0496522	9.07609e-15	-0.17579	0.0539565	0.00112202	0.0105813	8	-0.281545	-0.0700353	0.838794	0.754617	0.932361	60.087
SCGN	Liver(GTEx)	6	25652464	rs12216281	6	25660808	T	C	0.0436508	-0.040822	0.0243762	0.0940005	-0.520074	0.0935901	2.74556e-08	0.0784927	0.0489528	0.108839			-0.0174548	0.17444	1.08166	0.982697	1.19058	30.88
SCGN	Pancreas(GTEx)	6	25652464	rs9461190	6	25663360	T	C	0.0436508	-0.0512933	0.0284098	0.0710003	-0.545899	0.0536201	2.41386e-24	0.0939612	0.0528542	0.0754464	0.0150863	6	-0.00963303	0.197555	1.09852	0.990413	1.21842	103.65
SCGN	Prostate(GTEx)	6	25652464	rs12529390	6	25664679	T	C	0.244048	0.0582689	0.0164901	0.000409996	0.422837	0.0728339	6.41761e-09	0.137805	0.0456546	0.00254098			0.048322	0.227288	1.14775	1.04951	1.25519	33.704
SCGN	Thyroid(GTEx)	6	25652464	rs7757280	6	25666532	C	T	0.244048	0.0618754	0.0172329	0.000329997	-0.452448	0.0526428	8.35021e-18	-0.136757	0.0412782	0.000922837	0.100428	11	-0.217662	-0.0558517	0.872182	0.804397	0.945679	73.869
SH2B3	Pancreas(GTEx)	12	111843752	rs2073950	12	111894072	T	C	0.366071	-0.0618754	0.0186369	0.000899995	0.347107	0.0567556	9.60625e-10	-0.17826	0.0610935	0.00352477			-0.298003	-0.0585167	0.836725	0.742299	0.943162	37.403
SUGP1	Muscle_Skeletal(GTEx)	19	19386827	rs72999063	19	19380596	T	G	0.0198413	0.076961	0.0208292	0.000219999	-0.323608	0.0306054	3.95226e-26	-0.237822	0.0681822	0.000486593	0.254206	6	-0.371459	-0.104185	0.788343	0.689727	0.901059	111.8
AGER	Adipose_Subcutaneous(GTEx)	6	32148745	rs204995	6	32154285	G	A	0.222222	-0.392042	0.0200818	7.1e-85	0.322786	0.0442174	2.88e-13	-1.21456	0.17763	8.05e-12			-1.56271	-0.866405	0.296841	0.209566	0.42046	53.29
AGER	Adipose_Visceral_Omentum(GTEx)	6	32148745	rs204995	6	32154285	G	A	0.222222	-0.392042	0.0200818	7.10068e-85	0.322786	0.0442174	2.87817e-13	-1.21456	0.17763	8.05413e-12			-1.56271	-0.866405	0.296841	0.209566	0.42046	53.29
AGER	Adrenal_Gland(GTEx)	6	32148745	rs204995	6	32154285	G	A	0.222222	-0.392042	0.0200818	7.10068e-85	0.267421	0.0476509	1.99902e-08	-1.46601	0.271803	6.90425e-08			-1.99874	-0.933276	0.230845	0.135505	0.393263	31.496
AGER	Artery_Tibial(GTEx)	6	32148745	rs204995	6	32154285	G	A	0.222222	-0.392042	0.0200818	7.10068e-85	0.331949	0.0298893	1.17368e-28	-1.18103	0.122346	4.76385e-22	1.58212e-11	11	-1.42083	-0.941232	0.306962	0.241514	0.390147	123.342
AGER	Brain_Cerebellum(GTEx)	6	32148745	rs204995	6	32154285	G	A	0.222222	-0.392042	0.0200818	7.10068e-85	0.362388	0.0631264	9.43007e-09	-1.08183	0.196429	3.63979e-08			-1.46683	-0.696829	0.338975	0.230655	0.498162	32.955
AGER	Brain_Nucleus_accumbens_basal_ganglia(GTEx)	6	32148745	rs204995	6	32154285	G	A	0.222222	-0.392042	0.0200818	7.10068e-85	0.388281	0.0658501	3.71434e-09	-1.00969	0.178877	1.65577e-08			-1.36029	-0.659091	0.364332	0.256587	0.517321	34.768
AGER	Brain_Putamen_basal_ganglia(GTEx)	6	32148745	rs204995	6	32154285	G	A	0.222222	-0.392042	0.0200818	7.10068e-85	0.462025	0.0792908	5.64438e-09	-0.84853	0.151969	2.35651e-08			-1.14639	-0.550671	0.428044	0.317782	0.576563	33.954
AGER	Breast_Mammary_Tissue(GTEx)	6	32148745	rs204995	6	32154285	G	A	0.222222	-0.392042	0.0200818	7.10068e-85	0.409782	0.0497144	1.68344e-16	-0.956709	0.125989	3.11136e-14	0.000382651	4	-1.20365	-0.709771	0.384155	0.300098	0.491757	67.942
AGER	Cells_Cultured_fibroblasts(GTEx)	6	32148745	rs204995	6	32154285	G	A	0.222222	-0.392042	0.0200818	7.10068e-85	0.311457	0.0378987	2.06687e-16	-1.25874	0.166184	3.60872e-14	4.4858e-05	4	-1.58446	-0.933019	0.284012	0.205058	0.393364	67.538
AGER	Cells_EBV(GTEx)	6	32148745	rs204995	6	32154285	G	A	0.222222	-0.392042	0.0200818	7.10068e-85	0.402297	0.0729731	3.52864e-08	-0.974509	0.18368	1.12386e-07			-1.33452	-0.614496	0.377378	0.263284	0.540913	30.393
AGER	Colon_Sigmoid(GTEx)	6	32148745	rs204995	6	32154285	G	A	0.222222	-0.392042	0.0200818	7.10068e-85	0.291319	0.0415877	2.47108e-12	-1.34575	0.204107	4.30063e-11			-1.7458	-0.9457	0.260344	0.174505	0.388407	49.069
AGER	Esophagus_Gastroesophageal_Junction(GTEx)	6	32148745	rs17846798	6	32150498	A	G	0.0327381	0.0295588	0.235226	0.9	0.925967	0.109475	2.7138e-17	0.0319221	0.254061	0.900011			-0.466037	0.529882	1.03244	0.627484	1.69873	71.542
AGER	Esophagus_Mucosa(GTEx)	6	32148745	rs204995	6	32154285	G	A	0.222222	-0.392042	0.0200818	7.10068e-85	0.2404	0.0306194	4.1201e-15	-1.63079	0.22388	3.23544e-13	2.62469e-10	5	-2.06959	-1.19199	0.195775	0.126237	0.303618	61.642
AGER	Esophagus_Muscularis(GTEx)	6	32148745	rs204995	6	32154285	G	A	0.222222	-0.392042	0.0200818	7.10068e-85	0.272783	0.0254094	6.93221e-27	-1.43719	0.152779	5.10557e-21	3.13777e-19	11	-1.73664	-1.13774	0.237594	0.176112	0.320542	115.251
AGER	Heart_Atrial_Appendage(GTEx)	6	32148745	rs204995	6	32154285	G	A	0.222222	-0.392042	0.0200818	7.10068e-85	0.265166	0.0432759	8.93661e-10	-1.47848	0.252898	5.03113e-09			-1.97416	-0.9828	0.227984	0.138878	0.374262	37.544
AGER	Heart_Left_Ventricle(GTEx)	6	32148745	rs204995	6	32154285	G	A	0.222222	-0.392042	0.0200818	7.10068e-85	0.215364	0.0310386	3.96057e-12	-1.82037	0.278433	6.23825e-11	1.31241e-11	4	-2.3661	-1.27464	0.161966	0.0938461	0.279531	48.144
AGER	Muscle_Skeletal(GTEx)	6	32148745	rs204995	6	32154285	G	A	0.222222	-0.392042	0.0200818	7.10068e-85	0.301883	0.042145	7.89557e-13	-1.29866	0.19312	1.76081e-11			-1.67718	-0.920145	0.272897	0.186901	0.398461	51.308
AGER	Nerve_Tibial(GTEx)	6	32148745	rs204995	6	32154285	G	A	0.222222	-0.392042	0.0200818	7.10068e-85	0.530874	0.0373361	7.0072e-46	-0.738484	0.0642528	1.42371e-30	1.09787e-16	20	-0.864419	-0.612549	0.477838	0.421296	0.541968	202.174
AGER	Ovary(GTEx)	6	32148745	rs204995	6	32154285	G	A	0.222222	-0.392042	0.0200818	7.10068e-85	0.427974	0.0706671	1.39376e-09	-0.916042	0.158368	7.28315e-09			-1.22644	-0.605641	0.4001	0.293334	0.545725	36.678
AGER	Prostate(GTEx)	6	32148745	rs204995	6	32154285	G	A	0.222222	-0.392042	0.0200818	7.10068e-85	0.284994	0.0446118	1.67734e-10	-1.37561	0.226569	1.26721e-09			-1.81969	-0.931535	0.252685	0.162077	0.393949	40.811
AGER	Skin_Not_Sun_Exposed_Suprapubic(GTEx)	6	32148745	rs17846798	6	32150498	A	G	0.0327381	0.0295588	0.235226	0.9	0.765645	0.108912	2.06632e-12	0.0386064	0.307275	0.900016			-0.563653	0.640865	1.03936	0.569126	1.89812	49.42
AGER	Skin_Sun_Exposed_Lower_leg(GTEx)	6	32148745	rs204995	6	32154285	G	A	0.222222	-0.392042	0.0200818	7.10068e-85	0.331328	0.0347526	1.51487e-21	-1.18324	0.138118	1.06318e-17	1.30137e-23	13	-1.45395	-0.912529	0.306285	0.233645	0.401508	90.895
AGER	Spleen(GTEx)	6	32148745	rs204995	6	32154285	G	A	0.222222	-0.392042	0.0200818	7.10068e-85	0.291563	0.0421373	4.53707e-12	-1.34462	0.206173	6.94582e-11			-1.74872	-0.940521	0.260639	0.173997	0.390424	47.877
AGER	Testis(GTEx)	6	32148745	rs204995	6	32154285	G	A	0.222222	-0.392042	0.0200818	7.10068e-85	0.322833	0.0389246	1.09674e-16	-1.21438	0.159086	2.28472e-14	0.18239	4	-1.52619	-0.902571	0.296894	0.217363	0.405526	68.787
AGER	Thyroid(GTEx)	6	32148745	rs17846798	6	32150498	A	G	0.0327381	0.0295588	0.235226	0.9	0.671787	0.11645	7.9792e-09	0.0440003	0.350233	0.900024			-0.642456	0.730457	1.04498	0.525999	2.07603	33.28
AGER	Whole_Blood(GTEx)	6	32148745	rs204995	6	32154285	G	A	0.222222	-0.392042	0.0200818	7.10068e-85	0.145787	0.0220282	3.63608e-11	-2.68914	0.429039	3.66136e-10			-3.53006	-1.84822	0.0679393	0.0293033	0.157517	43.801
ATF6B	Adipose_Subcutaneous(GTEx)	6	32065953	rs8111	6	32083175	T	C	0.177579	0.357674	0.0163814	1.09901e-105	0.352737	0.0352647	1.4853e-23	1.014	0.111505	9.57117e-20	1.88295e-16	20	0.79545	1.23255	2.75661	2.21544	3.42996	100.051
ATF6B	Adipose_Visceral_Omentum(GTEx)	6	32065953	rs8111	6	32083175	T	C	0.177579	0.357674	0.0163814	1.09901e-105	0.352737	0.0352647	1.4853e-23	1.014	0.111505	9.57117e-20	1.88295e-16	20	0.79545	1.23255	2.75661	2.21544	3.42996	100.051
ATF6B	Adrenal_Gland(GTEx)	6	32065953	rs8111	6	32083175	T	C	0.177579	0.357674	0.0163814	1.09901e-105	0.52083	0.051463	4.48248e-24	0.686739	0.0747914	4.22931e-20	9.50501e-14	20	0.540148	0.83333	1.98722	1.71626	2.30097	102.424
ATF6B	Artery_Tibial(GTEx)	6	32065953	rs8111	6	32083175	T	C	0.177579	0.357674	0.0163814	1.09901e-105	0.313368	0.0310747	6.48017e-24	1.14139	0.124673	5.43351e-20	3.22668e-15	18	0.897031	1.38575	3.13112	2.45231	3.99782	101.694
ATF6B	Brain_Amygdala(GTEx)	6	32065953	rs8111	6	32083175	T	C	0.177579	0.357674	0.0163814	1.09901e-105	0.460682	0.0840118	4.16903e-08	0.776401	0.145985	1.04697e-07			0.49027	1.06253	2.17364	1.63276	2.89369	30.069
ATF6B	Brain_Caudate_basal_ganglia(GTEx)	6	32065953	rs9267803	6	32101762	T	C	0.176587	0.364643	0.0165307	7.90679e-108	0.319283	0.0526754	1.35005e-09	1.14207	0.195403	5.07527e-09			0.75908	1.52506	3.13325	2.13631	4.59542	36.74
ATF6B	Brain_Nucleus_accumbens_basal_ganglia(GTEx)	6	32065953	rs8111	6	32083175	T	C	0.177579	0.357674	0.0163814	1.09901e-105	0.316612	0.0543693	5.76758e-09	1.12969	0.200774	1.83715e-08			0.736173	1.52321	3.0947	2.08793	4.58691	33.912
ATF6B	Brain_Putamen_basal_ganglia(GTEx)	6	32065953	rs2228628	6	32088854	C	G	0.177579	0.356675	0.0166489	8.09096e-102	0.558003	0.0796134	2.40182e-12	0.639199	0.0959547	2.71111e-11	0.00116361	6	0.451128	0.82727	1.89496	1.57008	2.28707	49.125
ATF6B	Brain_Spinal_cord_cervical_c(GTEx)	6	32065953	rs2228628	6	32088854	C	G	0.177579	0.356675	0.0166489	8.09096e-102	0.681528	0.0721829	3.66851e-21	0.523346	0.0605737	5.63023e-18	4.09542e-09	20	0.404622	0.64207	1.68767	1.49874	1.90041	89.145
ATF6B	Breast_Mammary_Tissue(GTEx)	6	32065953	rs2228628	6	32088854	C	G	0.177579	0.356675	0.0166489	8.09096e-102	0.307842	0.0318821	4.65299e-22	1.15863	0.13162	1.33388e-18	3.0287e-09	20	0.900655	1.41661	3.18557	2.46121	4.1231	93.231
ATF6B	Cells_Cultured_fibroblasts(GTEx)	6	32065953	rs8111	6	32083175	T	C	0.177579	0.357674	0.0163814	1.09901e-105	0.625819	0.036284	1.16207e-66	0.571529	0.0422279	9.79786e-42	5.18552e-25	20	0.488762	0.654296	1.77097	1.6303	1.92379	297.486
ATF6B	Colon_Sigmoid(GTEx)	6	32065953	rs4713506	6	32113980	A	G	0.184524	0.364643	0.0165387	1e-107	0.366927	0.0419462	2.17995e-18	0.993775	0.122221	4.25815e-16	1.38735e-10	16	0.754222	1.23333	2.70141	2.12596	3.43263	76.52
ATF6B	Esophagus_Gastroesophageal_Junction(GTEx)	6	32065953	rs8111	6	32083175	T	C	0.177579	0.357674	0.0163814	1.09901e-105	0.23128	0.0363056	1.88584e-10	1.5465	0.252886	9.63207e-10	0.00561828	6	1.05084	2.04216	4.69501	2.86006	7.70721	40.582
ATF6B	Esophagus_Mucosa(GTEx)	6	32065953	rs4713506	6	32113980	A	G	0.184524	0.364643	0.0165387	1e-107	0.280424	0.0353109	1.99626e-15	1.30033	0.174035	7.91889e-14	4.16635e-09	15	0.959221	1.64144	3.67051	2.60966	5.16259	63.069
ATF6B	Esophagus_Muscularis(GTEx)	6	32065953	rs8111	6	32083175	T	C	0.177579	0.357674	0.0163814	1.09901e-105	0.28533	0.0322241	8.40107e-19	1.25355	0.152769	2.29641e-16	1.11678e-13	19	0.954123	1.55298	3.50276	2.59639	4.72552	78.403
ATF6B	Heart_Atrial_Appendage(GTEx)	6	32065953	rs8111	6	32083175	T	C	0.177579	0.357674	0.0163814	1.09901e-105	0.535422	0.0362719	2.60072e-49	0.668023	0.0546267	2.17964e-34	3.469e-26	20	0.560955	0.775091	1.95038	1.75234	2.17079	217.897
ATF6B	Heart_Left_Ventricle(GTEx)	6	32065953	rs8111	6	32083175	T	C	0.177579	0.357674	0.0163814	1.09901e-105	0.487041	0.0380755	1.83012e-37	0.734382	0.0665388	2.53634e-28	5.24554e-17	20	0.603966	0.864798	2.08419	1.82936	2.37453	163.621
ATF6B	Liver(GTEx)	6	32065953	rs8111	6	32083175	T	C	0.177579	0.357674	0.0163814	1.09901e-105	0.437496	0.0531324	1.8096e-16	0.817548	0.106114	1.3144e-14	1.03343e-10	14	0.609565	1.02553	2.26494	1.83963	2.78858	67.8
ATF6B	Lung(GTEx)	6	32065953	rs2228628	6	32088854	C	G	0.177579	0.356675	0.0166489	8.09096e-102	0.2944	0.0273793	5.75718e-27	1.21153	0.126068	7.2471e-22	6.71015e-19	20	0.964437	1.45862	3.35862	2.62331	4.30004	115.619
ATF6B	Muscle_Skeletal(GTEx)	6	32065953	rs9267803	6	32101762	T	C	0.176587	0.364643	0.0165307	7.90679e-108	0.406763	0.0247599	1.1992e-60	0.896451	0.0680381	1.21061e-39	4.28056e-21	20	0.763096	1.02981	2.45089	2.14491	2.80052	269.889
ATF6B	Nerve_Tibial(GTEx)	6	32065953	rs8111	6	32083175	T	C	0.177579	0.357674	0.0163814	1.09901e-105	0.432264	0.032869	1.67663e-39	0.827443	0.0734496	1.94347e-29	4.63465e-20	20	0.683482	0.971404	2.28746	1.98076	2.64165	172.952
ATF6B	Pancreas(GTEx)	6	32065953	rs8111	6	32083175	T	C	0.177579	0.357674	0.0163814	1.09901e-105	0.498624	0.0490201	2.64898e-24	0.717322	0.0777976	2.96111e-20	1.06951e-12	20	0.564839	0.869805	2.04894	1.75916	2.38645	103.466
ATF6B	Skin_Not_Sun_Exposed_Suprapubic(GTEx)	6	32065953	rs9267803	6	32101762	T	C	0.176587	0.364643	0.0165307	7.90679e-108	0.269534	0.0300406	2.90336e-19	1.35286	0.162778	9.4817e-17	1.58378e-10	16	1.03382	1.6719	3.86847	2.81177	5.3223	80.503
ATF6B	Skin_Sun_Exposed_Lower_leg(GTEx)	6	32065953	rs9267803	6	32101762	T	C	0.176587	0.364643	0.0165307	7.90679e-108	0.257081	0.0222767	8.25965e-31	1.4184	0.138712	1.52456e-24	4.28295e-15	20	1.14652	1.69028	4.13051	3.14724	5.42097	133.18
ATF6B	Thyroid(GTEx)	6	32065953	rs4713505	6	32105001	T	G	0.176587	0.350657	0.0162531	3.09742e-103	0.262734	0.0333236	3.16224e-15	1.33465	0.180228	1.30816e-13	1.68814e-09	14	0.981403	1.6879	3.79867	2.6682	5.40809	62.163
BMP1	Artery_Tibial(GTEx)	8	22022249	rs73225849	8	22047223	C	T	0.0674603	0.105361	0.0441447	0.017	-0.383732	0.0410753	9.43848e-21	-0.274569	0.118735	0.0207531	0.857793	3	-0.50729	-0.0418484	0.7599	0.602125	0.959015	87.276
BMP1	Cells_Cultured_fibroblasts(GTEx)	8	22022249	rs73225849	8	22047223	C	T	0.0674603	0.105361	0.0441447	0.017	-0.360276	0.0500562	6.13589e-13	-0.292445	0.129091	0.0234875			-0.545463	-0.0394266	0.746436	0.579573	0.96134	51.803
BMP1	Esophagus_Gastroesophageal_Junction(GTEx)	8	22022249	rs73225849	8	22047223	C	T	0.0674603	0.105361	0.0441447	0.017	-0.425221	0.0639011	2.84539e-11	-0.247779	0.110292	0.0246666			-0.463951	-0.0316067	0.780532	0.628794	0.968888	44.281
BMP1	Esophagus_Muscularis(GTEx)	8	22022249	rs73225849	8	22047223	C	T	0.0674603	0.105361	0.0441447	0.017	-0.355494	0.0552868	1.2761e-10	-0.296379	0.132457	0.0252505			-0.555995	-0.0367633	0.743506	0.573502	0.963904	41.345
BMP1	Nerve_Tibial(GTEx)	8	22022249	rs57535646	8	22037736	C	T	0.0694444	0.0943107	0.0420766	0.025	-0.312525	0.0401817	7.38049e-15	-0.30177	0.140113	0.0312593			-0.576391	-0.0271485	0.739508	0.561922	0.973217	60.494
BMP1	Whole_Blood(GTEx)	8	22022249	rs36074562	8	22028698	G	A	0.291667	0.0304592	0.0497039	0.54	0.269693	0.0257636	1.21169e-25	0.11294	0.184614	0.540693	0.644043	5	-0.248903	0.474783	1.11956	0.779655	1.60767	109.579
CILP2	Adipose_Subcutaneous(GTEx)	19	19649057	rs6511029	19	19471419	T	G	0.983135	-0.0725707	0.0194458	0.000189998	-0.334218	0.0583779	1.03385e-08	0.217136	0.0694531	0.0017698			0.0810079	0.353264	1.24251	1.08438	1.42371	32.777
CILP2	Adipose_Visceral_Omentum(GTEx)	19	19649057	rs6511029	19	19471419	T	G	0.983135	-0.0725707	0.0194458	0.000189998	-0.334218	0.0583779	1.03385e-08	0.217136	0.0694531	0.0017698			0.0810079	0.353264	1.24251	1.08438	1.42371	32.777
CILP2	Artery_Tibial(GTEx)	19	19649057	rs72999063	19	19380596	T	G	0.0198413	0.076961	0.0208292	0.000219999	0.305234	0.0488576	4.17302e-10	0.252138	0.0792814	0.00147128	0.446467	4	0.0967465	0.40753	1.28677	1.10158	1.5031	39.03
CILP2	Brain_Caudate_basal_ganglia(GTEx)	19	19649057	rs11670882	19	19649748	C	G	0.030754	0.105361	0.0257216	4.20001e-05	0.455459	0.0718077	2.25681e-10	0.231329	0.067227	0.000579537	0.292983	4	0.0995641	0.363094	1.26027	1.10469	1.43777	40.231
CILP2	Brain_Nucleus_accumbens_basal_ganglia(GTEx)	19	19649057	rs1064395	19	19361735	A	G	0.108135	0.076961	0.0212876	0.000299999	0.505916	0.0679973	1.00506e-13	0.152122	0.0467818	0.00114702	0.434904	6	0.0604297	0.243814	1.1643	1.06229	1.27611	55.357
CILP2	Brain_Putamen_basal_ganglia(GTEx)	19	19649057	rs56135441	19	19371370	T	A	0.0198413	0.0725707	0.0198704	0.000259998	0.582723	0.0873463	2.53351e-11	0.124537	0.0388745	0.00135734	0.238284	4	0.048343	0.200731	1.13262	1.04953	1.2223	44.508
CILP2	Heart_Atrial_Appendage(GTEx)	19	19649057	rs11670882	19	19649748	C	G	0.030754	0.105361	0.0257216	4.20001e-05	0.624267	0.062622	2.08708e-23	0.168776	0.0445456	0.000151363	0.39579	6	0.0814666	0.256085	1.18385	1.08488	1.29186	99.377
EHBP1	Artery_Tibial(GTEx)	2	62900986	rs6714927	2	62842935	T	C	0.688492	-0.0202027	0.017194	0.24	0.129428	0.0217156	2.52038e-09	-0.156092	0.135403	0.248994	0.389618	4	-0.421482	0.109298	0.85548	0.656074	1.11549	35.523
EHBP1	Cells_Cultured_fibroblasts(GTEx)	2	62900986	rs4502392	2	62810191	T	C	0.862103	-0.040822	0.0228488	0.0739997	0.163146	0.0213009	1.87195e-14	-0.250218	0.143811	0.0818757	0.760954	7	-0.532088	0.0316516	0.778631	0.587378	1.03216	58.662
EHBP1	Esophagus_Mucosa(GTEx)	2	62900986	rs1906202	2	62806359	G	A	0.87004	-0.0392207	0.0194732	0.0439997	0.387378	0.0381322	3.02729e-24	-0.101247	0.0512477	0.0481965	0.875893	14	-0.201692	-0.000801508	0.90371	0.817346	0.999199	103.202
FCRL1	Whole_Blood(GTEx)	1	157764193	rs10908597	1	157788521	C	T	0.438492	0.0618754	0.0165799	0.000189998	-0.276418	0.029686	1.26159e-20	-0.223847	0.0646195	0.000532045	0.133246	17	-0.350501	-0.0971928	0.799437	0.704335	0.907381	86.702
HAPLN4	Adipose_Subcutaneous(GTEx)	19	19366450	rs4808931	19	19358672	C	A	0.343254	0.0725707	0.0217962	0.000870001	0.510605	0.0664896	1.59752e-14	0.142127	0.0465264	0.00225241	0.559709	12	0.0509353	0.233319	1.15272	1.05225	1.26278	58.974
HAPLN4	Adipose_Visceral_Omentum(GTEx)	19	19366450	rs4808931	19	19358672	C	A	0.343254	0.0725707	0.0217962	0.000870001	0.510605	0.0664896	1.59752e-14	0.142127	0.0465264	0.00225241	0.559709	12	0.0509353	0.233319	1.15272	1.05225	1.26278	58.974
HAPLN4	Artery_Coronary(GTEx)	19	19366450	rs55762233	19	19367319	G	C	0.0198413	0.076961	0.0210725	0.000259998	0.462012	0.0812088	1.27646e-08	0.166578	0.0541996	0.00211625	0.997258	3	0.0603468	0.272809	1.18126	1.0622	1.31365	32.367
HAPLN4	Artery_Tibial(GTEx)	19	19366450	rs72999063	19	19380596	T	G	0.0198413	0.076961	0.0208292	0.000219999	0.462201	0.0602875	1.76588e-14	0.16651	0.0500258	0.000873221	0.346837	6	0.0684594	0.264561	1.18118	1.07086	1.30286	58.777
HAPLN4	Brain_Cerebellum(GTEx)	19	19366450	rs56135441	19	19371370	T	A	0.0198413	0.0725707	0.0198704	0.000259998	0.269688	0.0454061	2.85948e-09	0.269091	0.0864941	0.00186395	0.981068	3	0.0995626	0.438619	1.30877	1.10469	1.55057	35.277
HAPLN4	Breast_Mammary_Tissue(GTEx)	19	19366450	rs10426780	19	19375883	C	T	0.324405	0.0725707	0.0196409	0.000219999	0.315509	0.0496806	2.14265e-10	0.230012	0.0720208	0.0014047	0.982935	10	0.0888512	0.371173	1.25862	1.09292	1.44943	40.332
HAPLN4	Cells_Cultured_fibroblasts(GTEx)	19	19366450	rs2315022	19	19413381	G	A	0.324405	0.0725707	0.0214345	0.000710003	0.356956	0.0477848	8.01508e-14	0.203304	0.0659277	0.00204413	0.944678	11	0.0740857	0.332522	1.22544	1.0769	1.39448	55.802
HAPLN4	Colon_Sigmoid(GTEx)	19	19366450	rs7245983	19	19657632	C	A	0.320437	0.0618754	0.0204659	0.0025	0.449577	0.074378	1.49883e-09	0.13763	0.0508995	0.0068518	0.378995	9	0.037867	0.237393	1.14755	1.03859	1.26794	36.536
HAPLN4	Heart_Atrial_Appendage(GTEx)	19	19366450	rs2074299	19	19380646	C	T	0.326389	0.0725707	0.0195784	0.00021	0.538968	0.0597123	1.77922e-19	0.134648	0.0392695	0.000606239	0.981605	13	0.0576798	0.211616	1.14413	1.05938	1.23567	81.47
HAPLN4	Heart_Left_Ventricle(GTEx)	19	19366450	rs10426780	19	19375883	C	T	0.324405	0.0725707	0.0196409	0.000219999	0.422396	0.0580352	3.38121e-13	0.171807	0.0521474	0.000985466	0.974023	11	0.0695981	0.274016	1.18745	1.07208	1.31524	52.973
HAPLN4	Nerve_Tibial(GTEx)	19	19366450	rs10419245	19	19383755	A	G	0.326389	0.076961	0.0207628	0.00021	0.50304	0.0549023	5.07258e-20	0.152992	0.0445243	0.000590054	0.925413	12	0.0657244	0.24026	1.16532	1.06793	1.27158	83.951
HAPLN4	Skin_Not_Sun_Exposed_Suprapubic(GTEx)	19	19366450	rs8101499	19	19476984	G	A	0.68254	-0.076961	0.0198999	0.000109999	-0.325199	0.0550367	3.44675e-09	0.236658	0.0731351	0.00121259	0.992678	6	0.0933132	0.380003	1.26701	1.09781	1.46229	34.914
HAPLN4	Skin_Sun_Exposed_Lower_leg(GTEx)	19	19366450	rs2269873	19	19392401	C	T	0.326389	0.0725707	0.0196409	0.000219999	0.360626	0.0518732	3.5997e-12	0.201235	0.0616777	0.00110359	0.964117	9	0.0803467	0.322123	1.22291	1.08366	1.38005	48.331
HAPLN4	Thyroid(GTEx)	19	19366450	rs2074296	19	19373689	G	A	0.322421	0.0725707	0.0196409	0.000219999	0.569796	0.0549626	3.50405e-25	0.127363	0.0365939	0.000500611	0.658181	15	0.055639	0.199087	1.13583	1.05722	1.22029	107.474
ICOSLG	Adipose_Subcutaneous(GTEx)	21	45642874	rs55708341	21	45627581	T	A	0.223214	-0.0676586	0.0210383	0.00129999	0.966432	0.0840245	1.29216e-30	-0.0700087	0.022604	0.0019537			-0.114313	-0.0257049	0.932386	0.891979	0.974623	132.291
ICOSLG	Adipose_Visceral_Omentum(GTEx)	21	45642874	rs55708341	21	45627581	T	A	0.223214	-0.0676586	0.0210383	0.00129999	0.966432	0.0840245	1.29216e-30	-0.0700087	0.022604	0.0019537			-0.114313	-0.0257049	0.932386	0.891979	0.974623	132.291
ICOSLG	Adrenal_Gland(GTEx)	21	45642874	rs55708341	21	45627581	T	A	0.223214	-0.0676586	0.0210383	0.00129999	1.00042	0.146392	8.26823e-12	-0.0676302	0.0232417	0.00361587			-0.113184	-0.0220765	0.934606	0.892986	0.978165	46.701
ICOSLG	Artery_Coronary(GTEx)	21	45642874	rs55708341	21	45627581	T	A	0.223214	-0.0676586	0.0210383	0.00129999	0.836398	0.119799	2.91657e-12	-0.0808928	0.0276937	0.0034893			-0.135172	-0.0266131	0.922293	0.873565	0.973738	48.744
ICOSLG	Artery_Tibial(GTEx)	21	45642874	rs55708341	21	45627581	T	A	0.223214	-0.0676586	0.0210383	0.00129999	0.826725	0.0726559	5.34328e-30	-0.0818393	0.0264446	0.00196985			-0.133671	-0.0300079	0.92142	0.874878	0.970438	129.473
ICOSLG	Brain_Amygdala(GTEx)	21	45642874	rs55708341	21	45627581	T	A	0.223214	-0.0676586	0.0210383	0.00129999	1.0688	0.147359	4.07537e-13	-0.0633033	0.0215322	0.00328281			-0.105506	-0.0211002	0.938659	0.899869	0.979121	52.607
ICOSLG	Brain_Anterior_cingulate_cortex_BA24(GTEx)	21	45642874	rs55708341	21	45627581	T	A	0.223214	-0.0676586	0.0210383	0.00129999	0.938885	0.131928	1.1059e-12	-0.0720627	0.0245895	0.00338272			-0.120258	-0.0238673	0.930473	0.886692	0.976415	50.647
ICOSLG	Brain_Caudate_basal_ganglia(GTEx)	21	45642874	rs55708341	21	45627581	T	A	0.223214	-0.0676586	0.0210383	0.00129999	1.08317	0.137722	3.69449e-15	-0.0624635	0.0209839	0.00291341			-0.103592	-0.0213351	0.939447	0.901593	0.978891	61.857
ICOSLG	Brain_Cerebellar_Hemisphere(GTEx)	21	45642874	rs55708341	21	45627581	T	A	0.223214	-0.0676586	0.0210383	0.00129999	0.869238	0.126489	6.32904e-12	-0.0778367	0.0267223	0.00358212			-0.130212	-0.025461	0.925115	0.877909	0.97486	47.225
ICOSLG	Brain_Cerebellum(GTEx)	21	45642874	rs55708341	21	45627581	T	A	0.223214	-0.0676586	0.0210383	0.00129999	0.903569	0.115351	4.75602e-15	-0.0748793	0.0251695	0.00292985			-0.124212	-0.0255471	0.927855	0.883193	0.974776	61.359
ICOSLG	Brain_Cortex(GTEx)	21	45642874	rs55708341	21	45627581	T	A	0.223214	-0.0676586	0.0210383	0.00129999	0.903322	0.119509	4.0732e-14	-0.0748998	0.0253103	0.00308381			-0.124508	-0.0252916	0.927836	0.882931	0.975026	57.133
ICOSLG	Brain_Frontal_Cortex_BA9(GTEx)	21	45642874	rs55708341	21	45627581	T	A	0.223214	-0.0676586	0.0210383	0.00129999	0.903796	0.130566	4.44899e-12	-0.0748605	0.0256673	0.00353899			-0.125168	-0.0245526	0.927873	0.882348	0.975746	47.916
ICOSLG	Brain_Hypothalamus(GTEx)	21	45642874	rs55708341	21	45627581	T	A	0.223214	-0.0676586	0.0210383	0.00129999	0.886423	0.119066	9.71058e-14	-0.0763277	0.0258537	0.00315424			-0.127001	-0.0256544	0.926513	0.880733	0.974672	55.425
ICOSLG	Brain_Nucleus_accumbens_basal_ganglia(GTEx)	21	45642874	rs55708341	21	45627581	T	A	0.223214	-0.0676586	0.0210383	0.00129999	0.852728	0.117145	3.35616e-13	-0.0793437	0.0269723	0.00326443			-0.132209	-0.026478	0.923722	0.876158	0.973869	52.988
ICOSLG	Brain_Putamen_basal_ganglia(GTEx)	21	45642874	rs55708341	21	45627581	T	A	0.223214	-0.0676586	0.0210383	0.00129999	1.02824	0.147207	2.84908e-12	-0.0658004	0.022525	0.00348661			-0.109949	-0.0216514	0.936318	0.895879	0.978581	48.79
ICOSLG	Brain_Spinal_cord_cervical_c(GTEx)	21	45642874	rs55708341	21	45627581	T	A	0.223214	-0.0676586	0.0210383	0.00129999	1.05184	0.155878	1.5005e-11	-0.064324	0.0221569	0.00369463			-0.107752	-0.0208965	0.937701	0.897851	0.97932	45.533
ICOSLG	Brain_Substantia_nigra(GTEx)	21	45642874	rs55708341	21	45627581	T	A	0.223214	-0.0676586	0.0210383	0.00129999	0.845104	0.142022	2.67328e-09	-0.0800595	0.0282974	0.00466625			-0.135522	-0.0245966	0.923061	0.87326	0.975703	35.409
ICOSLG	Breast_Mammary_Tissue(GTEx)	21	45642874	rs55708341	21	45627581	T	A	0.223214	-0.0676586	0.0210383	0.00129999	0.907733	0.0916542	4.00391e-23	-0.0745358	0.024368	0.0022226			-0.122297	-0.0267745	0.928174	0.884885	0.973581	98.087
ICOSLG	Cells_EBV(GTEx)	21	45642874	rs55708341	21	45627581	T	A	0.223214	-0.0676586	0.0210383	0.00129999	0.94911	0.154805	8.73319e-10	-0.0712864	0.0250308	0.00440018			-0.120347	-0.022226	0.931195	0.886613	0.978019	37.589
ICOSLG	Colon_Sigmoid(GTEx)	21	45642874	rs55708341	21	45627581	T	A	0.223214	-0.0676586	0.0210383	0.00129999	0.897784	0.0960455	8.97562e-21	-0.0753618	0.0247817	0.00235775			-0.123934	-0.0267897	0.927408	0.883438	0.973566	87.376
ICOSLG	Esophagus_Gastroesophageal_Junction(GTEx)	21	45642874	rs55708341	21	45627581	T	A	0.223214	-0.0676586	0.0210383	0.00129999	1.02342	0.113868	2.52222e-19	-0.0661103	0.0218332	0.00246202			-0.108903	-0.0233172	0.936028	0.896817	0.976953	80.78
ICOSLG	Esophagus_Mucosa(GTEx)	21	45642874	rs55708341	21	45627581	T	A	0.223214	-0.0676586	0.0210383	0.00129999	1.01412	0.0879707	9.54043e-31	-0.0667166	0.0215375	0.00195034			-0.10893	-0.0245031	0.93546	0.896793	0.975795	132.893
ICOSLG	Esophagus_Muscularis(GTEx)	21	45642874	rs55708341	21	45627581	T	A	0.223214	-0.0676586	0.0210383	0.00129999	0.968377	0.0890976	1.62453e-27	-0.069868	0.0226564	0.0020437			-0.114275	-0.0254615	0.932517	0.892013	0.97486	118.129
ICOSLG	Heart_Atrial_Appendage(GTEx)	21	45642874	rs55708341	21	45627581	T	A	0.223214	-0.0676586	0.0210383	0.00129999	1.00027	0.0906038	2.44901e-28	-0.0676403	0.0219068	0.00201754			-0.110578	-0.024703	0.934597	0.895317	0.9756	121.883
ICOSLG	Heart_Left_Ventricle(GTEx)	21	45642874	rs55708341	21	45627581	T	A	0.223214	-0.0676586	0.0210383	0.00129999	1.00773	0.0856431	5.80004e-32	-0.0671396	0.0216426	0.00192093			-0.109559	-0.0247201	0.935065	0.896229	0.975583	138.453
ICOSLG	Liver(GTEx)	21	45642874	rs55708341	21	45627581	T	A	0.223214	-0.0676586	0.0210383	0.00129999	0.918769	0.135551	1.21831e-11	-0.0736405	0.0253451	0.00366653			-0.123317	-0.0239641	0.929006	0.883983	0.976321	45.942
ICOSLG	Lung(GTEx)	21	45642874	rs55708341	21	45627581	T	A	0.223214	-0.0676586	0.0210383	0.00129999	0.910633	0.0861876	4.2973e-26	-0.0742984	0.0241494	0.00209368			-0.121631	-0.0269656	0.928395	0.885475	0.973395	111.634
ICOSLG	Muscle_Skeletal(GTEx)	21	45642874	rs55708341	21	45627581	T	A	0.223214	-0.0676586	0.0210383	0.00129999	0.940621	0.0648263	1.04934e-47	-0.0719297	0.0229092	0.00169076			-0.116832	-0.0270277	0.930596	0.889735	0.973334	210.536
ICOSLG	Nerve_Tibial(GTEx)	21	45642874	rs55708341	21	45627581	T	A	0.223214	-0.0676586	0.0210383	0.00129999	0.938935	0.0797998	5.83356e-32	-0.0720589	0.0232284	0.00192099			-0.117587	-0.0265312	0.930476	0.889064	0.973818	138.442
ICOSLG	Ovary(GTEx)	21	45642874	rs55708341	21	45627581	T	A	0.223214	-0.0676586	0.0210383	0.00129999	0.73431	0.122526	2.059e-09	-0.092139	0.0325148	0.00460048			-0.155868	-0.02841	0.911978	0.855672	0.97199	35.917
ICOSLG	Pituitary(GTEx)	21	45642874	rs55708341	21	45627581	T	A	0.223214	-0.0676586	0.0210383	0.00129999	1.01355	0.105516	7.57005e-22	-0.0667541	0.0218895	0.00229151			-0.109658	-0.0238507	0.935425	0.896141	0.976431	92.269
ICOSLG	Skin_Not_Sun_Exposed_Suprapubic(GTEx)	21	45642874	rs55708341	21	45627581	T	A	0.223214	-0.0676586	0.0210383	0.00129999	1.03728	0.0814323	3.63868e-37	-0.0652269	0.0209186	0.00182003			-0.106227	-0.0242264	0.936855	0.89922	0.976065	162.255
ICOSLG	Skin_Sun_Exposed_Lower_leg(GTEx)	21	45642874	rs55708341	21	45627581	T	A	0.223214	-0.0676586	0.0210383	0.00129999	1.06299	0.0735708	2.56083e-47	-0.0636493	0.020276	0.00169437			-0.10339	-0.0239083	0.938334	0.901775	0.976375	208.76
ICOSLG	Small_Intestine_Terminal_Ileum(GTEx)	21	45642874	rs55708341	21	45627581	T	A	0.223214	-0.0676586	0.0210383	0.00129999	1.04311	0.162357	1.32063e-10	-0.0648624	0.0225545	0.0040299			-0.109069	-0.0206556	0.937196	0.896668	0.979556	41.278
ICOSLG	Spleen(GTEx)	21	45642874	rs55708341	21	45627581	T	A	0.223214	-0.0676586	0.0210383	0.00129999	0.969508	0.157534	7.54227e-10	-0.0697865	0.0244842	0.00436817			-0.117776	-0.0217975	0.932593	0.888896	0.978438	37.875
ICOSLG	Testis(GTEx)	21	45642874	rs55708341	21	45627581	T	A	0.223214	-0.0676586	0.0210383	0.00129999	0.79874	0.106237	5.54204e-14	-0.0847067	0.0286478	0.00310818			-0.140856	-0.028557	0.918782	0.868614	0.971847	56.527
ICOSLG	Thyroid(GTEx)	21	45642874	rs55708341	21	45627581	T	A	0.223214	-0.0676586	0.0210383	0.00129999	0.930434	0.0737596	1.75857e-36	-0.0727172	0.0233345	0.0018314			-0.118453	-0.0269816	0.929864	0.888294	0.973379	159.123
ICOSLG	Uterus(GTEx)	21	45642874	rs55708341	21	45627581	T	A	0.223214	-0.0676586	0.0210383	0.00129999	0.970113	0.171599	1.57331e-08	-0.069743	0.0249498	0.0051846			-0.118645	-0.0208414	0.932633	0.888123	0.979374	31.961
ICOSLG	Whole_Blood(GTEx)	21	45642874	rs55708341	21	45627581	T	A	0.223214	-0.0676586	0.0210383	0.00129999	0.87369	0.0631236	1.44295e-43	-0.0774401	0.0247213	0.00173309			-0.125894	-0.0289864	0.925482	0.881708	0.97143	191.572
OLFML3	Breast_Mammary_Tissue(GTEx)	1	114522063	rs10494162	1	114473083	A	G	0.242063	0.0582689	0.0184634	0.0016	0.148949	0.026564	2.05646e-08	0.3912	0.142243	0.00595544			0.112404	0.669996	1.47875	1.11896	1.95423	31.44
OLFML3	Cells_Cultured_fibroblasts(GTEx)	1	114522063	rs2938343	1	114581604	T	C	0.916667	-0.0100503	0.0191654	0.6	-0.145766	0.0255477	1.15912e-08	0.0689482	0.132035	0.601533			-0.18984	0.327737	1.07138	0.827091	1.38782	32.554
OLFML3	Colon_Sigmoid(GTEx)	1	114522063	rs3811018	1	114512939	T	A	0.861111	0.0943107	0.0171477	3.79997e-08	0.406837	0.0481334	2.85658e-17	0.231814	0.0502864	4.02895e-06	0.624073	4	0.133253	0.330375	1.26089	1.14254	1.39149	71.441
OLFML3	Esophagus_Gastroesophageal_Junction(GTEx)	1	114522063	rs6702833	1	114521883	G	C	0.825397	0.0953102	0.0172174	3.09999e-08	0.41312	0.0392732	7.05165e-26	0.230708	0.0470952	9.64398e-07	0.121321	5	0.138401	0.323015	1.25949	1.14844	1.38129	110.652
OLFML3	Esophagus_Mucosa(GTEx)	1	114522063	rs6702833	1	114521883	G	C	0.825397	0.0953102	0.0172174	3.09999e-08	0.187811	0.0271407	4.51991e-12	0.507479	0.117398	1.5412e-05	0.782801	4	0.277379	0.737579	1.6611	1.31967	2.09087	47.885
OLFML3	Esophagus_Muscularis(GTEx)	1	114522063	rs6702833	1	114521883	G	C	0.825397	0.0953102	0.0172174	3.09999e-08	0.43003	0.0335302	1.18534e-37	0.221636	0.043608	3.72573e-07	0.000215153	12	0.136164	0.307108	1.24812	1.14587	1.35949	164.485
OLFML3	Heart_Left_Ventricle(GTEx)	1	114522063	rs6702833	1	114521883	G	C	0.825397	0.0953102	0.0172174	3.09999e-08	0.201779	0.031441	1.38345e-10	0.472349	0.112685	2.76802e-05	0.621347	4	0.251486	0.693212	1.60376	1.28594	2.00013	41.187
OLFML3	Lung(GTEx)	1	114522063	rs6702833	1	114521883	G	C	0.825397	0.0953102	0.0172174	3.09999e-08	0.176006	0.0316996	2.81929e-08	0.541517	0.138136	8.84811e-05			0.27077	0.812264	1.71861	1.31097	2.253	30.828
OLFML3	Muscle_Skeletal(GTEx)	1	114522063	rs6702833	1	114521883	G	C	0.825397	0.0953102	0.0172174	3.09999e-08	0.241003	0.0308622	5.76374e-15	0.395473	0.0875699	6.29936e-06	0.416825	8	0.223836	0.56711	1.48509	1.25087	1.76316	60.981
OLFML3	Nerve_Tibial(GTEx)	1	114522063	rs6702833	1	114521883	G	C	0.825397	0.0953102	0.0172174	3.09999e-08	0.235789	0.0344809	8.01678e-12	0.404218	0.0939475	1.68807e-05	0.573329	5	0.220081	0.588355	1.49813	1.24618	1.80102	46.762
OLFML3	Thyroid(GTEx)	1	114522063	rs6702833	1	114521883	G	C	0.825397	0.0953102	0.0172174	3.09999e-08	0.208363	0.0267323	6.46973e-15	0.457424	0.101351	6.38389e-06	0.311265	5	0.258776	0.656072	1.58	1.29534	1.92721	60.753
TEC	Cells_Cultured_fibroblasts(GTEx)	4	48137800	rs57745636	4	48294068	G	A	0.209325	0.0100503	0.100069	0.92	0.954037	0.0778963	1.73207e-34	0.0105345	0.104894	0.920003	0.537142	5	-0.195058	0.216127	1.01059	0.822787	1.24126	150.002
TEC	Esophagus_Mucosa(GTEx)	4	48137800	rs11721892	4	48321878	T	G	0.217262	0.00995033	0.0526143	0.85	0.265933	0.0382384	3.53543e-12	0.0374167	0.197921	0.850055			-0.350508	0.425342	1.03813	0.70433	1.53011	48.367
TEC	Whole_Blood(GTEx)	4	48137800	rs73244448	4	47931909	C	G	0.297619	0.040822	0.0269612	0.13	0.267625	0.0389057	6.03541e-12	0.152534	0.103154	0.139219			-0.0496478	0.354716	1.16478	0.951564	1.42578	47.318
CDSN	Skin_Not_Sun_Exposed_Supra(GTEx)	6	31082867	rs3094198	6	31093327	G	A	0.609127	0.0427598	0.0122874	0.000501	0.238074	0.0269515	1.02e-18	0.179607	0.0554724	0.001205	2.9e-13	20	0.0708811	0.288333	1.19675	1.07345	1.3342	78.029
CDSN	Skin_Sun_Exposed_Lower_leg(GTEx)	6	31082867	rs17196961	6	31094803	T	G	0.14881	-0.114333	0.020244	1.62559e-08	0.248195	0.0265922	1.0255e-20	-0.460658	0.0953354	1.35189e-06	3.20872e-15	20	-0.647515	-0.273801	0.630868	0.523344	0.760484	87.112
MXRA8	Brain_Cortex(GTEx)	1	1288069	rs604618	1	1232319	A	G	0.165675	0.0476463	0.0189505	0.0119286	-0.645472	0.11698	3.43231e-08	-0.0738162	0.0322634	0.0221417			-0.137052	-0.0105799	0.928842	0.871924	0.989476	30.446
MXRA8	Esophagus_Mucosa(GTEx)	1	1288069	rs307380	1	1287127	A	G	0.833333	-0.0591166	0.0183964	0.00131132	0.486862	0.0487125	1.60933e-23	-0.121424	0.0396907	0.00221893	0.748222	10	-0.199218	-0.0436302	0.885658	0.819371	0.957308	99.892
MXRA8	Nerve_Tibial(GTEx)	1	1288069	rs35993679	1	1292749	T	C	0.837302	-0.0605954	0.0183474	0.000957679	0.255012	0.0351319	3.90818e-13	-0.237618	0.0790444	0.00264595			-0.392545	-0.082691	0.788504	0.675336	0.920636	52.689
RPA2	Esophagus_Muscularis(GTEx)	1	28218035	rs17257252	1	28220484	A	C	0.0823413	-0.017828	0.013961	0.201606	0.491314	0.047264	2.61013e-25	-0.0362864	0.0286292	0.204991	0.227038	10	-0.0923996	0.0198268	0.964364	0.911741	1.02002	108.058
RPA2	Heart_Left_Ventricle(GTEx)	1	28218035	rs17257252	1	28220484	A	C	0.0823413	-0.017828	0.013961	0.201606	0.410346	0.0545143	5.1799e-14	-0.0434463	0.0345086	0.208031	0.80137	5	-0.111083	0.0241906	0.957484	0.894864	1.02449	56.66
RPA2	Lung(GTEx)	1	28218035	rs61789696	1	28258905	A	G	0.210317	-0.00528349	0.0137529	0.70085	0.295716	0.0386014	1.84844e-14	-0.0178668	0.0465656	0.701208			-0.109135	0.0734018	0.982292	0.896609	1.07616	58.687
RPA2	Muscle_Skeletal(GTEx)	1	28218035	rs1627399	1	28418240	A	G	0.214286	0.0107685	0.0140323	0.442839	0.203037	0.036308	2.2437e-08	0.0530371	0.0697598	0.447086			-0.0836921	0.189766	1.05447	0.919714	1.20897	31.271
RPA2	Nerve_Tibial(GTEx)	1	28218035	rs17257252	1	28220484	A	C	0.0823413	-0.017828	0.013961	0.201606	0.37335	0.0423214	1.12665e-18	-0.0477514	0.0377836	0.206297	0.254399	8	-0.121807	0.0263045	0.953371	0.885319	1.02665	77.824
RPA2	Skin_Not_Sun_Exposed_Supra(GTEx)	1	28218035	rs1627399	1	28418240	A	G	0.214286	0.0107685	0.0140323	0.442839	0.253742	0.0448696	1.55753e-08	0.0424388	0.0558083	0.446993			-0.0669455	0.151823	1.04335	0.935246	1.16395	31.98
RPA2	Thyroid(GTEx)	1	28218035	rs17257252	1	28220484	A	C	0.0823413	-0.017828	0.013961	0.201606	0.461131	0.0402458	2.14769e-30	-0.0386615	0.030463	0.204395	0.428086	11	-0.098369	0.021046	0.962076	0.906314	1.02127	131.283
TNFRSF14	Brain_Cerebellum(GTEx)	1	2487078	rs2227313	1	2487766	C	T	0.545635	-0.0448742	0.0122602	0.000252058	0.600373	0.0667302	2.31936e-19	-0.0747439	0.0220461	0.000698069	0.126646	14	-0.117954	-0.0315335	0.927981	0.888737	0.968958	80.946
TNFRSF14	Pancreas(GTEx)	1	2487078	rs2495366	1	2488930	A	G	0.581349	-0.0418209	0.0122709	0.000654079	0.448146	0.040698	3.36341e-28	-0.0933198	0.028663	0.00113089	0.00309865	20	-0.149499	-0.0371403	0.910902	0.861139	0.963541	121.253
IDUA	Adipose_Subcutaneous(GTEx)	4	980785	rs11724804	4	965779	A	G	0.34623	0.000934509	0.000215492	1.89998e-05	0.304873	0.0354462	7.90283e-18	0.00306524	0.000791587	0.000107826	0.371554	19	0.00151373	0.00461675	1.00307	1.00151	1.00463	73.977
IDUA	Adipose_Visceral_Omentum(GTEx)	4	980785	rs11724804	4	965779	A	G	0.34623	0.000934509	0.000215492	1.89998e-05	0.304873	0.0354462	7.90283e-18	0.00306524	0.000791587	0.000107826	0.371554	19	0.00151373	0.00461675	1.00307	1.00151	1.00463	73.977
IDUA	Adrenal_Gland(GTEx)	4	980785	rs11724804	4	965779	A	G	0.34623	0.000934509	0.000215492	1.89998e-05	0.278545	0.0411769	1.33685e-11	0.00335497	0.000918959	0.000261393	0.961206	7	0.00155381	0.00515613	1.00336	1.00156	1.00517	45.76
IDUA	Artery_Coronary(GTEx)	4	980785	rs3822019	4	951161	T	C	0.316468	-0.000315158	0.000298279	0.29	-0.460706	0.067182	7.00351e-12	0.000684076	0.000655079	0.296362	0.0298139	20	-0.000599879	0.00196803	1.00068	0.9994	1.00197	47.026
IDUA	Artery_Tibial(GTEx)	4	980785	rs13101828	4	965720	G	A	0.34623	0.00092892	0.00021557	2.1e-05	0.223252	0.0234942	2.05069e-21	0.00416086	0.00106023	8.69215e-05	0.179565	20	0.00208281	0.00623891	1.00417	1.00208	1.00626	90.296
IDUA	Brain_Cerebellum(GTEx)	4	980785	rs12645644	4	1054159	A	G	0.647817	-0.000459142	0.000257562	0.0729995	-0.340079	0.0609303	2.38536e-08	0.0013501	0.00079505	0.0894819			-0.000208198	0.0029084	1.00135	0.999792	1.00291	31.153
IDUA	Breast_Mammary_Tissue(GTEx)	4	980785	rs13101828	4	965720	G	A	0.34623	0.00092892	0.00021557	2.1e-05	0.194203	0.0257988	5.16842e-14	0.00478324	0.00127903	0.000184213	0.129415	12	0.00227634	0.00729014	1.00479	1.00228	1.00732	56.665
IDUA	Cells_Cultured_fibroblasts(GTEx)	4	980785	rs73211813	4	975238	T	C	0.209325	-0.000353849	0.000300634	0.24	-0.194175	0.0287957	1.54954e-11	0.00182232	0.00157167	0.246261	0.0990617	12	-0.00125815	0.00490279	1.00182	0.998743	1.00491	45.471
IDUA	Colon_Sigmoid(GTEx)	4	980785	rs11248061	4	980896	A	C	0.272817	0.000754031	0.00021807	0.000619998	0.251474	0.0340025	1.40614e-13	0.00299845	0.000957262	0.00173435	0.304868	13	0.00112222	0.00487468	1.003	1.00112	1.00489	54.697
IDUA	Esophagus_Gastroesophageal_Junction(GTEx)	4	980785	rs113075206	4	967339	G	C	0.424603	0.000810397	0.000218869	0.000239999	0.226842	0.0308023	1.77877e-13	0.00357252	0.00107994	0.000939385	0.365844	10	0.00145584	0.0056892	1.00358	1.00146	1.00571	54.235
IDUA	Esophagus_Mucosa(GTEx)	4	980785	rs11248061	4	980896	A	C	0.272817	0.000754031	0.00021807	0.000619998	0.145326	0.0227161	1.57951e-10	0.00518855	0.00170571	0.00235111	0.569749	7	0.00184536	0.00853174	1.0052	1.00185	1.00857	40.928
IDUA	Esophagus_Muscularis(GTEx)	4	980785	rs6599388	4	939087	T	C	0.434524	-0.000483831	0.000238398	0.0449997	-0.225992	0.0245449	3.34428e-20	0.00214092	0.00108022	0.0474868	0.0718072	20	2.36888e-05	0.00425815	1.00214	1.00002	1.00427	84.774
IDUA	Heart_Atrial_Appendage(GTEx)	4	980785	rs11248061	4	980896	A	C	0.272817	0.000754031	0.00021807	0.000619998	0.260114	0.0341014	2.39042e-14	0.00289885	0.000920481	0.00163677	0.359332	17	0.00109471	0.00470299	1.0029	1.0011	1.00471	58.181
IDUA	Heart_Left_Ventricle(GTEx)	4	980785	rs6599388	4	939087	T	C	0.434524	-0.000483831	0.000238398	0.0449997	-0.219271	0.0280382	5.26362e-15	0.00220654	0.00112324	0.0494794	0.0548078	20	4.9896e-06	0.00440809	1.00221	1	1.00442	61.159
IDUA	Lung(GTEx)	4	980785	rs11248061	4	980896	A	C	0.272817	0.000754031	0.00021807	0.000619998	0.296789	0.0284459	1.74446e-25	0.00254063	0.000774064	0.00103002	0.658724	20	0.00102346	0.0040578	1.00254	1.00102	1.00407	108.857
IDUA	Muscle_Skeletal(GTEx)	4	980785	rs6599388	4	939087	T	C	0.434524	-0.000483831	0.000238398	0.0449997	-0.216123	0.0254419	1.98356e-17	0.00223868	0.00113411	0.0483869	0.229094	15	1.58244e-05	0.00446154	1.00224	1.00002	1.00447	72.161
IDUA	Nerve_Tibial(GTEx)	4	980785	rs11248061	4	980896	A	C	0.272817	0.000754031	0.00021807	0.000619998	0.27299	0.0243296	3.235e-29	0.00276212	0.00083589	0.000951785	0.279697	20	0.00112378	0.00440046	1.00277	1.00112	1.00441	125.899
IDUA	Pancreas(GTEx)	4	980785	rs11248061	4	980896	A	C	0.272817	0.000754031	0.00021807	0.000619998	0.328197	0.0405287	5.59159e-16	0.0022975	0.000722486	0.00147282	0.256601	20	0.000881427	0.00371357	1.0023	1.00088	1.00372	65.576
IDUA	Skin_Not_Sun_Exposed_Suprapubic(GTEx)	4	980785	rs10902762	4	980932	A	G	0.271825	0.000776199	0.000218177	0.000430002	0.205676	0.0276329	9.83106e-14	0.00377389	0.00117573	0.0013281	0.548548	9	0.00146946	0.00607832	1.00378	1.00147	1.0061	55.401
IDUA	Skin_Sun_Exposed_Lower_leg(GTEx)	4	980785	rs11724804	4	965779	A	G	0.34623	0.000934509	0.000215492	1.89998e-05	0.157482	0.0218199	5.30111e-13	0.00593407	0.00159637	0.000201431	0.71937	4	0.00280518	0.00906296	1.00595	1.00281	1.0091	52.09
IDUA	Spleen(GTEx)	4	980785	rs10902762	4	980932	A	G	0.271825	0.000776199	0.000218177	0.000430002	0.304539	0.0451805	1.57843e-11	0.00254877	0.000810083	0.00165348	0.689902	7	0.000961007	0.00413653	1.00255	1.00096	1.00415	45.434
IDUA	Testis(GTEx)	4	980785	rs11248057	4	906131	G	C	0.410714	-0.000276644	0.000245904	0.27	-0.17776	0.0322233	3.45818e-08	0.00155628	0.00141182	0.270323			-0.00121089	0.00432345	1.00156	0.99879	1.00433	30.432
IDUA	Thyroid(GTEx)	4	980785	rs10902762	4	980932	A	G	0.271825	0.000776199	0.000218177	0.000430002	0.225877	0.0236023	1.06783e-21	0.00343638	0.00103049	0.00085394	0.469524	20	0.00141662	0.00545614	1.00344	1.00142	1.00547	91.587
IDUA	Uterus(GTEx)	4	980785	rs6599388	4	939087	T	C	0.434524	-0.000483831	0.000238398	0.0449997	-0.500488	0.0861098	6.16551e-09	0.000966719	0.000504535	0.0553577			-2.21696e-05	0.00195561	1.00097	0.999978	1.00196	33.782
IDUA	Whole_Blood(GTEx)	4	980785	rs11248061	4	980896	A	C	0.272817	0.000754031	0.00021807	0.000619998	0.142136	0.0165945	1.07847e-17	0.005305	0.00165454	0.00134437	0.662608	20	0.0020621	0.0085479	1.00532	1.00206	1.00858	73.363
USP8	Artery_Tibial(GTEx)	15	50716577	rs34546811	15	50726013	G	A	0.491071	-0.000677942	0.000236458	0.00389996	0.175505	0.021109	9.23518e-17	-0.00386281	0.00142516	0.00671935			-0.00665612	-0.0010695	0.996145	0.993366	0.998931	69.126
USP8	Esophagus_Gastroesophageal_Junction(GTEx)	15	50716577	rs34546811	15	50726013	G	A	0.491071	-0.000677942	0.000236458	0.00389996	0.12995	0.0232661	2.33187e-08	-0.00521694	0.00204533	0.010752			-0.00922579	-0.00120809	0.994797	0.990817	0.998793	31.196
USP8	Esophagus_Muscularis(GTEx)	15	50716577	rs34546811	15	50726013	G	A	0.491071	-0.000677942	0.000236458	0.00389996	0.105857	0.0194079	4.91625e-08	-0.00640432	0.00252355	0.0111546			-0.0113505	-0.00145816	0.993616	0.988714	0.998543	29.75
USP8	Nerve_Tibial(GTEx)	15	50716577	rs12912679	15	50589400	A	G	0.0347222	7.92492e-05	0.000305003	0.83	-0.23462	0.0387716	1.43648e-09	-0.000337777	0.00130118	0.795179	0.999792	5	-0.00288809	0.00221254	0.999662	0.997116	1.00221	36.619
USP8	Testis(GTEx)	15	50716577	rs62016946	15	50724135	G	C	0.468254	0.000719182	0.000224778	0.0012	0.195282	0.0302232	1.03793e-10	0.00368279	0.00128443	0.00414063	0.258121	4	0.00116531	0.00620027	1.00369	1.00117	1.00622	41.749
USP8	Whole_Blood(GTEx)	15	50716577	rs4380013	15	50759428	A	G	0.0198413	0.00101969	0.000267923	0.00012	-0.13361	0.0166628	1.07093e-15	-0.00763184	0.00221968	0.000585456			-0.0119824	-0.00328127	0.992397	0.988089	0.996724	64.296
PMEL	Adipose_Subcutaneous(GTEx)	12	56347889	rs10747763	12	56603066	G	C	0.974206	0.0745772	0.021385	0.000488	-0.64577	0.106921	1.54e-09	-0.11549	0.0382398	0.002527			-0.190437	-0.040537	0.890932	0.826598	0.960274	36.477
PMEL	Adipose_Visceral_Omentum(GTEx)	12	56347889	rs10747763	12	56603066	G	C	0.974206	0.0745772	0.021385	0.000488	-0.64577	0.106921	1.54e-09	-0.11549	0.0382398	0.002527			-0.190437	-0.040537	0.890932	0.826598	0.960274	36.477
