# Supplementary material for: Exploration of potential novel drug targets for rheumatoid arthritis by plasma proteome screening
Source: PLoS Comput Biol. 2025 Sep 25;21(9):e1013333. doi: 10.1371/journal.pcbi.1013333 (PMC12463240; doi:10.1371/journal.pcbi.1013333)
Supplement: S5 Table — (S5_Table.XLSX) [file pcbi.1013333.s005.xlsx]

## Sheet: Sheet1
S5 Table. Full Colocalization result of plasma proteins with significant causal relationships to rheumatoid arthritis
Proteins	Nsnps	PH0	PH1	PH2	PH3	PH4
FinnGen-Okada et al.
APOBR	43	1.46e-284	0.975866	8.38e-288	0.000536	0.0236
DDR1	506	2.70808e-111	4.04109e-84	6.70136e-28	1	1.6e-25
DXO	150	9.89665e-173	1.02328e-157	9.67154e-16	1	1.33e-16
EVI5	184	2.2185e-16	0.192996	2.12703e-17	0.0177	0.789
FCGR2A	154	2.61605e-195	0.000497475	2.30485e-193	0.0429	0.957
FCRL1	142	1.85209e-26	0.26284	1.43259e-26	0.203	0.534
FCRL3	195	2.55418e-225	0.0116347	4.19283e-225	0.0181	0.97
HLA-DRA	1305	9.72998e-241	6.23438e-196	3.94383e-46	0.252	0.748
HLA-E	1920	4.04173e-74	1.33574e-68	3.02583e-06	1	1.02e-07
HSPA1A	220	4.33359e-169	2.86448e-167	0.014801	0.978	0.00686
ICAM3	209	2.06121e-26	8.15434e-10	2.52775e-17	1	4.62e-08
IL6R	159	5.63348e-288	0.0112512	1.23861e-287	0.0238	0.965
KLRD1	215	2.45408e-44	0.587673	1.56772e-45	0.0372	0.375
SWAP70	293	0.00143078	0.468253	7.64616e-05	0.0245	0.506
TFF1	361	4.32194e-07	0.0097614	4.32536e-05	0.977	0.0133
TGOLN2	209	3.68695e-27	0.133698	5.96267e-28	0.0208	0.846
TNXB	150	7.41508e-170	1.02327e-157	7.24641e-13	1	1.4e-06
WFIKKN2	230	2.03343e-24	0.534426	1.13852e-25	0.0295	0.436
