# Supplementary material for: Exploration of potential novel drug targets for rheumatoid arthritis by plasma proteome screening
Source: PLoS Comput Biol. 2025 Sep 25;21(9):e1013333. doi: 10.1371/journal.pcbi.1013333 (PMC12463240; doi:10.1371/journal.pcbi.1013333)
Supplement: S6 Table — (S6_Table.XLSX) [file pcbi.1013333.s006.xlsx]

## Sheet: Sheet1
S6 Table. Differential expression results returned by the Rank_in algorithm (blood / blood cells)
Proteins	FDR	DeltaRank	Change
KCNJ15	1.00575e-90	47.2088	Up
MGAM	5.71662e-91	47.1634	Up
HBD	7.94591e-90	46.2124	Up
CLU	5.23787e-90	46.0699	Up
CHI3L1	8.50479e-91	45.9116	Up
ANXA3	4.66834e-91	44.7408	Up
KRT23	9.95345e-91	43.7969	Up
ALAS2	5.76229e-90	42.9808	Up
IL1R2	9.84902e-91	41.9748	Up
DIAPH1	1.05507e-90	41.4314	Up
MANSC1	7.43201e-91	40.8942	Up
CCNJL	8.67917e-91	39.6529	Up
TRIM24	5.23787e-89	39.4933	Up
MRPS27	3.27367e-90	39.3736	Up
PI3	8.50026e-91	38.9117	Up
SIGLEC5	4.87907e-91	38.8777	Up
PLXDC2	7.29931e-91	37.587	Up
CMTM2	4.7481e-91	37.3787	Up
RNF175	7.366e-91	36.9572	Up
AQP9	7.38262e-91	36.7521	Up
S100P	5.38131e-83	36.6396	Up
RASEF	5.64118e-91	36.6365	Up
SLC22A4	4.63357e-91	36.5846	Up
ORM1	1.40933e-84	36.1757	Up
CEACAM4	5.08938e-91	36.1475	Up
TSPAN16	4.75919e-91	36.1474	Up
TMBIM4	8.10765e-91	35.9449	Up
SLC26A8	8.77021e-91	35.1249	Up
SNCA	2.06998e-90	34.8869	Up
HAL	1.80616e-90	34.7968	Up
GNAZ	4.63428e-91	34.7782	Up
ARHGAP19	7.57466e-90	34.6422	Up
ARHGAP27	8.30165e-91	34.5509	Up
GLT1D1	4.99762e-91	34.4149	Up
DGAT2	2.49422e-90	34.0377	Up
PYGL	2.01457e-90	33.9849	Up
ANK1	8.61513e-85	33.7936	Up
MME	4.89338e-91	33.7904	Up
RBM34	1.23958e-89	33.778	Up
MEFV	5.28382e-90	33.7536	Up
SIRPB1	4.45566e-90	33.6549	Up
CLEC4E	5.77617e-91	33.5978	Up
VSTM1	7.52866e-89	33.5828	Up
GSN	4.91059e-91	33.4718	Up
MMP9	5.22504e-91	33.4486	Up
FRY	6.54063e-90	33.4455	Up
BST1	5.14942e-91	33.2748	Up
ATP8B3	6.07407e-91	33.0891	Up
REPS2	1.27753e-90	33.0311	Up
CYP4F2	6.0184e-91	32.988	Up
DAPK2	6.78481e-91	32.9565	Up
LIN7A	5.46862e-91	32.6515	Up
SLPI	9.06356e-88	32.6288	Up
S100A12	6.53552e-81	32.4414	Up
IGF2BP2	9.22926e-89	32.3825	Up
NFE2	5.19499e-91	32.3068	Up
SELENBP1	1.65777e-90	32.1956	Up
ZHX2	2.80851e-90	32.0716	Up
SIRPA	1.42343e-90	31.9912	Up
CEACAM3	6.54734e-90	31.921	Up
DHRS9	2.84556e-90	31.819	Up
KLF1	1.03325e-89	31.4936	Up
PPBP	5.79822e-85	31.3964	Up
TSPAN5	3.00276e-89	31.3123	Up
SPARC	2.95229e-88	31.3102	Up
APP	3.69867e-89	31.2945	Up
HCG27	5.23522e-91	31.1088	Up
CEACAM8	6.51698e-64	30.859	Up
BTNL8	2.79084e-65	30.8121	Up
TRIM44	2.86903e-89	30.7568	Up
RNASE2	1.11865e-77	30.6318	Up
STEAP4	4.48199e-82	30.6207	Up
PF4	4.41826e-87	30.5419	Up
ST6GALNAC2	2.79631e-90	30.4854	Up
CD36	2.26666e-89	30.4652	Up
NOG	1.99551e-79	30.3608	Up
PDE4DIP	9.40868e-91	30.3295	Up
EPB42	3.29068e-88	30.2573	Up
VPS33A	1.56605e-89	30.2352	Up
LMNB1	3.52831e-88	30.1675	Up
ROPN1L	4.69271e-91	30.1569	Up
NLRC4	4.68644e-91	30.0388	Up
F13A1	6.48556e-74	30.021	Up
LYSMD1	3.19826e-86	29.8789	Up
TREM1	9.56929e-90	29.8736	Up
HP	5.77772e-81	29.8707	Up
RBP7	1.51084e-88	29.8694	Up
LTF	8.03456e-69	29.8669	Up
FOLR3	1.48391e-74	29.8601	Up
PDZK1IP1	2.04128e-88	29.8456	Up
NLRP12	5.19545e-91	29.8323	Up
INPP4B	1.9467e-87	29.8219	Up
QPCT	1.02938e-84	29.6511	Up
RPS14	6.59419e-91	29.3977	Up
CLC	2.12953e-79	29.0447	Up
LRG1	6.24009e-90	28.9927	Up
GNG11	1.92446e-87	28.9502	Up
VNN1	9.23122e-88	28.9374	Up
STX3	4.77521e-91	28.9335	Up
CDA	8.02523e-91	28.8897	Up
SLC31A2	6.28352e-91	28.8135	Up
PRSS33	1.09615e-70	28.8081	Up
SERPING1	2.5641e-79	28.8042	Up
SERPINA1	1.05197e-81	28.7444	Up
TNS1	5.0044e-89	28.6988	Up
KLHL8	6.58422e-91	28.5838	Up
CLEC1B	1.55982e-88	28.562	Up
DMXL2	9.14771e-90	28.5031	Up
CAMP	2.99454e-84	28.3003	Up
IL1RN	1.41582e-89	28.1443	Up
CSTA	1.10848e-68	28.1154	Up
C5AR1	4.09652e-88	28.0869	Up
CCR2	5.07511e-68	28.0039	Up
P2RY13	8.52126e-89	28.0005	Up
TNFAIP8L2	5.5032e-91	27.9797	Up
DYSF	5.29944e-87	27.9594	Up
PLEK2	8.88758e-88	27.8729	Up
ARX	5.81986e-90	27.8506	Up
SLC40A1	1.4805e-87	27.8267	Up
GPR146	1.80791e-80	27.783	Up
DEFA4	3.95394e-55	27.6705	Up
CCR3	1.12524e-84	27.6147	Up
AVIL	1.38816e-90	27.6	Up
PTAFR	8.04502e-91	27.4597	Up
NUMB	5.40778e-91	27.2128	Up
CASP5	1.92056e-83	27.1346	Up
MYL9	1.19486e-83	27.1058	Up
OLFM4	1.49241e-67	27.094	Up
LRCH1	5.45259e-91	27.0367	Up
G6PD	4.41538e-90	26.9266	Up
CSF3R	2.38437e-89	26.8812	Up
CBR4	1.67574e-89	26.7891	Up
MMP19	4.70607e-89	26.7147	Up
RBM6	1.26635e-86	26.6842	Up
OSCAR	7.18575e-91	26.6737	Up
CRISP3	1.03532e-79	26.656	Up
ACSL1	2.41209e-90	26.6399	Up
ITFG1	4.96965e-91	26.5506	Up
F5	1.85924e-70	26.3765	Up
PURB	1.09114e-90	26.3017	Up
ANKRD22	1.35147e-74	26.2854	Up
TLR1	7.57257e-90	26.2487	Up
TSPAN2	3.12755e-90	26.2439	Up
ADM	5.95399e-90	26.1557	Up
RPH3AL	1.61641e-90	26.0944	Up
ANPEP	2.36801e-90	26.0074	Up
NINJ2	3.28872e-89	26.0064	Up
FXYD6	3.92467e-86	25.9457	Up
PLA2G7	4.69276e-75	25.9039	Up
SLC22A5	1.18956e-89	25.8332	Up
PILRA	5.47229e-90	25.833	Up
XK	2.96258e-75	25.8205	Up
TCN1	2.64984e-83	25.762	Up
CARM1	2.07871e-90	25.7301	Up
PGD	7.53838e-90	25.7091	Up
RPL10L	5.09682e-91	25.659	Up
CLEC4D	2.0103e-77	25.6232	Up
TRAFD1	2.13566e-89	25.6054	Up
KCNJ2	3.32492e-83	25.5746	Up
COTL1	3.24304e-83	25.5424	Up
PSTPIP2	2.08626e-87	25.5071	Up
IL18RAP	2.65405e-78	25.4947	Up
CARD6	5.53654e-85	25.4886	Up
AIM2	9.59625e-68	25.4848	Up
IFIT3	8.81316e-83	25.4517	Up
MPZL1	4.9551e-86	25.444	Up
SECTM1	5.14114e-91	25.4386	Up
SULT1B1	3.72585e-85	25.334	Up
CREB5	9.09075e-83	25.3134	Up
SLC25A28	1.46077e-89	25.2778	Up
SELP	7.56492e-86	25.2729	Up
CX3CR1	6.80158e-83	25.2136	Up
LILRA2	2.05266e-90	25.0287	Up
MARVELD1	7.55763e-90	24.9359	Up
ADAM19	1.93179e-38	24.9119	Up
HAS3	4.18265e-89	24.8884	Up
VSIG2	3.45652e-90	24.8268	Up
SLC36A4	1.70185e-90	24.7615	Up
KIF13A	1.26629e-88	24.7049	Up
FBXO11	3.42635e-85	24.674	Up
MKNK1	6.43721e-91	24.626	Up
LCN2	2.42148e-70	24.5838	Up
HIST2H2BE	1.3532e-85	24.5679	Up
LRRK2	4.13148e-89	24.5451	Up
SLC4A1	6.38505e-72	24.5329	Up
DHRS12	1.82505e-90	24.4335	Up
CPVL	8.07046e-77	24.4143	Up
MBNL3	1.56719e-85	24.4072	Up
FKBP8	3.75692e-88	24.3931	Up
SPI1	7.66761e-90	24.3817	Up
STIM1	3.73399e-84	24.3724	Up
BASP1	6.40604e-74	24.3521	Up
TRIM35	3.05655e-88	24.2414	Up
FAM83H	1.45576e-90	24.2085	Up
MYL4	4.15538e-87	24.0679	Up
TLR2	4.51898e-89	24.0637	Up
SH3BP5L	1.05089e-89	24.0482	Up
S100A8	1.76534e-67	23.9655	Up
TIMP2	7.30753e-91	23.927	Up
RPH3A	2.77808e-68	23.8926	Up
MPP1	2.14911e-88	23.8868	Up
REM2	1.98789e-89	23.8293	Up
YIPF1	3.10947e-89	23.7343	Up
IFIT1	1.79735e-52	23.7241	Up
TBXAS1	4.54299e-89	23.6983	Up
OAS1	9.10113e-77	23.6937	Up
KCTD21	5.78911e-90	23.6834	Up
ANKRD9	6.23537e-85	23.6744	Up
MS4A6A	9.97598e-86	23.6206	Up
OASL	4.53738e-78	23.6008	Up
CD8B	1.81457e-49	23.5984	Up
NCF4	1.29471e-81	23.5884	Up
PARS2	8.23238e-91	23.4819	Up
P2RY14	5.8182e-62	23.477	Up
IFI27	1.29563e-59	23.4475	Up
CPD	1.59542e-84	23.444	Up
LETM2	1.02094e-89	23.3552	Up
ETS2	2.4697e-87	23.0817	Up
OPN3	3.58366e-89	23.0178	Up
NPEPL1	1.06037e-87	22.9949	Up
TBXA2R	7.72736e-79	22.9924	Up
ZNF354C	1.63683e-90	22.9543	Up
CSF2RB	4.50859e-83	22.9151	Up
CD33	3.17781e-90	22.8663	Up
IRAK3	1.10283e-87	22.8598	Up
AOC3	9.55174e-88	22.8492	Up
NTNG2	8.16272e-90	22.7546	Up
TRIM5	4.36433e-86	22.7516	Up
HCK	1.70706e-90	22.7102	Up
BATF2	3.5782e-78	22.7056	Up
DIRC2	1.24331e-89	22.672	Up
LTBP2	4.61695e-87	22.6534	Up
LMAN2L	3.21713e-86	22.6391	Up
CEP63	9.06133e-85	22.6292	Up
RAB3A	6.92068e-91	22.5698	Up
ATP11A	5.36941e-89	22.5659	Up
FKBP9	1.73883e-86	22.5602	Up
AMPD3	6.63821e-88	22.5588	Up
CD177	1.19328e-61	22.5422	Up
CRK	7.54069e-90	22.4589	Up
PRR12	2.29518e-90	22.4577	Up
THBD	1.96785e-76	22.4378	Up
KRT1	2.95714e-63	22.4342	Up
ALOX12	1.15356e-84	22.4214	Up
SIRPG	2.04608e-81	22.4031	Up
ATP9A	7.83484e-82	22.3945	Up
REXO1	5.77093e-89	22.3928	Up
HECW2	2.26727e-85	22.3287	Up
USP32	5.10241e-88	22.3113	Up
SMARCD3	1.54446e-78	22.2821	Up
FCER1G	1.0566e-62	22.2662	Up
NPL	1.5972e-90	22.2332	Up
CIITA	4.39411e-77	22.2059	Up
CEACAM1	8.61743e-84	22.1429	Up
NRGN	1.58803e-88	22.1083	Up
JAM3	2.86568e-78	22.0871	Up
HSDL2	2.64258e-89	22.0579	Up
SLC19A1	4.79157e-91	22.0307	Up
GMPR	2.01628e-80	21.9589	Up
CDC14B	1.90799e-85	21.9533	Up
SIGLEC7	1.54775e-82	21.8529	Up
VCAN	4.0961e-69	21.8485	Up
RNASEL	6.24619e-89	21.7853	Up
SLC25A37	6.68831e-82	21.7794	Up
CASKIN1	1.41362e-87	21.7793	Up
DNAJB6	4.40142e-89	21.666	Up
SLC6A8	4.36763e-77	21.6425	Up
PDE4A	6.7517e-88	21.5331	Up
MYB	2.18911e-72	21.5111	Up
TTC7B	9.64395e-87	21.4576	Up
CBFA2T3	4.72394e-88	21.4393	Up
NQO2	4.11502e-82	21.4301	Up
GZMB	6.04091e-72	21.4246	Up
COL18A1	3.94899e-69	21.4197	Up
PPCDC	3.34678e-89	21.3882	Up
VWCE	9.53532e-80	21.3873	Up
HPSE	2.33537e-77	21.3215	Up
TLR7	5.83488e-82	21.3155	Up
COQ7	3.87503e-90	21.2967	Up
NFIX	5.72218e-82	21.2913	Up
TMCC3	1.54671e-82	21.27	Up
FCN1	2.05224e-80	21.2412	Up
NUDT5	7.14154e-89	21.2165	Up
ZBTB47	7.90073e-91	21.1853	Up
RGS3	2.32135e-90	21.1842	Up
TXK	9.57329e-63	21.184	Up
SIGLEC1	9.97231e-57	21.1825	Up
PRRT3	2.3309e-79	21.0854	Up
CYP27A1	4.50542e-83	21.0257	Up
HSPA6	6.35838e-90	21.0136	Up
BLVRB	1.41966e-88	21.0068	Up
PAFAH1B1	7.86842e-89	20.9925	Up
FGF18	7.86919e-91	20.9688	Up
ECHDC3	3.74248e-78	20.9672	Up
WAS	7.57709e-90	20.9524	Up
MKLN1	4.76691e-91	20.9253	Up
CD86	8.72623e-88	20.9227	Up
MAL	4.00632e-76	20.8585	Up
CEACAM6	1.64134e-55	20.8284	Up
SVIL	1.88601e-83	20.8132	Up
SYK	1.52391e-86	20.7931	Up
FCHSD2	2.81436e-87	20.7785	Up
IGSF6	1.09923e-86	20.7549	Up
CLEC4A	1.48173e-88	20.7548	Up
TIGD3	4.11821e-86	20.7342	Up
UROS	6.20748e-86	20.6945	Up
GOLPH3L	7.71527e-86	20.6941	Up
CD163	3.69793e-60	20.6938	Up
HTR2B	8.34217e-84	20.6538	Up
HDHD2	4.75915e-86	20.638	Up
SIRPD	5.08233e-91	20.6054	Up
WNT9B	1.0766e-90	20.5863	Up
HIST1H2BD	8.48739e-72	20.5721	Up
IQCE	9.0836e-91	20.5629	Up
CDC73	1.51414e-90	20.5198	Up
AP2B1	4.22288e-80	20.519	Up
PLOD1	6.90904e-85	20.5036	Up
IL13RA1	1.79379e-84	20.4806	Up
LHFPL2	2.92006e-81	20.4713	Up
KIAA0040	9.44615e-89	20.4187	Up
SNX11	3.71818e-89	20.3875	Up
MNDA	1.77922e-75	20.379	Up
CYBRD1	4.19303e-79	20.3453	Up
ARHGAP26	2.49793e-86	20.3056	Up
RAVER1	6.71644e-91	20.2914	Up
ATP6V1D	4.50163e-77	20.2472	Up
SULF2	4.24629e-80	20.2466	Up
RPS27	3.87078e-56	20.195	Up
ZNF185	9.22072e-86	20.1772	Up
VEZT	1.7794e-90	20.1648	Up
TNFSF10	1.40687e-75	20.1395	Up
KLHDC4	8.56553e-84	20.1302	Up
PCTP	4.45107e-86	20.1163	Up
KIAA1324	4.43095e-54	20.0911	Up
S100A9	3.32929e-79	19.9983	Up
TREML2	7.94683e-87	19.973	Up
CA4	3.03493e-90	19.9427	Up
PGLYRP1	2.25381e-85	19.9021	Up
AOAH	8.42949e-83	19.8862	Up
TLR5	2.0503e-84	19.8755	Up
ADH4	4.94088e-91	19.8745	Up
RNASE3	6.15472e-56	19.8474	Up
FGD4	2.38869e-85	19.8165	Up
RNF141	5.9916e-87	19.7873	Up
BMX	8.44518e-88	19.7673	Up
EIF2AK2	3.42205e-81	19.7458	Up
ZNF721	6.49587e-81	19.7256	Up
RFC2	1.86126e-84	19.7058	Up
TNFSF13	2.87835e-90	19.6923	Up
HOXA2	8.60968e-82	19.6767	Up
GIMAP8	1.05855e-73	19.6428	Up
MX2	2.82775e-88	19.6393	Up
SFRP2	5.51393e-76	19.6176	Up
SH3BGRL2	5.61291e-69	19.5927	Up
CD300LF	1.291e-82	19.5693	Up
TMEM176A	2.35513e-31	19.5608	Up
ABCG1	1.49795e-73	19.5175	Up
SLC7A7	4.77722e-88	19.5169	Up
MANBA	1.23518e-88	19.5033	Up
LY86	1.2617e-74	19.501	Up
BPGM	2.91168e-58	19.4623	Up
UBE2D1	5.05548e-90	19.4601	Up
RTN3	1.01052e-87	19.4495	Up
FCGR2B	2.77428e-63	19.4209	Up
ALCAM	7.7413e-85	19.3451	Up
FHIT	3.01707e-61	19.3183	Up
MSRB2	9.33067e-86	19.3109	Up
FSCN1	6.2594e-88	19.2403	Up
RAB3GAP2	3.2015e-86	19.2351	Up
EPHB4	8.00093e-73	19.2108	Up
LGALS2	2.2175e-44	19.2073	Up
PTP4A3	1.40506e-63	19.207	Up
PIGX	1.87601e-83	19.1868	Up
CLTCL1	3.61802e-88	19.1378	Up
DEPDC5	5.08927e-87	19.1343	Up
RBPMS2	4.75264e-71	19.1099	Up
RSAD2	1.27783e-29	19.0984	Up
AOC2	1.59777e-86	19.0893	Up
GYPB	6.18292e-64	19.0545	Up
CXCL16	6.61941e-81	19.0454	Up
RPGRIP1	2.67095e-88	18.9468	Up
RAB31	6.7497e-71	18.9153	Up
CD14	2.97379e-81	18.9139	Up
GHRL	2.31997e-88	18.8823	Up
ZBTB3	5.19382e-82	18.8675	Up
LILRB2	8.29677e-85	18.8248	Up
HIVEP2	5.35512e-81	18.82	Up
ATF6	5.42416e-87	18.8162	Up
OAZ3	2.40539e-90	18.8134	Up
KBTBD11	1.27384e-65	18.8038	Up
TKTL1	1.82635e-59	18.7987	Up
STYXL1	2.2989e-87	18.7937	Up
TP53I11	6.93121e-83	18.7907	Up
GNG10	5.76295e-88	18.7869	Up
EXOC4	6.79182e-90	18.769	Up
TXNL4B	3.36256e-85	18.7478	Up
BAG5	2.43489e-86	18.6763	Up
ICAM4	2.0225e-77	18.6725	Up
GFOD1	5.1792e-85	18.6708	Up
ONECUT1	4.74543e-91	18.6655	Up
DHRS7B	3.01637e-90	18.6653	Up
TGM3	1.69449e-77	18.6567	Up
STK40	6.33944e-91	18.6468	Up
PLAUR	1.11185e-65	18.6417	Up
TAP2	5.93837e-60	18.6384	Up
TUFT1	3.69556e-78	18.6238	Up
GPD2	1.05495e-79	18.6111	Up
ZNF564	5.4302e-87	18.6084	Up
ZNF286A	4.40656e-80	18.6003	Up
PIGB	8.19098e-87	18.579	Up
BAIAP3	5.93527e-77	18.5084	Up
H1FOO	7.90759e-90	18.5066	Up
NAIP	1.43738e-66	18.452	Up
CD300LB	2.798e-84	18.4496	Up
CALD1	8.86232e-91	18.4363	Up
LILRB1	2.53851e-85	18.3779	Up
ANKS1B	4.75442e-91	18.3068	Up
PID1	4.78283e-64	18.2918	Up
BAZ2B	5.45678e-77	18.2842	Up
TMEM99	2.08015e-86	18.2691	Up
FLCN	3.04684e-84	18.261	Up
ENTPD1	6.55583e-73	18.2453	Up
SPOP	7.0123e-88	18.231	Up
LY96	1.8175e-69	18.203	Up
UBE2D4	3.47227e-89	18.1987	Up
EOMES	1.07989e-81	18.169	Up
LILRA1	1.29391e-81	18.1672	Up
ROCK1	1.34242e-90	18.1274	Up
RGS9	1.5567e-80	18.0975	Up
KIF3C	1.12658e-90	18.0962	Up
SLC22A1	1.46263e-85	18.0944	Up
CD209	1.02925e-87	18.0886	Up
PLEKHB2	1.00812e-89	18.0831	Up
ZMYM4	7.71056e-88	18.0617	Up
FGL2	1.58479e-78	18.0395	Up
TLR4	9.56388e-88	18.0175	Up
MAP4K4	4.20618e-66	18.0092	Up
HSH2D	3.64535e-81	17.9844	Up
STK38L	8.45191e-87	17.9657	Up
NSL1	2.07575e-83	17.9485	Up
FAM104B	5.83606e-88	17.9078	Up
TDRD9	4.75596e-64	17.8832	Up
ACTL7B	4.95641e-91	17.8584	Up
CFP	1.4456e-77	17.8306	Up
ANKRD54	2.25001e-77	17.7916	Up
DENND3	4.71397e-85	17.7746	Up
PHTF1	4.80837e-87	17.7612	Up
ALDH1A1	1.76354e-60	17.7551	Up
SLAMF8	1.94607e-84	17.7472	Up
WDFY3	1.88534e-87	17.7138	Up
UBE2L3	9.91102e-80	17.69	Up
BRI3BP	1.30163e-84	17.6715	Up
BTK	6.20175e-78	17.6709	Up
PARP16	5.15319e-88	17.6707	Up
IFRD1	4.86262e-82	17.6179	Up
ZNF490	9.44366e-91	17.6063	Up
MBD6	2.81491e-84	17.573	Up
KLHDC8B	2.93453e-79	17.5672	Up
FRMD4A	1.32304e-90	17.5584	Up
CD82	6.45647e-81	17.5406	Up
SLC25A39	4.71418e-82	17.5384	Up
PANK2	8.50747e-89	17.5222	Up
ABCC8	8.56944e-91	17.5195	Up
ANKRD28	3.09336e-58	17.5172	Up
RAB11FIP4	3.08552e-79	17.5135	Up
SLC16A5	1.24582e-89	17.5112	Up
NRG1	3.48432e-65	17.4804	Up
CLIP1	4.88386e-80	17.4725	Up
THOC5	1.59088e-90	17.4412	Up
GNAQ	1.89094e-74	17.4335	Up
FAM104A	8.09594e-87	17.4311	Up
ZNF200	4.19977e-81	17.4236	Up
SLC5A3	2.99695e-77	17.4174	Up
CD28	5.59195e-52	17.4066	Up
NCF2	6.92363e-81	17.4042	Up
PRAM1	1.70564e-85	17.3704	Up
CMTM5	4.83792e-72	17.3372	Up
TMLHE	9.1008e-87	17.334	Up
NLRP6	2.88822e-85	17.3004	Up
GALM	3.29403e-78	17.2935	Up
IGF1R	4.66454e-60	17.2907	Up
CD3EAP	4.38715e-85	17.2798	Up
B3GALT4	4.1456e-90	17.279	Up
UBAP1	8.73747e-88	17.278	Up
ANG	2.0617e-73	17.2754	Up
ITGA2B	3.71733e-70	17.2587	Up
SLC9A9	3.59604e-79	17.2568	Up
ERLIN1	6.99664e-82	17.2355	Up
ESAM	4.57453e-76	17.2351	Up
PDLIM1	9.89085e-56	17.1883	Up
BRAP	6.04937e-77	17.182	Up
NHS	2.96133e-75	17.1774	Up
LGALS12	4.62995e-76	17.1762	Up
NEDD4L	1.92099e-66	17.1674	Up
TMEM104	1.77664e-88	17.1559	Up
FAM126B	3.09782e-85	17.1431	Up
RAPGEFL1	7.75357e-86	17.1377	Up
TGS1	5.09497e-87	17.1256	Up
SIGLEC9	7.5077e-87	17.1034	Up
ATP6V0C	3.16374e-90	17.0958	Up
DPEP3	2.43419e-82	17.0788	Up
SRA1	2.05516e-89	17.071	Up
RALB	4.37453e-88	17.0685	Up
PELI3	1.25026e-78	17.0592	Up
SMTNL2	7.48267e-90	17.0551	Up
DHTKD1	3.00769e-71	17.0488	Up
ARHGEF11	1.97229e-77	17.0393	Up
TMEM101	1.39753e-87	17.0268	Up
FECH	2.14037e-40	17.0077	Up
MCTP1	1.92214e-87	17.0035	Up
FOXP1	6.94809e-79	17.0031	Up
COL9A3	3.54325e-69	16.9643	Up
ZNF662	4.31333e-71	16.9603	Up
NFKBIL1	8.01871e-88	16.9459	Up
GUCY2D	1.88382e-84	16.9214	Up
LYN	4.72644e-71	16.9187	Up
AATK	2.19141e-88	16.9169	Up
TESC	8.00827e-83	16.8766	Up
ZNF492	9.76913e-91	16.871	Up
CYBB	4.10476e-65	16.852	Up
TMEM45B	1.53844e-79	16.8414	Up
LGR6	1.16597e-78	16.7802	Up
GRM5	4.19727e-80	16.7436	Up
ZDHHC4	9.1789e-88	16.7332	Up
NFAM1	1.18259e-84	16.7096	Up
DUSP6	5.18547e-81	16.7075	Up
CD4	9.01584e-47	16.7048	Up
GNLY	1.3e-62	16.6963	Up
CLEC5A	1.40165e-56	16.6847	Up
ABLIM3	1.31616e-79	16.6513	Up
PBX1	1.36125e-85	16.639	Up
POMZP3	3.53508e-58	16.5981	Up
SLC15A3	8.07096e-91	16.5898	Up
NT5M	1.42565e-85	16.589	Up
LRRC4	4.98988e-73	16.5766	Up
GALNS	1.23487e-85	16.5712	Up
TRIB1	1.54168e-58	16.5577	Up
PDGFA	4.21419e-85	16.5556	Up
IER3	1.06875e-62	16.5187	Up
TREML4	2.87053e-41	16.5093	Up
FAM49A	1.53333e-69	16.4904	Up
WDR3	4.37716e-83	16.4828	Up
CCR7	4.72133e-72	16.4613	Up
RBPJ	3.0831e-83	16.4479	Up
LST1	9.37713e-83	16.4465	Up
DAPK1	2.24341e-78	16.4367	Up
NOD2	3.99104e-77	16.4364	Up
CDCA7L	5.22061e-64	16.4302	Up
ZXDC	8.6079e-85	16.4166	Up
THAP6	1.82502e-84	16.3999	Up
ADCY4	7.21086e-85	16.3689	Up
PRRG4	8.50516e-80	16.3644	Up
RDH13	4.96571e-78	16.3618	Up
RHOBTB1	1.79726e-73	16.3509	Up
NKAP	2.92548e-85	16.3472	Up
ZNF528	1.142e-80	16.3249	Up
CISH	6.09755e-74	16.3182	Up
LGALS9	1.89336e-82	16.304	Up
PHF12	4.67814e-79	16.3002	Up
TMEM140	6.20475e-78	16.2943	Up
UGT2B28	1.16362e-86	16.2827	Up
SLC14A1	3.96078e-41	16.2819	Up
SENP5	1.80007e-79	16.2756	Up
PTPRE	1.04341e-72	16.2716	Up
RTN1	3.38026e-66	16.2688	Up
HOXD4	2.85325e-90	16.2598	Up
MICA	3.43376e-80	16.247	Up
AZU1	7.52426e-77	16.2338	Up
IFNGR2	1.07978e-88	16.2251	Up
STAMBP	2.98476e-83	16.2201	Up
EXTL3	3.57733e-89	16.2182	Up
YY1AP1	1.61497e-90	16.2167	Up
ZNF524	7.23431e-91	16.2153	Up
STK3	4.62406e-79	16.2078	Up
MAPK1	5.05268e-79	16.1921	Up
C3AR1	9.63883e-71	16.1755	Up
WNT4	1.12582e-85	16.1399	Up
RPGR	1.94878e-73	16.1156	Up
RAN	8.16624e-89	16.1096	Up
B3GNTL1	7.49378e-85	16.083	Up
OGG1	3.63647e-84	16.081	Up
LELP1	5.24743e-89	16.08	Up
RAB43	4.96677e-87	16.0779	Up
AIG1	8.20416e-68	16.0769	Up
ACOT9	5.90617e-82	16.0766	Up
SLC35D2	1.37879e-76	16.0517	Up
RAB11B	8.82085e-86	16.0494	Up
ACTN1	5.07034e-55	16.046	Up
SIRT6	5.61148e-84	16.0452	Up
PRKCD	8.22175e-77	16.0366	Up
KRT16	7.37857e-90	16.032	Up
KCNK6	6.3592e-85	16.0318	Up
HPR	4.57187e-90	16.0285	Up
ALOX5	1.5304e-85	16.0282	Up
ZFAND3	2.99188e-89	15.9491	Up
CMIP	3.57252e-72	15.9428	Up
CCRL2	2.6331e-75	15.9126	Up
WWC3	8.32615e-78	15.8887	Up
CST7	6.84023e-66	15.8865	Up
CAPN5	7.96067e-84	15.8798	Up
IMPA2	1.10384e-83	15.8794	Up
OSBP2	6.15329e-80	15.8776	Up
GPR143	7.88134e-89	15.8745	Up
TMEM71	2.50879e-72	15.8506	Up
HMOX2	4.81378e-87	15.8484	Up
ANKHD1	3.25974e-80	15.8452	Up
SLITRK4	1.34745e-90	15.8436	Up
SCN1B	3.77064e-85	15.8037	Up
ASF1B	1.15398e-80	15.802	Up
PRMT5	1.90865e-78	15.7852	Up
CEBPE	5.87363e-74	15.7781	Up
MCOLN3	1.11473e-88	15.7655	Up
CTSW	2.09157e-65	15.7472	Up
SMARCAL1	4.53603e-85	15.7301	Up
GRB10	1.52252e-75	15.7159	Up
NLRP7	2.06476e-80	15.7157	Up
CAPG	5.31761e-65	15.7144	Up
UBE2E2	1.65769e-78	15.7082	Up
NCOA5	8.26602e-86	15.7077	Up
ZNF18	4.75924e-84	15.6956	Up
FFAR2	2.72917e-69	15.6803	Up
PARP9	5.03289e-77	15.646	Up
CDC34	7.78739e-82	15.643	Up
GZMH	1.96052e-58	15.6291	Up
ZNF438	8.07822e-74	15.6193	Up
PINK1	7.6419e-82	15.6026	Up
PRCP	1.85547e-86	15.5928	Up
NELL2	7.98959e-54	15.5725	Up
DENND1A	4.00145e-83	15.5597	Up
ZNF354A	4.53751e-65	15.5566	Up
RAB22A	1.89389e-87	15.5454	Up
SUCLA2	1.47125e-80	15.4818	Up
RCOR1	5.24606e-86	15.4787	Up
AMIGO1	2.90931e-67	15.4577	Up
BCL6	9.04395e-74	15.4462	Up
CCL5	4.28785e-59	15.4409	Up
TTYH1	6.73568e-91	15.4291	Up
FASLG	4.75433e-71	15.427	Up
CASC4	3.46625e-78	15.4076	Up
DIP2B	6.96588e-81	15.4042	Up
CD59	6.98098e-56	15.3974	Up
SEMA4A	2.27633e-77	15.3787	Up
ATF7IP2	1.32445e-78	15.3718	Up
SLC39A11	3.30485e-83	15.3517	Up
MTCH2	3.12491e-82	15.3349	Up
GDPD3	2.70054e-75	15.3334	Up
TCEA3	1.1458e-60	15.3262	Up
VSIG4	5.55405e-59	15.3195	Up
ABLIM1	1.51018e-67	15.3172	Up
BCL2A1	6.71864e-61	15.2754	Up
TOP1	7.31448e-82	15.2702	Up
CACNA2D3	2.34148e-60	15.2592	Up
NOV	3.76104e-75	15.2574	Up
BAZ1B	1.26862e-84	15.2525	Up
MADCAM1	1.29153e-86	15.2364	Up
MEGF9	1.49754e-68	15.233	Up
SLC31A1	2.04485e-72	15.2224	Up
SLCO3A1	2.04953e-78	15.2123	Up
CXCL1	5.94656e-67	15.2004	Up
RNASE6	4.70089e-46	15.2001	Up
DNTT	5.00742e-91	15.1728	Up
PRTN3	1.56574e-85	15.15	Up
TTC1	4.75286e-87	15.1402	Up
AKR1C3	4.47435e-41	15.1248	Up
TBCEL	4.63648e-74	15.1241	Up
LY6G5C	2.99519e-73	15.1214	Up
TST	2.89757e-79	15.1191	Up
BLNK	9.43774e-50	15.118	Up
RRAGD	8.45301e-73	15.111	Up
LSM11	4.01223e-79	15.099	Up
NUP160	2.3745e-85	15.0787	Up
ZNF182	1.20742e-74	15.0735	Up
PDILT	1.17426e-89	15.0447	Up
GTF2H1	1.26681e-73	15.0442	Up
CNOT4	1.69375e-84	15.0368	Up
FAM20A	2.45088e-70	15.0357	Up
VNN2	1.14215e-71	15.0091	Up
RBP4	1.77755e-90	14.9927	Up
CD3D	7.95987e-83	14.987	Up
ACTA2	1.0364e-53	14.9743	Up
STX12	2.13066e-79	14.9636	Up
KIAA1683	1.88532e-84	14.9519	Up
MYH6	7.13111e-85	14.9514	Up
SPINT1	3.64754e-81	14.9424	Up
ABTB1	3.61306e-85	14.9384	Up
CD3E	1.00045e-82	14.9345	Up
MAPK14	1.80462e-84	14.9205	Up
TUBD1	2.54813e-80	14.9204	Up
APBA2	2.31333e-72	14.9167	Up
ZNF700	3.77323e-73	14.9114	Up
BTBD7	1.09195e-84	14.9033	Up
RAB36	4.0777e-83	14.8931	Up
SNX21	1.06846e-62	14.8885	Up
TRIM68	8.10597e-83	14.8624	Up
HSD3B7	2.95102e-82	14.8508	Up
ALKBH3	2.37628e-79	14.8391	Up
APOL1	5.67681e-75	14.8361	Up
ATP6V1B2	1.29778e-87	14.8187	Up
DYNC1LI1	2.45576e-77	14.8123	Up
AMELY	4.80316e-91	14.8	Up
CDC42EP2	2.25638e-79	14.7978	Up
C1RL	4.95922e-72	14.796	Up
DLST	1.15261e-84	14.7821	Up
EXT1	4.55347e-81	14.7722	Up
FAH	2.7978e-73	14.7689	Up
ALX4	1.92904e-90	14.7665	Up
FLOT2	7.39538e-90	14.7659	Up
TGFBI	1.30951e-71	14.7341	Up
MAFB	2.23876e-67	14.7336	Up
CLASP1	3.12697e-82	14.7331	Up
RGS12	9.91469e-81	14.7191	Up
FANCF	1.65852e-78	14.7075	Up
SH3KBP1	1.0863e-89	14.7027	Up
ZNF710	6.78931e-87	14.6836	Up
BTNL3	7.35047e-21	14.6735	Up
APOA4	2.00189e-88	14.6627	Up
ACPP	2.82488e-70	14.6589	Up
AMN1	1.69353e-75	14.6561	Up
RAC3	3.43599e-88	14.6501	Up
FKBPL	2.8126e-85	14.6446	Up
ASGR2	2.53498e-56	14.6445	Up
KISS1R	5.68042e-68	14.6407	Up
DCPS	3.46851e-75	14.6364	Up
MLC1	2.17764e-61	14.6346	Up
IL6R	3.11243e-55	14.6214	Up
ZNF486	1.09282e-86	14.6193	Up
MARK3	1.55811e-89	14.614	Up
MTF1	1.38106e-86	14.6099	Up
WNK1	3.03443e-62	14.6042	Up
OSBPL11	1.01551e-79	14.5788	Up
TUBB3	3.65647e-85	14.5593	Up
RNF24	4.40543e-69	14.5525	Up
IDE	1.30818e-79	14.5186	Up
SLC25A44	3.15937e-85	14.5101	Up
KIR3DL3	1.02707e-47	14.5099	Up
DGKZ	3.16093e-83	14.5077	Up
PRKAB1	3.09068e-88	14.5013	Up
FANCE	9.90569e-80	14.5	Up
GPR84	5.64651e-55	14.4884	Up
CYHR1	2.38516e-84	14.4881	Up
NGFR	3.49662e-90	14.4811	Up
TMC4	1.7136e-67	14.4784	Up
HAPLN3	3.88233e-76	14.4697	Up
CST3	3.43018e-57	14.4479	Up
RGS18	1.22756e-54	14.4271	Up
CSF1R	5.78531e-66	14.4125	Up
TLE3	2.7415e-67	14.412	Up
TBC1D23	8.07413e-77	14.387	Up
ARG2	1.01303e-81	14.3818	Up
SNAI3	1.02336e-75	14.3783	Up
KCTD11	4.40657e-75	14.3756	Up
ZCCHC6	8.44206e-81	14.3706	Up
NHLRC2	3.08958e-78	14.3661	Up
TFEC	2.25005e-49	14.3646	Up
MANEAL	4.94637e-80	14.3614	Up
ETV7	1.74926e-53	14.3601	Up
FNIP1	3.152e-63	14.3584	Up
ISL2	1.76615e-74	14.3471	Up
TLE6	1.57095e-90	14.3015	Up
PIGV	4.50928e-82	14.2964	Up
TMEM88	3.87184e-57	14.2918	Up
RAD17	2.36696e-76	14.2744	Up
SCCPDH	3.52411e-65	14.2649	Up
ZNF250	2.13255e-84	14.2627	Up
ZNF467	1.56911e-77	14.2613	Up
FAM71A	1.12646e-86	14.2509	Up
XRCC2	2.13238e-71	14.2504	Up
PDK3	8.82928e-86	14.2269	Up
TP53I3	1.41535e-75	14.2161	Up
CTAG2	6.34669e-82	14.2083	Up
CCR6	3.75158e-32	14.2082	Up
ATP2C1	1.09104e-84	14.1845	Up
HTRA1	1.07948e-69	14.1829	Up
CCNF	1.54726e-80	14.1809	Up
ENTPD2	4.73034e-91	14.1727	Up
MAP1LC3A	5.26817e-80	14.1373	Up
SRXN1	3.52884e-64	14.1315	Up
ZNF763	1.78261e-70	14.1307	Up
PAQR7	4.63463e-74	14.1234	Up
SETD2	5.47437e-89	14.1213	Up
FOXQ1	1.07193e-90	14.1176	Up
PHF13	5.00925e-85	14.0845	Up
ZNF274	8.67833e-75	14.0811	Up
ARMC7	3.16916e-88	14.0738	Up
CTNNBL1	2.98519e-88	14.0658	Up
VGLL4	5.99881e-80	14.0645	Up
TMOD1	6.54579e-52	14.063	Up
PTRH2	2.54796e-73	14.0497	Up
ETFDH	1.19584e-78	14.0492	Up
ZNF397	1.12625e-73	14.044	Up
COPZ2	4.55637e-77	14.0351	Up
TNFRSF8	1.2851e-74	14.0246	Up
PGC	1.42754e-84	14.0153	Up
NMNAT1	2.10896e-73	14.0064	Up
NUP133	2.86556e-81	13.9963	Up
RIN1	3.45051e-77	13.9906	Up
NEUROG3	1.45544e-88	13.9824	Up
ZFYVE16	1.06002e-69	13.9644	Up
MICAL3	1.37119e-56	13.9233	Up
EEA1	7.17236e-66	13.9207	Up
PLEKHA6	1.74545e-90	13.9104	Up
IL24	9.31658e-70	13.9057	Up
TRIM21	8.23257e-80	13.8923	Up
FAM102A	1.79964e-76	13.8865	Up
MYADM	1.99077e-80	13.8815	Up
LCE1E	8.80077e-87	13.8804	Up
ZNF221	1.86016e-88	13.8791	Up
GADD45GIP1	4.89234e-88	13.8675	Up
TAS1R1	5.73688e-91	13.8426	Up
CUTC	1.02436e-78	13.8388	Up
DGKG	1.16035e-81	13.8346	Up
ITGA5	1.32417e-72	13.8344	Up
GNL2	4.65222e-79	13.826	Up
SYT3	6.18094e-88	13.8095	Up
RIN2	1.70151e-65	13.7832	Up
ADORA3	5.03142e-56	13.7681	Up
ZC3HC1	4.83633e-82	13.7595	Up
APOL2	3.76692e-81	13.7552	Up
GLA	5.466e-85	13.7501	Up
MTMR11	2.11393e-85	13.7499	Up
ASB1	1.13299e-73	13.7325	Up
SIGLEC8	2.04228e-60	13.7161	Up
CNOT10	5.68743e-87	13.7114	Up
ZNF497	5.11707e-79	13.7053	Up
COQ2	6.9078e-75	13.7044	Up
ZSCAN22	2.73522e-80	13.7023	Up
TOR3A	8.08347e-79	13.6829	Up
CYSLTR1	4.49051e-57	13.6533	Up
CBS	3.70067e-71	13.6449	Up
TRIM69	1.85388e-66	13.6317	Up
PRKAR2B	4.23186e-53	13.6296	Up
MOSPD2	7.13368e-65	13.6172	Up
FAM106A	4.11585e-74	13.613	Up
LILRB5	3.34255e-85	13.6097	Up
IL10RB	1.13956e-82	13.5913	Up
ANKRD13D	1.07679e-80	13.5885	Up
PDLIM2	1.4634e-88	13.5741	Up
RNF20	8.07649e-82	13.5729	Up
CLDN3	6.78998e-88	13.569	Up
CFD	3.2019e-74	13.5548	Up
TYROBP	2.36235e-59	13.5437	Up
SIT1	3.14829e-68	13.5422	Up
TM7SF3	1.17807e-71	13.5375	Up
PRR5	2.15546e-74	13.5338	Up
GALC	3.20061e-74	13.5302	Up
VAX2	2.79816e-87	13.5275	Up
SPTB	7.19886e-67	13.5221	Up
TBC1D1	1.31058e-63	13.5205	Up
NPFF	9.13671e-79	13.5108	Up
MSRA	1.0429e-68	13.5082	Up
XKR8	1.77318e-87	13.4887	Up
GNRH1	9.13079e-75	13.4839	Up
HS2ST1	1.27684e-85	13.4829	Up
MLKL	4.70402e-64	13.4798	Up
SLC9A8	3.09363e-81	13.4683	Up
TAS2R38	1.16744e-89	13.464	Up
TSHZ2	6.01457e-76	13.4633	Up
MXI1	4.27274e-73	13.4445	Up
ABHD4	7.12982e-82	13.4411	Up
DAAM2	1.27951e-35	13.4342	Up
ZFYVE1	2.92684e-83	13.4306	Up
ACP2	1.08986e-79	13.4206	Up
UPB1	6.30494e-63	13.4035	Up
PQLC2	7.67733e-68	13.3995	Up
PSPC1	7.15713e-69	13.3975	Up
PDZD4	3.84567e-67	13.3807	Up
ANXA6	1.33605e-68	13.3677	Up
B4GALT5	1.09142e-54	13.3646	Up
FBXL17	3.93758e-67	13.3607	Up
BTBD11	8.81213e-46	13.3553	Up
SLMAP	3.94491e-77	13.3241	Up
HABP4	2.12283e-72	13.3201	Up
DAXX	1.639e-83	13.3117	Up
BAZ1A	1.95751e-85	13.3093	Up
CDH5	4.69976e-91	13.3089	Up
DLX4	4.37407e-83	13.3053	Up
TIAM2	9.26451e-56	13.3037	Up
NEU1	4.71725e-82	13.2994	Up
GPR173	4.98425e-91	13.2974	Up
EPO	8.10145e-90	13.2948	Up
TNNI2	1.62623e-72	13.2893	Up
OAZ2	3.29181e-70	13.2888	Up
USP9X	2.30163e-87	13.2839	Up
COX15	4.91719e-77	13.2538	Up
TRIM65	5.8062e-74	13.2387	Up
SURF2	9.47936e-81	13.224	Up
PSIP1	1.28524e-62	13.2176	Up
PRKCQ	5.20589e-73	13.2078	Up
GCA	2.25311e-74	13.2023	Up
RASGRF2	5.5169e-68	13.2008	Up
GLRX	5.59708e-79	13.1889	Up
XAGE3	1.57712e-90	13.1825	Up
TMEM79	1.6733e-75	13.1769	Up
HES2	8.04097e-90	13.1644	Up
PIM2	7.87259e-67	13.1565	Up
AKAP4	6.21294e-89	13.1547	Up
ZNF212	1.36808e-82	13.152	Up
SHQ1	2.41512e-74	13.1381	Up
WFDC10A	1.32351e-87	13.1323	Up
POLB	7.92946e-79	13.1066	Up
TRIT1	2.55261e-71	13.1054	Up
ZNF254	2.08065e-47	13.1011	Up
CLDN23	7.49435e-82	13.0941	Up
PCP4L1	5.78284e-86	13.0823	Up
SUMF1	2.12879e-77	13.0792	Up
GAB2	2.4083e-80	13.0783	Up
NLRP14	1.05162e-88	13.0731	Up
RAB11FIP1	1.60948e-66	13.0709	Up
ZNF516	7.9179e-67	13.0702	Up
P2RX1	9.46039e-69	13.0632	Up
RHD	4.85733e-49	13.0555	Up
OSBPL2	3.08966e-76	13.0388	Up
B4GALT4	6.74077e-70	13.0203	Up
RANBP3	1.25361e-81	13.0112	Up
ABAT	2.79078e-76	13.0083	Up
FBXL19	1.85806e-76	13.0074	Up
SEL1L	6.07749e-85	12.9988	Up
OR5L2	3.48163e-87	12.9949	Up
METTL4	1.47579e-78	12.9949	Up
TGM2	1.90125e-50	12.9936	Up
DNTTIP1	2.24854e-84	12.983	Up
NMNAT3	1.24696e-75	12.9747	Up
UTF1	1.14665e-84	12.9569	Up
SH2D3C	3.9583e-80	12.9541	Up
HVCN1	1.16188e-67	12.9427	Up
STX18	3.21437e-81	12.9393	Up
E2F3	4.9516e-62	12.9266	Up
AGTRAP	1.48571e-75	12.9202	Up
GAS2L1	1.00933e-84	12.9125	Up
COPS7A	2.15397e-85	12.9087	Up
AS3MT	2.89007e-64	12.9049	Up
RNF187	1.25064e-88	12.9014	Up
BLZF1	4.29826e-80	12.8955	Up
TTC7A	8.81954e-81	12.8922	Up
RAB37	1.88297e-71	12.8729	Up
KEAP1	2.34652e-78	12.8575	Up
CPSF3	2.34643e-80	12.8545	Up
GLCE	3.08067e-69	12.841	Up
NBR1	3.23407e-72	12.8305	Up
ARG1	1.09968e-20	12.8114	Up
BRD8	4.93564e-74	12.7984	Up
PMM2	1.8719e-71	12.7853	Up
MIDN	9.00797e-80	12.7794	Up
ACSS2	1.71426e-84	12.7691	Up
HEMGN	2.7548e-58	12.7603	Up
ZC3H10	6.25111e-88	12.749	Up
CREG1	4.92422e-68	12.748	Up
KIF1C	3.29948e-81	12.7468	Up
SLC25A26	5.42409e-79	12.7361	Up
PRKAG1	3.73853e-75	12.7351	Up
SPSB2	1.09252e-69	12.7277	Up
CD8A	5.96601e-42	12.7095	Up
KMO	9.2093e-52	12.6956	Up
SCT	3.98226e-76	12.6763	Up
CDKN2A	1.09058e-83	12.6763	Up
CDC42EP3	8.43529e-83	12.6713	Up
CNOT2	5.39645e-88	12.6709	Up
FUCA2	4.37984e-80	12.6559	Up
SSH3	9.96611e-80	12.6548	Up
AGER	2.68255e-79	12.6464	Up
G0S2	3.63435e-49	12.6454	Up
CTR9	9.54793e-79	12.6401	Up
GHRH	8.31511e-86	12.6367	Up
SAP30L	7.31171e-72	12.636	Up
FAM129A	2.67373e-45	12.6319	Up
NDFIP1	1.2389e-77	12.6244	Up
FCGRT	5.49351e-81	12.6147	Up
EME1	9.0162e-69	12.6129	Up
TMEM106A	1.98079e-51	12.6094	Up
FAM83C	3.17033e-87	12.5793	Up
IL1R1	7.53944e-57	12.5735	Up
CATSPER3	4.52586e-81	12.5579	Up
CD22	4.51948e-37	12.5492	Up
ECE1	4.7172e-83	12.5466	Up
HDC	2.38172e-35	12.5457	Up
SNUPN	6.39442e-79	12.5406	Up
GPR137B	9.11084e-42	12.5345	Up
TBC1D2	9.20775e-87	12.5228	Up
ZNF135	3.466e-81	12.5214	Up
QPCTL	2.03421e-85	12.5147	Up
XYLT1	1.81446e-60	12.5123	Up
KLHL2	3.41639e-60	12.5102	Up
PARL	6.92641e-83	12.5062	Up
SLAIN1	1.83882e-69	12.5049	Up
FAM98A	9.18024e-71	12.5022	Up
PYHIN1	1.4089e-51	12.5008	Up
GIP	6.21154e-91	12.4972	Up
COMMD5	2.76736e-75	12.4965	Up
KPTN	1.86041e-75	12.4801	Up
PVALB	6.9626e-50	12.4708	Up
METTL9	5.40356e-84	12.4705	Up
RAB5C	3.85968e-81	12.469	Up
INSC	4.52855e-81	12.4644	Up
ST3GAL6	6.91888e-53	12.4518	Up
BCAP29	3.96624e-73	12.4454	Up
MYO1F	1.005e-72	12.4447	Up
PSMA1	2.82078e-90	12.4422	Up
NCR1	4.35303e-69	12.4415	Up
ZNF554	1.33251e-78	12.4364	Up
PPFIBP2	6.04435e-57	12.4271	Up
GMPPA	3.01512e-77	12.4198	Up
TXNDC8	1.28271e-89	12.4077	Up
ASNS	4.57168e-70	12.4045	Up
LRRFIP2	3.04666e-79	12.4011	Up
HIST1H2BK	1.65008e-68	12.3973	Up
LRRK1	1.09884e-73	12.3838	Up
KCTD2	4.05239e-89	12.3835	Up
FGD2	9.52178e-54	12.373	Up
ASH2L	2.90333e-84	12.3724	Up
ARID3B	1.51982e-82	12.3723	Up
APCDD1	4.35365e-70	12.3671	Up
INTS8	1.55596e-71	12.3594	Up
CCDC50	1.26838e-45	12.3547	Up
MGRN1	2.82895e-77	12.3442	Up
TSGA10IP	8.57084e-85	12.3442	Up
STK24	4.62589e-76	12.342	Up
CD180	1.49067e-58	12.3395	Up
ALDH2	5.77679e-60	12.3365	Up
MTMR14	1.86639e-86	12.333	Up
NMNAT2	1.73793e-85	12.3105	Up
DNAJC1	5.34573e-76	12.2911	Up
BCAS3	4.01821e-78	12.2879	Up
NSMCE1	4.55018e-80	12.2878	Up
ZNF672	1.86692e-80	12.2873	Up
CD79A	5.14095e-46	12.28	Up
AFF1	1.93259e-85	12.2721	Up
PKP4	1.80793e-55	12.2504	Up
PARVB	1.78598e-62	12.2499	Up
PSMC3IP	1.9787e-80	12.2421	Up
MARCO	3.21626e-49	12.2361	Up
ANP32A	4.17121e-86	12.2301	Up
PRKCSH	4.05511e-85	12.2233	Up
MUM1	4.32847e-72	12.2196	Up
NKG7	2.661e-45	12.2167	Up
LILRA4	5.92482e-52	12.2099	Up
TRIP4	6.19364e-79	12.2044	Up
HS3ST6	2.42612e-89	12.1998	Up
ARHGAP22	1.75461e-88	12.1877	Up
IWS1	1.84999e-88	12.1852	Up
CTSS	9.17701e-71	12.1764	Up
C3	1.01174e-68	12.1548	Up
MBOAT1	2.14113e-48	12.1492	Up
HTR3C	5.8363e-84	12.1485	Up
PLSCR1	1.35593e-47	12.1457	Up
BAG1	7.30406e-84	12.1445	Up
CST4	1.44402e-85	12.1363	Up
FOXN4	7.01608e-89	12.1336	Up
ACAD9	2.14093e-65	12.1201	Up
AMMECR1L	1.31726e-71	12.1063	Up
POLR3A	1.50433e-75	12.1014	Up
GPBAR1	1.28562e-74	12.0887	Up
ARL3	1.8819e-82	12.0668	Up
MMP24	2.61049e-89	12.0661	Up
DCP1A	1.06666e-82	12.0644	Up
HSD17B11	6.99493e-76	12.0555	Up
SLC22A18	1.26352e-53	12.052	Up
KCNQ1DN	4.80153e-90	12.0455	Up
PCBP3	7.29045e-77	12.0088	Up
EXOC7	7.58784e-79	12.0015	Up
CHAT	3.41197e-89	11.9959	Up
TMEM139	1.12616e-84	11.9867	Up
DTNB	2.15463e-81	11.9659	Up
PHF23	4.70269e-64	11.9658	Up
IL18R1	1.87533e-31	11.9655	Up
RBM38	2.31326e-65	11.9582	Up
SYCE1	1.17772e-89	11.9537	Up
SLC35A5	2.45953e-71	11.9459	Up
WDR45	6.32749e-74	11.9409	Up
VASN	7.50389e-79	11.9368	Up
IVNS1ABP	3.96551e-66	11.9279	Up
ABCB6	1.63661e-81	11.9263	Up
PADI2	3.92847e-58	11.9253	Up
NR1H3	1.2513e-73	11.9215	Up
SEC14L5	1.49893e-66	11.9125	Up
ITGA2	1.41047e-84	11.9086	Up
ZNF333	4.08285e-66	11.8967	Up
NDE1	7.62415e-80	11.896	Up
KCNF1	3.46026e-83	11.8691	Up
RAB7A	6.41934e-88	11.8665	Up
GATA1	6.02791e-68	11.8492	Up
GP6	3.00945e-39	11.8416	Up
RGMB	2.90981e-54	11.8403	Up
SLC4A3	1.10113e-81	11.8331	Up
IRF2	9.79473e-76	11.8214	Up
ADAM28	3.10462e-32	11.82	Up
EI24	8.64997e-81	11.7952	Up
TNFRSF1A	8.72429e-66	11.7888	Up
OPTN	5.6755e-51	11.7857	Up
CYP1A2	2.0262e-67	11.7812	Up
ZNF140	3.67051e-67	11.7749	Up
UBTD1	7.29775e-85	11.7704	Up
RNF34	3.5451e-83	11.7664	Up
PHC2	4.2319e-67	11.7618	Up
CCR1	3.27659e-51	11.7589	Up
HEY1	1.15991e-51	11.7551	Up
EZH1	5.11973e-81	11.7551	Up
UHRF1	2.48053e-49	11.7471	Up
CORO1C	1.64364e-63	11.7408	Up
DIRAS1	2.77821e-69	11.7355	Up
CDH2	8.7258e-61	11.7267	Up
NDEL1	1.03198e-82	11.7158	Up
UCN2	3.85596e-86	11.7145	Up
DEGS2	2.27486e-80	11.7113	Up
BCL11A	1.09744e-44	11.6974	Up
SLC37A3	6.20977e-54	11.6893	Up
RECQL	9.75272e-71	11.6879	Up
LSG1	2.59413e-50	11.6862	Up
CLTC	5.57296e-88	11.6854	Up
SLC2A9	7.52527e-73	11.678	Up
CDON	1.85522e-90	11.6697	Up
PLEKHH1	3.75665e-65	11.6616	Up
TFB1M	4.74789e-78	11.6534	Up
SLC35B3	3.1269e-58	11.6491	Up
SORD	1.58901e-69	11.6466	Up
AURKB	3.05804e-66	11.6408	Up
ABCA7	4.3214e-83	11.6367	Up
HHLA3	5.1656e-70	11.6346	Up
TMUB2	4.29706e-87	11.6343	Up
JDP2	1.36261e-81	11.6318	Up
DDN	1.60939e-88	11.6259	Up
PLEKHG3	1.01203e-70	11.6104	Up
DHX8	3.26575e-79	11.6087	Up
KLF16	6.18582e-84	11.605	Up
KIF3B	2.08479e-73	11.6013	Up
ZNF213	8.9873e-83	11.5982	Up
MAP1A	4.74314e-59	11.5959	Up
CYB5D1	1.69343e-67	11.5917	Up
CD2	5.93408e-73	11.585	Up
IGLL1	3.2849e-83	11.5844	Up
BRI3	3.09496e-75	11.5822	Up
ITPKA	3.26372e-85	11.5772	Up
UNC5CL	1.82657e-61	11.5665	Up
SLC22A8	8.42998e-89	11.5577	Up
CIZ1	3.78084e-86	11.5541	Up
BIK	5.43031e-62	11.5539	Up
CD27	1.69651e-50	11.548	Up
LENG9	1.53951e-85	11.5422	Up
SYNGAP1	1.23877e-70	11.5328	Up
JPH3	8.06222e-90	11.5323	Up
PON2	7.93479e-41	11.5282	Up
HOXD12	4.68948e-91	11.5273	Up
CYP2W1	8.58424e-83	11.5234	Up
CMTM4	4.3679e-83	11.5201	Up
BMP2K	1.36624e-54	11.5167	Up
SUDS3	3.36413e-84	11.5139	Up
FBXL5	2.06044e-85	11.5046	Up
PIK3CB	1.28385e-79	11.49	Up
HCP5	9.88077e-82	11.4786	Up
EEF1A2	9.66515e-81	11.4727	Up
EGF	3.69053e-67	11.4627	Up
SCN8A	1.20477e-69	11.462	Up
APH1B	2.7168e-75	11.4619	Up
MRPS18B	2.27487e-68	11.4599	Up
OBP2A	1.57419e-87	11.4525	Up
SLC4A11	4.47646e-79	11.45	Up
SPPL3	1.08431e-57	11.4499	Up
ABR	1.81041e-74	11.4388	Up
YKT6	3.20509e-79	11.4304	Up
RAD51	5.28586e-82	11.4262	Up
SAMD9L	1.42805e-46	11.4089	Up
CIDEB	2.85041e-73	11.4065	Up
FGFBP2	2.22107e-47	11.4026	Up
KIAA0232	6.04476e-70	11.3968	Up
PCCA	1.4833e-74	11.3879	Up
TWIST1	1.02729e-90	11.387	Up
KIR2DL1	1.03132e-37	11.3855	Up
HS3ST1	4.60657e-88	11.3816	Up
MAML2	9.55057e-61	11.3803	Up
FXYD7	1.06368e-61	11.3794	Up
ZAN	2.09605e-88	11.3759	Up
DPAGT1	1.12139e-74	11.3738	Up
RNASE1	9.72573e-54	11.3706	Up
RNF135	1.55322e-76	11.3602	Up
NFIL3	2.42541e-66	11.3508	Up
PBX2	2.15142e-66	11.349	Up
FCHO2	2.4293e-59	11.3377	Up
SLC25A13	2.88844e-65	11.3279	Up
SETD3	4.86211e-81	11.3269	Up
GYPC	1.5317e-75	11.3262	Up
CYP4F8	1.32797e-90	11.32	Up
UBE2R2	2.84819e-81	11.3178	Up
RAB27A	1.99261e-76	11.3078	Up
IFIT2	2.91624e-35	11.2902	Up
ZCCHC13	7.4884e-89	11.2893	Up
CST5	6.92106e-90	11.2852	Up
CHI3L2	6.04257e-59	11.269	Up
GAB4	5.07846e-86	11.2682	Up
NUCB2	8.22169e-56	11.2581	Up
FBP1	3.04061e-66	11.249	Up
KIAA0319	3.23402e-69	11.2451	Up
METTL5	9.93474e-82	11.2271	Up
MAST2	3.74493e-74	11.2244	Up
CLDN18	1.21968e-84	11.2155	Up
TIMP1	9.41441e-67	11.2155	Up
ACSL5	1.72582e-75	11.1906	Up
MAP2K6	1.02255e-42	11.1858	Up
CHST13	6.99958e-41	11.1847	Up
LRCH4	6.98684e-79	11.1732	Up
DHRS13	6.21782e-64	11.1728	Up
NANS	4.3831e-67	11.1714	Up
DHCR24	5.15702e-69	11.1697	Up
PHF6	3.58462e-77	11.1604	Up
KIF21B	2.52369e-72	11.1599	Up
MOV10	8.40028e-48	11.1531	Up
TMEM25	3.36791e-80	11.1452	Up
TOR1B	2.5394e-65	11.1438	Up
DDX5	2.49834e-87	11.1412	Up
ZNF117	1.43163e-40	11.1392	Up
CASC1	7.6152e-73	11.1324	Up
RASSF2	9.59488e-75	11.1316	Up
MPO	5.56127e-32	11.127	Up
UBAP2	1.87022e-65	11.1174	Up
TNRC6B	9.70048e-87	11.1147	Up
ITLN1	5.38419e-31	11.1145	Up
RC3H2	6.53022e-55	11.1143	Up
GBP4	4.79345e-34	11.1108	Up
TOLLIP	6.95655e-78	11.1108	Up
GPR171	1.90802e-41	11.1027	Up
RNF169	6.03944e-83	11.1005	Up
ARCN1	9.58517e-84	11.0951	Up
PCSK1N	6.04649e-54	11.094	Up
HHEX	5.54493e-58	11.0837	Up
SLC45A4	4.99053e-71	11.0818	Up
ZNF419	2.61441e-71	11.077	Up
TMEM40	4.87509e-74	11.0695	Up
TIAM1	1.7794e-29	11.0641	Up
DNAL4	4.43345e-80	11.0629	Up
CRHR1	8.05709e-86	11.057	Up
OR1C1	1.21249e-89	11.041	Up
PARD3	3.49895e-80	11.0372	Up
ULK1	1.66726e-66	11.0367	Up
GAGE1	4.73422e-84	11.0209	Up
KCTD12	1.60808e-40	11.0167	Up
TSEN2	3.15287e-63	11.0155	Up
PNPLA4	1.79668e-67	11.0134	Up
KY	1.55936e-85	11.0088	Up
NDUFA4L2	5.53988e-84	11.0057	Up
ANKRD55	1.39141e-39	11.0003	Up
TMCC1	8.39925e-56	10.9992	Up
ZNF418	6.187e-50	10.9949	Up
CD24	8.27528e-26	10.9805	Up
EXOC6	2.37618e-63	10.967	Up
VBP1	3.42609e-68	10.966	Up
RAD52	4.95141e-64	10.9652	Up
HGD	1.12174e-64	10.9507	Up
ZNF552	4.00081e-57	10.9481	Up
ZMIZ1	8.82693e-66	10.9451	Up
TERT	2.22713e-85	10.9201	Up
NEXN	1.01863e-39	10.9148	Up
A2M	1.93165e-54	10.9078	Up
TK2	1.28725e-69	10.9073	Up
LIMD2	3.46611e-89	10.9061	Up
GRN	1.83222e-74	10.9036	Up
MYO5A	1.12698e-54	10.8995	Up
CCDC93	1.78105e-81	10.8964	Up
GLT8D1	1.67642e-72	10.8947	Up
LMAN2	2.24834e-83	10.8921	Up
HEXIM2	8.60831e-68	10.8839	Up
GNG8	1.7001e-56	10.8826	Up
NPEPPS	8.23549e-82	10.8799	Up
DES	5.89705e-75	10.8787	Up
WDR25	1.26823e-83	10.8784	Up
WWOX	1.0204e-74	10.8704	Up
NPLOC4	2.10255e-83	10.8682	Up
KIAA1257	1.54094e-75	10.861	Up
DNAJC5	9.13209e-79	10.8575	Up
BLVRA	9.57525e-47	10.8487	Up
FZR1	1.00424e-61	10.8478	Up
MTNR1B	3.65859e-88	10.8436	Up
TALDO1	2.12778e-77	10.8433	Up
RAB26	8.02601e-80	10.8403	Up
GPR65	9.12583e-55	10.8336	Up
NFATC3	3.56735e-80	10.8287	Up
PMF1	1.77727e-76	10.8038	Up
H2BFM	6.60284e-91	10.8004	Up
IL22RA2	2.50129e-87	10.7944	Up
ATP5I	7.39714e-76	10.7887	Up
LYPD1	1.72763e-85	10.781	Up
THTPA	2.96757e-70	10.779	Up
PSRC1	8.33043e-69	10.766	Up
FBXO6	7.94278e-44	10.7655	Up
UBLCP1	7.03717e-76	10.7606	Up
VNN3	3.99858e-56	10.7583	Up
MAP2K5	1.00485e-78	10.7499	Up
ZNF350	7.42427e-70	10.7468	Up
TRAPPC1	3.38269e-85	10.7445	Up
SYCP3	1.6082e-69	10.74	Up
NDN	8.87327e-61	10.7386	Up
ANKRD30A	4.6662e-91	10.7304	Up
RAI2	1.29168e-79	10.7181	Up
ZMPSTE24	5.02235e-76	10.7142	Up
PPM1L	3.46532e-45	10.7116	Up
INSL4	4.98223e-88	10.7086	Up
LCMT1	3.71026e-80	10.703	Up
CDC123	2.27192e-78	10.7025	Up
DSCR8	7.8005e-87	10.7024	Up
ILK	1.16225e-77	10.7021	Up
KCNA10	4.22997e-84	10.7016	Up
CCNYL1	1.576e-64	10.6976	Up
POLD3	5.39108e-66	10.6884	Up
ACO1	1.66337e-67	10.6825	Up
MX1	1.05342e-33	10.6741	Up
FAM46A	2.81861e-50	10.6737	Up
CTSZ	2.3158e-52	10.6722	Up
POLA2	2.52075e-76	10.6708	Up
NUDT16	9.01789e-52	10.6679	Up
KCMF1	2.0624e-87	10.6617	Up
TMEM165	2.3021e-60	10.6497	Up
POU6F1	3.61371e-47	10.6415	Up
OR10A3	7.86312e-88	10.6324	Up
PSAP	2.55197e-75	10.6224	Up
CHST2	1.27492e-39	10.6202	Up
ZNF319	6.38271e-72	10.6024	Up
CPT1A	4.29557e-44	10.6009	Up
TM6SF1	2.93143e-53	10.5979	Up
MINK1	5.4314e-60	10.5939	Up
CRYGN	1.52345e-84	10.5931	Up
GBE1	4.76211e-67	10.5875	Up
DTX1	3.0176e-62	10.5841	Up
PRPS2	4.40952e-74	10.5706	Up
USP12	6.07222e-51	10.5555	Up
MRPS5	2.33427e-77	10.5491	Up
RNF208	5.09643e-77	10.5442	Up
S100A7	8.83911e-85	10.5429	Up
CWF19L2	5.52704e-81	10.5399	Up
ATR	7.63558e-68	10.5332	Up
NDC80	6.57592e-44	10.533	Up
PLCL2	1.60956e-89	10.5149	Up
CD300A	5.6013e-64	10.5123	Up
TSGA13	1.72656e-83	10.5075	Up
STAC3	4.52148e-73	10.4922	Up
SLCO4C1	3.97641e-47	10.4898	Up
HUWE1	8.42225e-86	10.4806	Up
DUSP13	3.67894e-71	10.4775	Up
RILP	7.58602e-64	10.47	Up
MIA	8.11156e-83	10.4654	Up
POLR2L	3.71712e-76	10.4475	Up
LYG2	2.61239e-73	10.4449	Up
DSCR4	1.40555e-87	10.4366	Up
THAP5	1.76943e-55	10.4365	Up
CSNK2B	1.17326e-89	10.4317	Up
NDRG3	3.3923e-79	10.4213	Up
IMPDH1	1.9418e-81	10.4085	Up
DSPP	2.30932e-75	10.4052	Up
PDGFRB	1.1343e-67	10.4027	Up
HMHB1	8.55254e-88	10.3957	Up
F8	8.12479e-65	10.3904	Up
HBQ1	9.30556e-52	10.3834	Up
CCDC107	2.0609e-73	10.3833	Up
OSBPL8	2.86516e-71	10.3634	Up
LIM2	4.84283e-56	10.3627	Up
CIDEA	1.6733e-88	10.3585	Up
RAB40A	5.9683e-90	10.3544	Up
SLC15A4	1.2296e-65	10.3498	Up
NSFL1C	4.55528e-61	10.348	Up
SEC23IP	1.53507e-66	10.3374	Up
PPP2R1B	1.11518e-63	10.3358	Up
SP100	1.74179e-73	10.3211	Up
RABGEF1	2.77834e-57	10.3184	Up
HOMER3	2.30763e-53	10.3163	Up
SPATA12	9.44363e-88	10.3133	Up
PFKFB3	4.83646e-68	10.2977	Up
RAB24	5.4541e-70	10.2925	Up
FUCA1	2.30859e-63	10.2906	Up
WDTC1	2.11352e-66	10.2904	Up
FBXO9	5.52555e-55	10.2888	Up
STK39	7.36e-61	10.2797	Up
MGST2	3.66342e-53	10.269	Up
SEMA6A	1.1446e-58	10.2502	Up
PDHA2	4.37098e-83	10.247	Up
GNA15	1.51564e-63	10.2465	Up
CYB561D1	4.72812e-71	10.2425	Up
NICN1	1.51225e-65	10.2374	Up
IRF8	5.79501e-51	10.2268	Up
SRPK1	3.34524e-61	10.2198	Up
BTD	3.37315e-73	10.2163	Up
CORO2A	3.60732e-62	10.2113	Up
CCDC77	1.15839e-62	10.211	Up
GZMA	1.33061e-34	10.2071	Up
GABRP	4.83807e-91	10.2013	Up
MUC1	1.17905e-70	10.1979	Up
SLC24A3	1.15744e-55	10.1976	Up
LSP1	1.33347e-82	10.1962	Up
CLDN19	1.01605e-79	10.1957	Up
PCSK5	3.38609e-29	10.1953	Up
OR2L2	1.42229e-76	10.1931	Up
YIPF3	8.51668e-75	10.192	Up
ATP8B4	6.08462e-41	10.1908	Up
CEP152	4.00857e-67	10.1869	Up
SLC22A6	3.49629e-84	10.1825	Up
ACRBP	8.06339e-49	10.1812	Up
MRPL45	1.13563e-68	10.1769	Up
HYAL2	9.98169e-76	10.1715	Up
IL4R	4.89237e-63	10.1711	Up
FBXL13	1.34975e-48	10.1608	Up
STK17A	2.51237e-66	10.1608	Up
P2RX5	3.52732e-32	10.1545	Up
FRAT2	5.04379e-55	10.1497	Up
CTNS	1.35554e-55	10.1455	Up
CLDN9	1.19257e-60	10.1453	Up
ORMDL2	2.90015e-71	10.1402	Up
SAMD3	1.14554e-55	10.1342	Up
PHF21A	1.59405e-58	10.1336	Up
LHFPL4	2.58196e-85	10.1305	Up
ZYX	4.57557e-73	10.1291	Up
GALNT10	4.16573e-49	10.1284	Up
TMEM69	5.47845e-69	10.1261	Up
SCFD2	3.72782e-59	10.1255	Up
FAM69B	3.0309e-78	10.1232	Up
MGMT	3.99949e-56	10.1194	Up
STX10	5.78112e-81	10.1191	Up
ZNF346	8.18492e-59	10.1112	Up
KRT24	5.29353e-87	10.1098	Up
TREML1	4.80938e-37	10.108	Up
POP1	8.80052e-69	10.1068	Up
RNASEH2A	2.09767e-57	10.1061	Up
GPR78	4.33867e-86	10.0951	Up
RASGRP4	5.01613e-54	10.0924	Up
ZBTB34	1.9923e-62	10.0823	Up
MSLN	3.8626e-82	10.0734	Up
ACACA	1.03507e-66	10.0729	Up
PPP1R11	2.53369e-55	10.0627	Up
POU4F3	4.31316e-77	10.0558	Up
CLMN	2.71864e-42	10.0515	Up
PPIL1	2.48695e-57	10.0463	Up
MTIF3	1.02235e-77	10.0434	Up
SIX6	2.23921e-89	10.041	Up
RANBP2	1.78047e-38	10.0388	Up
BTN3A3	1.93161e-68	10.0347	Up
UPP1	3.34067e-60	10.0269	Up
METTL7A	1.01203e-45	10.0251	Up
LYL1	1.12251e-71	10.0177	Up
NUP214	7.17393e-85	10.0139	Up
PCDH9	2.24536e-69	10.0132	Up
CTNNAL1	1.58239e-28	10.0057	Up
MTMR3	5.60357e-86	10.0036	Up
STAT4	1.05253e-58	10.0001	Up
GUCY1A3	2.72293e-39	9.99966	Up
SLC25A14	6.15592e-70	9.99945	Up
SCO2	2.11002e-51	9.99688	Up
PIP5K1B	6.05529e-44	9.99049	Up
ZNF691	4.97379e-63	9.98501	Up
CD300C	2.35645e-69	9.97644	Up
TMEM64	7.35809e-61	9.97306	Up
PRKAG2	2.77124e-60	9.97302	Up
MAGI1	1.83191e-86	9.96701	Up
WDR53	2.49141e-58	9.961	Up
CCHCR1	3.33174e-70	9.9403	Up
TSPAN7	4.10473e-71	9.93267	Up
ALOX5AP	4.10572e-49	9.93125	Up
TLR8	2.74261e-63	9.93044	Up
NKD1	2.41046e-77	9.92404	Up
C1QB	4.17252e-32	9.92295	Up
TCTA	2.10871e-58	9.92116	Up
SERPINA5	2.20352e-88	9.9168	Up
AMACR	1.2555e-67	9.91425	Up
SLC6A12	2.12948e-61	9.9058	Up
ALPL	3.35179e-44	9.90499	Up
TOP3A	5.59295e-74	9.90337	Up
DOK3	1.12509e-72	9.90031	Up
NUCB1	6.4639e-70	9.8995	Up
CLYBL	7.40344e-62	9.89718	Up
HIPK4	1.66879e-81	9.89386	Up
FAM19A2	5.01073e-57	9.88986	Up
BIRC7	1.21182e-69	9.8854	Up
UNC5A	1.27976e-69	9.88441	Up
ZNF232	5.85802e-61	9.87543	Up
CNTFR	1.06294e-83	9.86554	Up
EPS15L1	3.26435e-66	9.86409	Up
GZMK	8.54016e-25	9.86246	Up
LTB4R	1.10636e-51	9.86243	Up
ZNF630	1.04115e-52	9.86005	Up
NAGS	3.07557e-66	9.85937	Up
OR1J4	1.78605e-80	9.8573	Up
SULT1A2	9.08766e-60	9.85373	Up
TMEM156	1.9991e-47	9.84734	Up
GCC1	2.93137e-68	9.84326	Up
RNF186	7.92056e-82	9.82843	Up
IL12RB1	5.03511e-69	9.81673	Up
TCN2	3.30097e-63	9.81658	Up
HIST1H3C	5.04845e-29	9.81618	Up
RAB3GAP1	1.49938e-72	9.81271	Up
NLGN3	9.63879e-67	9.81121	Up
NEK11	9.95391e-84	9.81098	Up
TNFSF18	4.04078e-82	9.80987	Up
RASGEF1A	3.80321e-44	9.80871	Up
OR1J2	4.45115e-83	9.80617	Up
IGFL1	1.89746e-83	9.80198	Up
FBXW11	4.30064e-80	9.80143	Up
KLF17	1.76304e-87	9.79863	Up
MPPE1	6.86379e-76	9.79592	Up
CNFN	1.51132e-62	9.79099	Up
ABCC3	1.58442e-34	9.78949	Up
THYN1	4.01694e-58	9.78713	Up
CD7	1.7005e-42	9.7845	Up
SFTPD	5.03325e-52	9.78087	Up
RAB32	2.53869e-72	9.77854	Up
IFNAR2	1.76119e-86	9.77405	Up
PSMA2	4.95682e-51	9.7717	Up
SLC43A1	6.01364e-70	9.77159	Up
ZBP1	4.086e-42	9.76503	Up
USF2	5.18265e-76	9.76219	Up
GTF2F2	1.24963e-78	9.76091	Up
CDC42EP4	3.6637e-55	9.76085	Up
IRAK4	1.07261e-66	9.75243	Up
IFI35	4.10492e-49	9.74897	Up
WDR27	2.40721e-57	9.74755	Up
IL32	8.46845e-54	9.74651	Up
ZNF436	3.93036e-62	9.74053	Up
FBXO25	1.77641e-56	9.73918	Up
FADD	1.08839e-59	9.72167	Up
POLR3D	1.08951e-64	9.7187	Up
PRRX2	7.40458e-88	9.71805	Up
HTATIP2	1.40396e-66	9.71166	Up
ERCC1	1.57185e-57	9.70724	Up
FAM109A	9.58367e-67	9.70286	Up
IGFL2	3.96883e-77	9.69456	Up
TMEM86B	4.52008e-43	9.69045	Up
HIC2	1.19971e-35	9.68641	Up
TP53	5.08869e-81	9.68501	Up
GP5	4.51315e-58	9.67874	Up
TUBB1	8.55466e-35	9.67644	Up
WIPI1	2.99456e-53	9.67517	Up
ATP6V1E2	2.35442e-65	9.67224	Up
CD160	5.21443e-27	9.66907	Up
SPATA2	1.09426e-56	9.66901	Up
GPSM1	2.05341e-80	9.66828	Up
MLLT11	2.99393e-53	9.667	Up
HTN1	7.1037e-90	9.66326	Up
COPS4	5.64087e-65	9.65113	Up
GDPD5	1.87287e-39	9.65095	Up
GLRX2	7.91733e-59	9.64421	Up
WFDC13	5.07872e-90	9.64295	Up
DHFR	2.30692e-54	9.63952	Up
KCNG2	4.42654e-78	9.63485	Up
KCNQ1	7.94266e-58	9.63463	Up
BCKDHA	9.85146e-72	9.63104	Up
GRINA	1.68647e-62	9.62553	Up
CILP2	2.4245e-87	9.62364	Up
FRMD4B	5.57518e-49	9.62338	Up
TFF1	7.218e-87	9.62126	Up
GRSF1	2.56001e-63	9.61869	Up
FURIN	1.67903e-48	9.61804	Up
CABIN1	2.88566e-73	9.617	Up
PPP1R3D	7.27755e-61	9.61548	Up
MAGI3	8.11514e-78	9.61463	Up
PCSK9	3.10491e-84	9.6109	Up
RIPK3	1.36644e-69	9.60557	Up
YIF1B	1.8941e-71	9.60182	Up
SYNGR2	1.1978e-73	9.58878	Up
AGPAT1	1.37267e-51	9.5844	Up
ELOVL7	1.96227e-41	9.58335	Up
IQSEC2	2.26199e-83	9.57958	Up
ZNF709	7.522e-65	9.57491	Up
TLR6	2.19583e-48	9.56196	Up
COQ5	1.44694e-57	9.56136	Up
SNCG	1.23143e-77	9.55443	Up
ZNRF1	1.20699e-48	9.55402	Up
PXN	1.27009e-53	9.54275	Up
DSN1	5.46545e-72	9.54273	Up
NDUFA8	2.35589e-62	9.53877	Up
BTBD10	5.86049e-56	9.53584	Up
SEMA4B	1.97194e-43	9.53355	Up
COL13A1	9.26404e-83	9.53349	Up
TUBGCP3	2.61416e-39	9.53133	Up
CYFIP1	1.44141e-45	9.53097	Up
GPR157	3.05266e-76	9.52769	Up
NCDN	5.07282e-58	9.52599	Up
RPA2	2.58286e-71	9.52418	Up
MMP25	9.3252e-55	9.52162	Up
PROCA1	5.11117e-71	9.51323	Up
AMPD2	9.75615e-71	9.51239	Up
RALBP1	2.91098e-58	9.50579	Up
FOXI1	5.95977e-79	9.46822	Up
ANKRD13B	3.91501e-67	9.4547	Up
TCERG1L	2.7437e-87	9.44216	Up
STK16	5.6099e-56	9.43832	Up
VIPR1	1.63497e-41	9.43391	Up
ZNF785	7.77493e-53	9.43133	Up
FRAT1	2.56856e-62	9.42978	Up
TMEM158	1.04551e-25	9.42667	Up
ZNF629	8.51356e-51	9.42363	Up
PPP2R3C	4.05326e-45	9.42015	Up
NUP98	1.75252e-58	9.41812	Up
ZNF253	6.15322e-55	9.4178	Up
GUCA2A	4.16764e-79	9.41583	Up
MPZ	2.17672e-53	9.41313	Up
PSTPIP1	5.90855e-59	9.41226	Up
CRLF1	2.63577e-77	9.40822	Up
CH25H	3.75406e-72	9.40625	Up
PHF3	3.96699e-77	9.4054	Up
MSH3	1.64557e-48	9.40245	Up
CYB5D2	2.30498e-70	9.39057	Up
TSG101	5.41861e-68	9.38934	Up
FAM20C	4.29349e-56	9.38324	Up
TOMM40L	1.4466e-57	9.38142	Up
RTN4R	9.30939e-79	9.37981	Up
BFAR	3.38889e-59	9.36358	Up
DEF6	5.87042e-82	9.35918	Up
KIF27	9.92223e-79	9.35741	Up
TPST1	2.87304e-22	9.35483	Up
PDK4	5.24595e-36	9.35404	Up
UPK3A	2.02716e-55	9.35058	Up
PTPN21	1.04571e-89	9.35016	Up
ZFYVE26	2.62997e-67	9.34711	Up
GPR155	8.41736e-34	9.34604	Up
KIAA0319L	5.82405e-54	9.3424	Up
GTDC1	9.3088e-64	9.33846	Up
GFI1B	8.30542e-58	9.33845	Up
GABARAP	1.17084e-89	9.33844	Up
ARPC1A	7.51411e-70	9.33426	Up
ALDH4A1	2.83027e-77	9.33088	Up
ADIPOR1	1.31103e-83	9.33068	Up
PLAGL1	4.00157e-60	9.33003	Up
LBR	8.1409e-90	9.32947	Up
CTRL	2.34773e-46	9.32723	Up
RNF212	1.02906e-86	9.32713	Up
GIMAP7	1.91915e-23	9.32425	Up
MED11	7.93669e-53	9.31802	Up
TRIM17	1.72174e-78	9.31782	Up
CYP11B1	3.27155e-89	9.31646	Up
RFT1	1.34871e-55	9.31637	Up
TM4SF1	4.72974e-80	9.31384	Up
FAM83E	2.74142e-85	9.3065	Up
COPE	3.85887e-80	9.3035	Up
ARRB2	1.88411e-69	9.29039	Up
ADRB2	1.01515e-41	9.28961	Up
NAPA	3.07464e-66	9.28253	Up
TMEM154	1.74385e-60	9.28157	Up
KCNC4	1.33298e-79	9.26681	Up
DNAH9	1.27457e-82	9.26073	Up
LIMK2	6.4998e-59	9.24199	Up
HERC2	1.25286e-29	9.24162	Up
ESRRA	2.59681e-79	9.2382	Up
ELN	9.12313e-80	9.23675	Up
TRIM33	1.52468e-84	9.23112	Up
TNFSF14	3.91652e-51	9.23077	Up
PKIG	2.67661e-37	9.22822	Up
SMARCD2	6.07673e-72	9.22804	Up
ABHD2	1.22474e-59	9.22705	Up
NTN1	5.49676e-81	9.2265	Up
DALRD3	1.00623e-67	9.22535	Up
PPARD	2.35273e-76	9.22069	Up
BTBD2	3.15721e-72	9.2151	Up
RIMS3	2.08883e-66	9.21245	Up
ALOX15	6.60113e-27	9.21191	Up
PSME4	9.82758e-75	9.2073	Up
BACE2	7.15072e-37	9.20658	Up
SIPA1L2	3.47243e-47	9.2051	Up
MSX1	6.4919e-83	9.20236	Up
PAQR6	5.83008e-30	9.20235	Up
XPO7	8.83091e-44	9.19631	Up
CCDC114	2.46246e-67	9.18976	Up
GSTO1	3.81805e-68	9.18751	Up
TCF20	5.62088e-66	9.18614	Up
BACE1	1.58057e-44	9.18499	Up
PPP1R9B	4.03864e-58	9.18086	Up
DECR1	7.0215e-88	9.17942	Up
SUSD4	8.60097e-31	9.16746	Up
CCDC47	7.78814e-57	9.15973	Up
SNPH	5.49934e-61	9.15973	Up
GLUL	1.20195e-43	9.15937	Up
AKT1	8.69682e-54	9.15499	Up
CSMD1	8.28045e-82	9.15404	Up
SP110	9.4342e-83	9.14918	Up
BCL2L13	7.96034e-59	9.14795	Up
KCNK5	1.42327e-75	9.14608	Up
CLDN11	3.01491e-86	9.14308	Up
NEFL	4.23946e-36	9.14181	Up
TNNT1	4.1143e-22	9.14033	Up
TIE1	1.68283e-83	9.13891	Up
UAP1	2.01909e-47	9.13215	Up
TPST2	5.95676e-68	9.12995	Up
PQBP1	5.14215e-72	9.12736	Up
MGLL	6.83395e-33	9.12334	Up
PEX11G	6.81959e-67	9.11858	Up
GADL1	1.01336e-82	9.1184	Up
ZFYVE27	2.27413e-68	9.11721	Up
SDC4	8.02652e-42	9.1116	Up
MADD	1.10948e-70	9.10044	Up
PDIA4	2.47425e-57	9.09384	Up
B3GNT8	6.12784e-63	9.08805	Up
DLX5	1.06413e-86	9.08615	Up
TARS	9.13838e-65	9.08344	Up
NIPBL	4.04342e-49	9.08239	Up
SNX27	2.55403e-46	9.08013	Up
ADIPOR2	2.69615e-63	9.07918	Up
WDR86	8.15045e-53	9.07913	Up
PRKACA	6.86235e-70	9.07104	Up
SLC25A29	2.78583e-39	9.06934	Up
OR4D1	1.03601e-83	9.06576	Up
YPEL4	1.93013e-47	9.06034	Up
ANKRD50	1.74167e-55	9.05843	Up
NARS	6.89399e-55	9.05454	Up
ARNT2	7.90221e-81	9.05104	Up
POLI	1.32716e-42	9.05012	Up
SLC30A9	9.24793e-63	9.03826	Up
NMT2	9.28888e-39	9.0331	Up
RYR1	7.53613e-56	9.03247	Up
TMEM74	5.56975e-85	9.03169	Up
LUC7L	1.7282e-51	9.02834	Up
TTLL10	2.84704e-87	9.02608	Up
RCN3	2.91693e-66	9.02575	Up
C4BPA	7.12841e-14	9.01779	Up
TNP1	9.00714e-85	9.01766	Up
TUBA4B	6.1981e-67	9.01632	Up
MSTO1	1.88083e-62	9.00918	Up
CLN5	1.19582e-45	9.00845	Up
FABP2	2.5137e-83	9.0065	Up
TTLL12	3.26669e-65	9.00393	Up
HUS1B	2.68109e-63	8.99898	Up
TBC1D14	1.05379e-65	8.99627	Up
VPS39	2.69889e-79	8.99372	Up
ADM2	6.32784e-76	8.9912	Up
VPS4A	2.02169e-83	8.98435	Up
ADAM7	5.46491e-88	8.97934	Up
NPAS1	2.01096e-83	8.9769	Up
ZDHHC16	1.26915e-60	8.97424	Up
MTMR1	1.44551e-81	8.9722	Up
FCF1	2.7032e-49	8.9694	Up
CAND2	5.72045e-40	8.96838	Up
YPEL2	2.89261e-50	8.96591	Up
SNX9	2.13916e-36	8.95374	Up
DOCK8	2.60485e-63	8.9496	Up
DHX57	3.304e-65	8.94475	Up
SUPV3L1	6.80038e-63	8.94375	Up
NCKAP1L	2.42937e-69	8.94203	Up
GAST	8.83826e-82	8.94186	Up
MICB	5.54842e-50	8.93773	Up
MAP2K2	2.03915e-74	8.93407	Up
FGR	2.32663e-42	8.93388	Up
ABCA4	5.5759e-90	8.92716	Up
GAB3	1.07581e-61	8.92563	Up
LARS2	1.19142e-53	8.92033	Up
CHMP2A	1.43512e-69	8.91447	Up
CD55	5.60153e-78	8.91315	Up
TOM1	2.38133e-65	8.90907	Up
THAP8	3.68026e-71	8.90747	Up
CCDC97	9.63729e-73	8.90198	Up
PDCD2	3.71823e-60	8.90188	Up
RCL1	1.35202e-54	8.8987	Up
CASP4	1.59538e-85	8.88878	Up
HSDL1	1.68606e-60	8.88614	Up
FBXL8	1.43392e-61	8.88249	Up
ST6GALNAC5	1.82648e-84	8.87856	Up
AIF1	8.55204e-67	8.87464	Up
PTPN9	5.03028e-56	8.86732	Up
TBX19	1.41802e-71	8.8661	Up
ZNF445	8.87556e-61	8.86383	Up
PAPPA2	1.55924e-74	8.85989	Up
STRN	2.73281e-57	8.85635	Up
TRAF3IP1	3.69237e-75	8.8408	Up
DOK1	4.57207e-73	8.83871	Up
FETUB	9.41022e-89	8.83713	Up
NAGK	7.99813e-75	8.83407	Up
SSFA2	4.91585e-48	8.83402	Up
RNF167	2.68442e-74	8.834	Up
VAT1	8.9354e-57	8.83137	Up
NINJ1	3.27613e-59	8.82254	Up
KCTD18	2.2626e-77	8.82241	Up
DDX58	2.771e-31	8.81988	Up
NKD2	5.20732e-80	8.80894	Up
WNT8A	2.38705e-84	8.80708	Up
RP1L1	2.7578e-85	8.80235	Up
HSPA1L	5.30845e-47	8.79959	Up
FOLR2	9.19754e-50	8.79264	Up
DYM	3.51684e-70	8.79147	Up
KLHL6	5.46383e-45	8.7905	Up
RAD9A	2.53425e-55	8.78426	Up
SUCLG1	4.41707e-81	8.78324	Up
MYBPC3	4.92901e-73	8.77932	Up
SNX6	3.94895e-85	8.76513	Up
IGFBP2	5.2714e-63	8.76176	Up
KRT83	7.09596e-80	8.75962	Up
STK32C	2.07382e-58	8.75877	Up
ACOT7	4.32705e-51	8.75746	Up
DBN1	4.97785e-32	8.75507	Up
VAV3	5.26893e-50	8.75489	Up
BICD1	2.15314e-61	8.74986	Up
LYST	1.27875e-49	8.74272	Up
CRB1	5.12782e-82	8.73733	Up
SACM1L	2.1024e-69	8.73528	Up
REG1A	3.35615e-78	8.73245	Up
VTI1B	7.75799e-73	8.72683	Up
ACAT2	1.29531e-59	8.72673	Up
ATP4B	2.60134e-76	8.71111	Up
WNT7B	1.24391e-84	8.70902	Up
DDAH2	4.76893e-57	8.70647	Up
RHO	7.94923e-85	8.70397	Up
MAPK3	7.17563e-75	8.70149	Up
GLI3	5.06806e-90	8.69995	Up
EIF2B3	2.24666e-59	8.69957	Up
CETP	4.12056e-53	8.69883	Up
NUPR1	2.2186e-69	8.69841	Up
HAND1	5.13978e-83	8.692	Up
WFIKKN2	8.95327e-85	8.68859	Up
TIMM9	6.46466e-59	8.68289	Up
GNPAT	5.07967e-73	8.67721	Up
KISS1	1.17608e-86	8.67255	Up
ACOX3	3.77036e-42	8.6699	Up
PPM1H	4.73629e-67	8.66935	Up
FUZ	2.22061e-68	8.66929	Up
SLC22A2	1.04333e-80	8.65494	Up
SYT4	4.39775e-87	8.65411	Up
ST3GAL4	1.99448e-55	8.64865	Up
SIDT1	1.32258e-48	8.64036	Up
PARP4	3.28033e-85	8.63524	Up
MCOLN1	1.03606e-43	8.62357	Up
SCNN1B	2.92184e-81	8.61658	Up
RELB	1.49296e-46	8.61574	Up
SETDB1	3.32921e-62	8.61532	Up
SPRYD3	1.30335e-75	8.6119	Up
PTEN	2.24389e-87	8.60227	Up
PCMT1	1.36316e-59	8.59833	Up
RMND5B	2.23447e-59	8.5971	Up
SUPT16H	7.19664e-67	8.59391	Up
GLRX5	4.20577e-68	8.58725	Up
LRRC8A	5.92673e-79	8.58246	Up
TAS2R40	5.05928e-78	8.57732	Up
SPATA2L	3.6755e-39	8.57512	Up
ETHE1	7.22356e-45	8.56795	Up
SLAMF6	4.121e-48	8.56749	Up
RAB33B	2.04849e-36	8.56083	Up
GBP2	3.3513e-70	8.56053	Up
DPPA2	1.48699e-76	8.55226	Up
ZNFX1	2.20778e-68	8.54416	Up
MYBBP1A	5.85518e-79	8.54312	Up
NDUFV3	2.41394e-56	8.54	Up
GNA12	1.06647e-33	8.53611	Up
HECTD3	1.02944e-65	8.53403	Up
GIT1	2.13544e-72	8.53298	Up
TSPAN18	1.50544e-28	8.53089	Up
NLRP3	5.15099e-42	8.52202	Up
OGFRL1	1.27912e-46	8.52	Up
HCN4	3.50492e-83	8.5195	Up
CNGA1	1.59686e-85	8.51786	Up
CREB3L3	9.04197e-83	8.51571	Up
RXRA	1.35911e-54	8.5155	Up
TMEM186	3.13897e-60	8.51461	Up
KRT72	9.77491e-23	8.51382	Up
LZTS1	6.79686e-83	8.51359	Up
STK36	8.30894e-62	8.51308	Up
LY6D	4.12138e-81	8.51101	Up
RAB40C	1.11487e-63	8.50211	Up
SLC45A3	1.93028e-32	8.49736	Up
SELPLG	1.39719e-63	8.49672	Up
RIC3	2.92419e-63	8.49073	Up
TRPV6	5.65573e-76	8.48991	Up
COLQ	6.80652e-40	8.48527	Up
HK2	3.92495e-41	8.48454	Up
TSHZ3	1.15627e-40	8.4716	Up
COL16A1	6.08412e-75	8.46691	Up
PEX26	4.94988e-56	8.46316	Up
DUSP9	8.72875e-80	8.45815	Up
SGTA	4.20266e-65	8.45746	Up
MSH6	4.77927e-72	8.45516	Up
PLA2G2E	6.12855e-86	8.44632	Up
CD244	1.53515e-40	8.44361	Up
ZNF764	7.93835e-53	8.43827	Up
HS3ST4	2.77025e-80	8.43609	Up
TMEM127	5.26244e-77	8.43251	Up
FTH1	8.77777e-64	8.43099	Up
PTK2B	2.86413e-69	8.42739	Up
GRHL1	3.40871e-74	8.41922	Up
PLXNB2	1.18127e-63	8.4153	Up
TNFAIP6	1.80397e-26	8.40634	Up
PEX6	7.33457e-27	8.40336	Up
MYL2	2.01038e-84	8.40314	Up
FAM9C	3.37284e-86	8.39954	Up
CYP17A1	1.77947e-82	8.38467	Up
MAP3K3	3.86816e-65	8.3846	Up
CCL21	3.76204e-79	8.38273	Up
TNFAIP1	8.87311e-65	8.37812	Up
GPR20	1.02071e-62	8.37488	Up
FARS2	3.98144e-71	8.36828	Up
CMTM8	1.33081e-34	8.36527	Up
SCO1	7.31688e-58	8.36437	Up
BHMT2	5.46289e-82	8.36406	Up
PRAMEF10	3.57995e-78	8.36381	Up
DCD	4.14766e-84	8.36165	Up
CEACAM21	3.64768e-27	8.36093	Up
PTPN5	1.78302e-84	8.35851	Up
NOTCH2	2.04095e-80	8.35411	Up
EVC	3.57224e-71	8.34405	Up
PPID	6.74025e-58	8.34003	Up
ZNF79	1.67499e-43	8.33394	Up
WFIKKN1	7.99482e-75	8.3287	Up
TXNL1	1.037e-80	8.32215	Up
CCDC27	3.17606e-80	8.32129	Up
RBM23	4.96813e-78	8.31884	Up
PMP22	4.06358e-56	8.31504	Up
PDE6A	3.11688e-80	8.31224	Up
SLC9A3R2	2.50327e-63	8.30782	Up
TRIM28	4.25001e-70	8.30708	Up
MAP1LC3C	3.3884e-74	8.30592	Up
CDC14A	9.93348e-27	8.30516	Up
TEKT1	7.69507e-85	8.30288	Up
MFSD7	6.14407e-60	8.2983	Up
KLRD1	3.5019e-28	8.29101	Up
MEP1A	8.56363e-85	8.28853	Up
CRIP3	2.12767e-52	8.28284	Up
SUSD1	8.77719e-51	8.28087	Up
MAPKAPK2	2.50535e-81	8.27586	Up
DNAH3	6.74722e-84	8.26026	Up
LAP3	7.71387e-43	8.25824	Up
GNG4	8.82218e-78	8.25612	Up
HIST3H3	4.79446e-57	8.25404	Up
ZNF416	1.24957e-55	8.24513	Up
DENND2D	3.11106e-68	8.24505	Up
ATP1B2	6.21474e-59	8.2427	Up
BANK1	1.56489e-25	8.23801	Up
AFTPH	1.15332e-81	8.23732	Up
PRSS3	4.26076e-62	8.23598	Up
RPS6KA1	4.22667e-70	8.23537	Up
BNIP3L	2.17626e-53	8.23154	Up
TFDP2	6.0287e-41	8.22654	Up
UIMC1	5.25388e-56	8.22051	Up
LYRM1	3.01969e-57	8.21566	Up
TARSL2	1.31004e-57	8.20375	Up
KBTBD4	7.25028e-51	8.20365	Up
SLC39A4	1.39247e-40	8.20209	Up
FBXO7	2.98902e-82	8.20204	Up
PIP5K1A	1.23514e-46	8.20011	Up
KRT19	2.56894e-85	8.19784	Up
SMR3B	7.70783e-86	8.19619	Up
CAMK1D	2.64937e-38	8.19218	Up
CLEC7A	6.61418e-42	8.18946	Up
RC3H1	6.39024e-48	8.18778	Up
BAIAP2	3.43189e-70	8.1868	Up
JSRP1	3.4862e-62	8.18639	Up
SNX15	4.57574e-75	8.18495	Up
ECH1	3.46996e-75	8.18164	Up
CCL17	2.70905e-87	8.18102	Up
RPP30	6.14383e-49	8.18046	Up
ALS2CR12	9.45704e-33	8.1783	Up
MYO6	1.35139e-38	8.17395	Up
MT1F	1.76533e-39	8.1661	Up
PGF	1.56263e-68	8.16186	Up
CALR3	6.24833e-81	8.16075	Up
FAAH2	7.07072e-50	8.1607	Up
DDX59	3.37832e-60	8.15431	Up
TIRAP	1.42575e-47	8.15287	Up
FLT3LG	1.30932e-48	8.14571	Up
HDAC4	7.40129e-51	8.14454	Up
CDK5R2	5.8689e-76	8.1419	Up
KIAA0513	3.36801e-49	8.13912	Up
PRKACG	6.08604e-77	8.1314	Up
SVOP	4.32201e-87	8.12815	Up
NANOG	2.34029e-60	8.12386	Up
STXBP5	1.78073e-47	8.11616	Up
HRK	1.78363e-44	8.1075	Up
SLC38A5	2.2967e-22	8.09734	Up
PIP5K1C	1.7753e-68	8.09638	Up
PKN1	1.79527e-57	8.09613	Up
CRTAM	1.35629e-18	8.09528	Up
HDAC5	1.23232e-57	8.0821	Up
TG	7.46463e-78	8.08134	Up
KCTD13	2.29307e-67	8.07796	Up
NFX1	3.30116e-38	8.07227	Up
PRB1	2.48015e-65	8.06828	Up
IGFBP3	2.10772e-29	8.06345	Up
CCT5	4.73234e-80	8.06315	Up
ZNF701	6.89385e-48	8.06269	Up
RBP3	5.73304e-80	8.06088	Up
NDST1	2.01252e-45	8.06077	Up
MFSD1	8.5068e-68	8.05644	Up
EFHC1	1.9058e-31	8.05387	Up
CARD14	1.98342e-79	8.05171	Up
RNF123	6.62838e-38	8.04953	Up
PPFIA4	5.6358e-42	8.04365	Up
LAMP3	3.2371e-15	8.04257	Up
YARS2	7.43511e-65	8.0404	Up
ABHD5	9.86984e-42	8.02336	Up
FAM3B	3.01619e-07	8.01987	Up
GPR37L1	3.2773e-67	8.01906	Up
RNF121	1.71266e-53	8.01575	Up
SRI	2.39313e-42	8.01073	Up
ALDH7A1	6.12705e-78	8.00852	Up
ABCG2	2.0441e-50	8.00193	Up
GEMIN8	2.6789e-58	7.9982	Up
CTDP1	3.03105e-73	7.99305	Up
DAAM1	8.03532e-38	7.98973	Up
GRWD1	4.35423e-61	7.98881	Up
VTI1A	1.18649e-30	7.98767	Up
SERINC3	2.93556e-71	7.98621	Up
PROP1	1.91082e-77	7.98518	Up
NCOA1	9.87097e-53	7.97587	Up
CTDSPL	1.98524e-31	7.96771	Up
GK	9.13502e-31	7.96291	Up
DTX3L	6.95598e-63	7.95839	Up
RER1	3.7899e-81	7.94581	Up
GPATCH1	1.86468e-41	7.94438	Up
ATPAF2	8.20622e-60	7.94098	Up
RBMS1	1.01933e-73	7.94023	Up
TGOLN2	7.67822e-50	7.93785	Up
KLHL14	3.57945e-81	7.9377	Up
TAOK1	2.90582e-45	7.93675	Up
CSK	5.17265e-72	7.93441	Up
[truncated: 11,036 more rows]
