# Supplementary material for: Exploration of potential novel drug targets for rheumatoid arthritis by plasma proteome screening
Source: PLoS Comput Biol. 2025 Sep 25;21(9):e1013333. doi: 10.1371/journal.pcbi.1013333 (PMC12463240; doi:10.1371/journal.pcbi.1013333)
Supplement: S7 Table — (S7_Table.XLSX) [file pcbi.1013333.s007.xlsx]

## Sheet: Sheet1
S7 Table. Differential expression results returned by the Rank_in algorithm (synovial membrane)
Proteins	FDR	DeltaRank	Change
IGJ	6.6874e-05	66.0843	Up
CXCL13	1.38433e-06	61.6772	Up
CCL5	7.72766e-07	55.2195	Up
ISG20	1.33543e-06	53.9332	Up
FCER1G	8.07957e-07	51.8657	Up
CD52	1.34368e-06	50.0568	Up
MMP1	8.53063e-05	49.958	Up
CORO1A	9.81221e-07	49.5372	Up
LY6E	1.09907e-06	48.345	Up
TNFRSF17	1.2125e-06	48.2618	Up
MARCKS	5.83464e-06	47.7034	Up
CDH11	1.19871e-06	47.6891	Up
SDF2L1	2.60678e-06	46.797	Up
S100A9	1.5937e-06	46.1588	Up
SEL1L3	4.39072e-06	45.8552	Up
SLAMF7	6.91341e-07	45.5641	Up
COL6A1	3.88976e-06	45.4534	Up
CXCL10	1.30928e-06	45.4371	Up
LILRB3	5.71949e-06	45.3459	Up
CFL1	7.05937e-07	45.0457	Up
CYBA	9.54818e-07	45.0309	Up
MFSD10	1.17561e-06	43.9815	Up
SLAMF8	6.88058e-07	43.9536	Up
C15orf48	7.50744e-07	43.8154	Up
HK3	1.45622e-06	43.7742	Up
LAMP1	5.26886e-06	43.7689	Up
PIM2	1.23621e-06	42.9538	Up
TKT	1.04303e-06	42.9398	Up
IL7R	1.43341e-06	42.9315	Up
RAC2	1.80741e-06	42.9084	Up
NKG7	1.10747e-05	42.6527	Up
GZMK	1.66385e-06	42.5448	Up
MYO1G	8.3113e-07	42.4456	Up
APCDD1L	1.14995e-06	41.9759	Up
MFGE8	5.12898e-06	41.6986	Up
FAM65A	2.01009e-06	41.5477	Up
MMP9	1.54416e-06	40.7021	Up
COPE	6.61112e-06	40.6354	Up
FYB	1.368e-06	40.459	Up
NCKAP1L	1.07262e-06	40.3909	Up
HCP5	5.76691e-06	40.2871	Up
PLEKHO1	3.01862e-06	40.0167	Up
GZMH	5.89398e-06	39.9485	Up
SLC15A3	8.37536e-07	39.8483	Up
CD37	1.81875e-06	39.7561	Up
MMP13	1.35944e-06	39.6727	Up
ITGB2	8.59053e-07	39.6655	Up
SEMA4D	1.59662e-06	39.5893	Up
ARHGAP9	7.19075e-07	39.5786	Up
PRKCSH	2.67496e-05	39.4695	Up
RGS1	9.62748e-07	39.393	Up
COMT	9.63282e-07	39.063	Up
SHMT2	3.73919e-06	38.9443	Up
ITM2C	9.14636e-07	38.841	Up
GJB2	0.000638663	38.6011	Up
CCL19	1.82341e-05	38.3123	Up
ATP6V1A	1.13198e-06	38.2455	Up
APRT	1.05697e-06	38.2366	Up
HLA-DRB4	0.00291101	38.1689	Up
CD27	1.25359e-06	37.9288	Up
TYMP	1.29033e-06	37.9271	Up
APOC1	2.52989e-05	37.8163	Up
UBE2M	1.03681e-06	37.7215	Up
CCL2	5.76373e-06	37.7062	Up
CALR	4.82979e-06	37.4797	Up
SDC1	6.43972e-06	37.437	Up
FERMT3	1.20871e-06	37.2427	Up
DPEP2	7.08526e-07	37.1722	Up
RRBP1	1.20997e-06	36.9046	Up
PFN1	1.75629e-05	36.8866	Up
EZR	1.0667e-06	36.8639	Up
ARHGAP30	7.6731e-07	36.7657	Up
LCP1	9.38836e-07	36.6092	Up
SH3BGRL3	9.16565e-07	36.5741	Up
FOS	0.000109442	36.5214	Up
MVP	1.09285e-06	36.4497	Up
ZNF581	7.3706e-07	36.446	Up
IL4I1	2.22201e-06	36.2456	Up
TMEM119	1.23401e-06	36.0606	Up
GNS	1.63414e-06	35.9365	Up
PYGB	1.25858e-06	35.8529	Up
HCST	7.54654e-07	35.8379	Up
SPP1	1.15147e-05	35.7787	Up
NUCB1	1.65593e-05	35.7613	Up
PABPC1L	7.77952e-07	35.7113	Up
TRAPPC1	7.23865e-07	35.6866	Up
CD247	1.11457e-06	35.6115	Up
PNOC	1.44894e-06	35.5294	Up
CD2	1.44292e-06	35.5073	Up
CERCAM	7.14348e-07	35.4752	Up
C16orf58	1.92124e-06	35.417	Up
ZDHHC8	8.00886e-07	35.3508	Up
IL18	1.30047e-06	35.3318	Up
SEMA4A	6.89696e-07	35.2621	Up
NEU1	9.44959e-07	35.0855	Up
CTNNA1	2.51624e-06	35.0529	Up
SLCO2B1	1.01739e-06	34.9947	Up
FXYD5	2.03359e-06	34.9903	Up
SPSB3	8.78587e-07	34.956	Up
NNMT	1.68644e-06	34.9301	Up
TRABD	8.81706e-07	34.869	Up
SH3GLB2	2.85037e-06	34.84	Up
FOSB	1.8607e-05	34.839	Up
FSCN1	5.20576e-06	34.7892	Up
ASPSCR1	2.8226e-06	34.7063	Up
HMG20B	9.7027e-07	34.7058	Up
AQP9	1.37557e-06	34.5651	Up
PPP1R14B	1.30584e-06	34.523	Up
DUSP5	1.24106e-06	34.4211	Up
SGSM2	4.42423e-06	34.3687	Up
ARHGAP4	1.72835e-06	34.2834	Up
LYL1	1.11528e-06	34.2772	Up
SLC25A39	7.54982e-07	34.2638	Up
GRINA	3.86383e-06	34.2463	Up
HCFC1R1	2.63843e-06	34.1649	Up
HLA-DOA	1.30241e-06	34.1154	Up
SIRPA	9.45472e-07	34.0889	Up
PPP1R15A	1.08332e-06	34.0687	Up
MAP4K1	1.30144e-06	34.0008	Up
CYP1B1	1.17086e-06	33.962	Up
HNRNPL	1.07395e-06	33.957	Up
LAMP3	1.37666e-06	33.8739	Up
ATP6V0A1	1.42987e-06	33.7742	Up
PTPRCAP	2.35042e-06	33.7633	Up
CXCL6	0.00013942	33.7212	Up
LYZ	8.67991e-06	33.5838	Up
TACC3	3.13284e-06	33.5734	Up
SERPINH1	1.2889e-06	33.5072	Up
CLIP3	4.56358e-06	33.4961	Up
ITGB7	1.48609e-06	33.4515	Up
WDR18	1.24195e-06	33.4427	Up
CFB	1.23577e-06	33.403	Up
PIN1	9.41887e-07	33.3301	Up
VMO1	8.69591e-06	33.2836	Up
CCND1	1.04365e-06	33.2446	Up
CD74	1.16693e-05	33.2253	Up
EDEM2	3.10486e-06	33.1985	Up
RASAL3	2.37856e-06	33.0125	Up
IFI6	3.6299e-06	32.8932	Up
FGR	1.0103e-06	32.8368	Up
PTGDS	6.56122e-06	32.8315	Up
PYCARD	9.24853e-07	32.823	Up
XPNPEP1	1.01206e-06	32.8025	Up
CD4	1.58643e-06	32.7396	Up
SIPA1	1.83992e-06	32.7377	Up
ENG	1.11815e-06	32.668	Up
BMS1P5	8.37132e-07	32.6476	Up
CLCN7	1.18281e-06	32.6392	Up
SPAG4	3.48143e-06	32.6162	Up
STIP1	4.00628e-06	32.6107	Up
DDA1	3.07195e-06	32.5905	Up
RBM10	9.81775e-07	32.5702	Up
GFRA2	0.000349765	32.4972	Up
STK10	9.96975e-07	32.4514	Up
LPP	2.65454e-06	32.4301	Up
MCM5	1.24729e-06	32.3667	Up
PLD3	3.89848e-06	32.3479	Up
LMF2	0.000347745	32.3032	Up
USP5	1.28794e-06	32.2436	Up
TGFBR2	1.77421e-06	32.2022	Up
SELM	7.99781e-07	32.1989	Up
FPR3	2.22343e-06	32.1836	Up
APH1A	9.31293e-07	32.157	Up
CAPG	1.11101e-06	32.1442	Up
HAVCR2	9.224e-07	32.134	Up
CPXM1	0.00014189	32.0938	Up
LIME1	8.49816e-07	32.0762	Up
CDK2AP2	1.05313e-06	32.0499	Up
KCNN4	1.73699e-06	31.9942	Up
CTSD	2.20092e-05	31.9704	Up
G6PC3	8.76815e-07	31.9258	Up
PSMB10	9.79011e-07	31.89	Up
EMP1	2.2065e-06	31.89	Up
CXXC1	1.26499e-06	31.8386	Up
LOC399900	2.0601e-06	31.8361	Up
HIATL2	7.32403e-07	31.8204	Up
FCN1	1.38765e-06	31.7852	Up
RENBP	1.32122e-06	31.7571	Up
EMR2	1.28319e-06	31.7363	Up
CORO7	7.02799e-07	31.6615	Up
ADAMDEC1	1.34368e-06	31.6202	Up
CREB1	1.67024e-06	31.6124	Up
JUND	1.52788e-06	31.603	Up
DENND2D	9.0795e-07	31.5878	Up
KLF13	8.6289e-07	31.5714	Up
NR1H3	1.55105e-06	31.5315	Up
GZMB	1.26729e-05	31.5207	Up
CHMP4B	2.18983e-06	31.5035	Up
KLRB1	3.6938e-06	31.4849	Up
STAT2	3.49643e-06	31.478	Up
NDUFA4L2	3.49141e-06	31.4433	Up
ZBTB48	1.45014e-06	31.4067	Up
BCAT1	2.23774e-06	31.3955	Up
MCOLN1	8.56092e-07	31.2989	Up
MAP3K1	2.20371e-06	31.2173	Up
APOE	1.27706e-06	31.1992	Up
SRGN	9.0985e-07	31.1699	Up
TINF2	8.35523e-07	31.1319	Up
NME3	2.36803e-06	31.1298	Up
P2RY8	2.2515e-06	31.0269	Up
PLEK	1.01799e-06	30.9896	Up
PRPF31	1.22618e-06	30.9449	Up
LST1	5.22139e-06	30.888	Up
CDC37	1.12904e-06	30.8683	Up
FAM89B	2.44891e-05	30.8572	Up
LEPREL2	1.27286e-06	30.7867	Up
UCP2	9.83441e-07	30.7724	Up
WAS	1.39657e-06	30.7688	Up
SLC2A6	8.15919e-07	30.661	Up
PDPN	1.19912e-06	30.629	Up
C9orf142	7.81449e-07	30.6187	Up
CDC20	9.49085e-07	30.564	Up
IRF9	1.56783e-06	30.564	Up
CDC42EP5	8.08709e-07	30.5587	Up
PPFIBP2	4.82979e-05	30.5551	Up
KIAA0125	6.43972e-05	30.4914	Up
CAPZA2	7.86753e-06	30.4487	Up
CDKN1A	1.20577e-06	30.3824	Up
PIP4K2A	1.37775e-06	30.3676	Up
MBP	1.3442e-06	30.3458	Up
GTPBP4	1.94706e-06	30.3073	Up
PGLS	9.1996e-07	30.2696	Up
GPC6	8.38045e-06	30.2545	Up
NMRAL1	7.39253e-07	30.242	Up
PNPLA6	1.57493e-06	30.2292	Up
RASSF4	9.18017e-07	30.2205	Up
ARHGEF2	8.29148e-07	30.2119	Up
HIGD2A	1.15224e-06	30.1516	Up
SF3A2	1.15992e-06	30.1198	Up
CCND2	3.56778e-05	30.1126	Up
CST7	1.23885e-06	30.1059	Up
CD48	2.19675e-06	30.0979	Up
SBNO2	1.83797e-06	30.068	Up
GTF3C1	1.19829e-06	30.0635	Up
PPM1M	7.81098e-07	30.0433	Up
FBP1	1.10676e-06	30.0186	Up
ATOX1	1.28794e-06	29.9828	Up
PLEKHA4	6.91616e-07	29.9634	Up
LAPTM5	5.57283e-06	29.9614	Up
SCO2	1.38544e-06	29.9432	Up
KIAA0430	3.42268e-06	29.9247	Up
RAB5C	4.1897e-06	29.923	Up
DPYSL3	7.09683e-06	29.9126	Up
FAM120A	6.82388e-07	29.9056	Up
FZD2	2.37368e-06	29.8605	Up
FCRLA	8.36984e-06	29.8267	Up
GZMA	3.70956e-06	29.6842	Up
ZNF674	2.44891e-06	29.684	Up
WARS	1.77421e-05	29.6371	Up
GALK1	1.74746e-06	29.5417	Up
ALPP	1.34161e-06	29.4784	Up
GANAB	4.1497e-06	29.4467	Up
HLA-DQA1	0.0153926	29.4456	Up
PSTPIP1	6.71322e-06	29.4441	Up
CYTH4	9.21911e-07	29.4214	Up
VASH1	6.95211e-07	29.3999	Up
PDLIM7	1.24195e-05	29.3487	Up
ATP5A1	9.24853e-06	29.333	Up
BLVRA	1.52119e-06	29.2955	Up
SYF2	2.49817e-06	29.2855	Up
GOLGA2	1.21632e-06	29.2852	Up
TBXAS1	9.42909e-07	29.2852	Up
TSSC4	2.59899e-06	29.2259	Up
ITFG2	1.26637e-06	29.2128	Up
SNRNP40	2.32139e-06	29.2105	Up
INPP5D	1.42518e-05	29.2067	Up
TRAF3IP3	1.43696e-06	29.1629	Up
TMEM106A	7.69347e-07	29.1605	Up
FAM46C	8.12488e-07	29.1329	Up
CRIP2	2.25955e-06	29.1192	Up
C2	9.03703e-07	29.107	Up
COPA	3.21986e-06	29.106	Up
RPS9	2.87392e-06	29.0211	Up
FCAR	1.51589e-06	29.016	Up
RRP7A	9.39343e-07	29.0122	Up
SAP30L	6.99688e-07	28.993	Up
PPAPDC1B	1.22661e-06	28.9897	Up
ATP5J2	2.53089e-06	28.9479	Up
AIP	1.12393e-06	28.9219	Up
STX6	7.99046e-07	28.918	Up
PGK1	2.69152e-06	28.9105	Up
TBC1D13	2.70829e-06	28.8919	Up
SNRPB2	1.93406e-06	28.8594	Up
ZFAND2B	7.65958e-07	28.8546	Up
COX17	2.69988e-06	28.8219	Up
CD19	5.71009e-06	28.8019	Up
GMDS	1.27566e-06	28.7951	Up
ANTXR1	8.16302e-07	28.7771	Up
SPNS1	8.07207e-07	28.734	Up
RPS8	1.18281e-05	28.7129	Up
ICAM3	1.28414e-06	28.6984	Up
CTBP1	2.93208e-06	28.6612	Up
EIF4G2	2.87868e-06	28.653	Up
ARPC5	6.99406e-07	28.6362	Up
OAS2	1.27941e-06	28.6119	Up
TNFRSF25	6.81852e-06	28.6022	Up
HCFC1	1.1607e-06	28.5942	Up
IL2RG	1.86159e-06	28.5745	Up
ABCA1	4.96778e-05	28.5524	Up
C11orf80	1.29081e-06	28.5347	Up
C1QA	3.05039e-06	28.5291	Up
PREX1	7.28414e-07	28.4939	Up
RHOA	6.93271e-07	28.4558	Up
RPS6KA1	1.03066e-06	28.4353	Up
PGRMC1	4.01553e-06	28.3929	Up
PEA15	2.06991e-05	28.3859	Up
LEPROT	6.82924e-07	28.3551	Up
ATP5O	2.41825e-06	28.3311	Up
CXCL9	3.54945e-06	28.3158	Up
UBA1	1.19664e-06	28.3152	Up
ANTXR2	2.14393e-06	28.2913	Up
STK24	1.95143e-06	28.287	Up
CENPB	2.12039e-05	28.2849	Up
USP49	2.46978e-06	28.2748	Up
FKBP10	6.99125e-07	28.2517	Up
RBM14	7.04222e-07	28.2318	Up
FAM20A	2.15656e-06	28.1976	Up
SOX18	8.43222e-07	28.1823	Up
C1orf162	1.22016e-06	28.1745	Up
PMM2	1.05826e-06	28.1517	Up
BTG1	2.9978e-06	28.1433	Up
SLC25A28	2.12558e-06	28.0691	Up
EMILIN1	2.15589e-06	28.0486	Up
EML3	1.02158e-06	28.0187	Up
BRSK1	2.61046e-05	28.0051	Up
LEPREL1	3.56087e-06	27.9823	Up
KCNK6	7.5302e-07	27.9595	Up
SETDB2	2.19536e-06	27.9233	Up
LSM2	1.23314e-06	27.9214	Up
GAS1	1.49761e-06	27.8494	Up
EXOSC4	2.88825e-06	27.8453	Up
EPRS	3.48442e-06	27.8419	Up
GSDMD	2.26249e-06	27.8206	Up
THY1	5.73678e-06	27.8122	Up
SHROOM4	2.54673e-05	27.7996	Up
WFS1	2.13668e-06	27.7762	Up
CRIP1	2.24859e-06	27.7731	Up
HCG4	1.71981e-06	27.7706	Up
FGD3	8.41997e-07	27.7667	Up
C16orf13	9.27319e-07	27.7619	Up
TTYH3	2.26839e-06	27.7434	Up
YIPF3	2.1919e-06	27.6623	Up
STX5	1.00388e-06	27.6353	Up
G6PD	1.20745e-06	27.6184	Up
TOP2A	0.000521419	27.6101	Up
QRFPR	8.48986e-07	27.5736	Up
ASPM	8.59411e-06	27.5705	Up
BTN3A2	1.31489e-05	27.5472	Up
ARID5B	2.85505e-06	27.5385	Up
RHOG	1.06214e-06	27.5313	Up
OAF	7.87465e-07	27.4957	Up
SPOCK2	5.60728e-06	27.4938	Up
PRCP	1.22445e-05	27.4594	Up
SLC29A1	2.35759e-06	27.4536	Up
SPI1	1.36264e-06	27.4401	Up
PRPSAP1	6.97442e-07	27.4078	Up
TMBIM4	2.37207e-06	27.3987	Up
RPS6KA4	1.35204e-06	27.3673	Up
TMED3	9.50642e-07	27.2517	Up
AIM2	1.30437e-06	27.2432	Up
FBLN1	0.000109505	27.2004	Up
RASGRP1	6.40303e-05	27.1998	Up
FLOT1	9.51682e-07	27.1748	Up
BCL2A1	2.15923e-06	27.1444	Up
P2RX4	1.81306e-06	27.1398	Up
ARPC4	1.8797e-06	27.1244	Up
LFNG	2.44546e-06	27.1203	Up
XAB2	2.05523e-06	27.1129	Up
CYBB	1.54966e-06	27.1098	Up
PARVG	7.52369e-07	27.1076	Up
CITED2	1.65909e-06	27.0841	Up
ERGIC3	2.59124e-06	27.0816	Up
LILRB1	1.24953e-06	27.0649	Up
TLN1	1.32525e-06	27.051	Up
DOCK10	2.43178e-06	27.0322	Up
APBA3	1.48736e-06	26.9912	Up
STAB1	8.61181e-07	26.9786	Up
ENO2	8.43808e-05	26.9713	Up
TP53I13	5.83791e-06	26.9669	Up
CLEC12A	0.000350905	26.9658	Up
IGFBP2	9.72441e-07	26.9229	Up
SPEN	7.04507e-07	26.9066	Up
SH3TC1	7.06224e-07	26.8905	Up
CCND3	0.000177717	26.8714	Up
ZNF318	1.60251e-06	26.8172	Up
ZNF593	1.82639e-06	26.7727	Up
PRAF2	1.01918e-06	26.7432	Up
MICAL1	3.66819e-06	26.7068	Up
LGALS2	1.26177e-05	26.6813	Up
LITAF	8.38748e-07	26.6804	Up
SAMSN1	6.83192e-07	26.6742	Up
CCNB2	0.00034905	26.6535	Up
DDX55	1.32323e-06	26.6377	Up
LGALS3	2.78196e-06	26.6087	Up
ZFHX3	8.67763e-06	26.6031	Up
NSL1	1.20327e-06	26.5852	Up
ASGR1	1.74221e-06	26.5646	Up
PRSS23	2.15723e-06	26.5497	Up
CLEC5A	8.51705e-05	26.5484	Up
RAB8B	6.95489e-07	26.5423	Up
FAIM3	3.46271e-05	26.5281	Up
AP1G2	2.26544e-06	26.5233	Up
TMEM219	7.2933e-07	26.5155	Up
PPM1F	8.15536e-07	26.5155	Up
JAK2	1.98711e-06	26.5112	Up
PLCB2	0.00027864	26.4858	Up
SH3PXD2A	1.51193e-06	26.4722	Up
ATG10	1.31472e-06	26.4717	Up
TPD52L2	7.39882e-06	26.4698	Up
NUB1	1.87161e-06	26.4449	Up
ANKRD30B	1.96244e-06	26.4315	Up
STK38	1.30437e-06	26.4246	Up
TXLNA	1.8961e-06	26.4153	Up
FKBP5	1.85541e-05	26.4137	Up
TMEM191A	7.54327e-07	26.4119	Up
RHOB	8.71978e-07	26.3924	Up
ATG7	1.30047e-06	26.3693	Up
TBC1D10C	3.64294e-06	26.3172	Up
PTGER4	1.29562e-06	26.3005	Up
SLA	1.52253e-06	26.2336	Up
CORO1B	8.76373e-07	26.2119	Up
FAM193B	2.8318e-06	26.208	Up
TAPBP	5.71949e-06	26.1716	Up
NT5C	2.7468e-06	26.1678	Up
RFWD3	2.67085e-06	26.1609	Up
TMEM173	7.28719e-07	26.1579	Up
GSTP1	4.48125e-06	26.1544	Up
ASCC2	2.39494e-06	26.1425	Up
ZNF275	7.89253e-07	26.1287	Up
OGFR	2.25882e-06	26.1282	Up
CNTNAP1	5.72576e-06	26.1073	Up
FAR1	2.59511e-06	26.1013	Up
DRG2	1.01324e-06	26.0991	Up
LMNB2	5.75895e-06	26.0901	Up
EXOSC6	8.72853e-07	26.0455	Up
TNFSF11	5.79736e-06	26.0324	Up
TMX1	1.60103e-06	26.0062	Up
ICAM2	1.33851e-06	26.0033	Up
COL8A1	2.21493e-06	25.9888	Up
PLCG2	2.86918e-06	25.9769	Up
CKS2	1.83216e-06	25.9662	Up
ZFP36L2	6.63635e-06	25.9557	Up
CD40	3.53194e-06	25.9242	Up
SSBP1	2.54391e-05	25.9222	Up
GPR84	7.46554e-07	25.9181	Up
UBXN4	1.93838e-06	25.9041	Up
BCKDK	1.0813e-06	25.8931	Up
MAP4K2	1.28604e-06	25.8867	Up
CAMK1G	2.43519e-06	25.8835	Up
GPR137	7.00533e-07	25.8811	Up
FAM173A	2.18227e-06	25.879	Up
ACP5	0.000427659	25.8752	Up
SAE1	6.91892e-07	25.8638	Up
ARHGDIA	4.12999e-06	25.8604	Up
CDK9	1.05891e-06	25.8584	Up
TUBGCP6	8.02364e-07	25.8387	Up
CXCL1	0.000180563	25.8294	Up
SERPINA1	4.8156e-05	25.8016	Up
TNFRSF10B	1.19172e-06	25.7905	Up
AMICA1	8.42405e-07	25.7811	Up
CAPS	7.67648e-07	25.7703	Up
NOTCH3	1.05377e-06	25.7664	Up
CENPT	3.21391e-06	25.7176	Up
PPP1R11	2.27284e-06	25.7084	Up
MED22	1.31721e-06	25.7059	Up
CYGB	7.3519e-07	25.7042	Up
VKORC1	2.11781e-06	25.7038	Up
TLR8	8.6633e-07	25.7033	Up
PICALM	1.03372e-06	25.6954	Up
STARD3	9.62216e-07	25.6626	Up
TUBA1B	2.16259e-06	25.661	Up
POLD4	9.60621e-07	25.6594	Up
LOC440704	1.94271e-06	25.6589	Up
SLC35C2	7.09683e-07	25.6588	Up
TSPO	1.0713e-06	25.6567	Up
TGOLN2	2.30218e-06	25.647	Up
EHBP1L1	2.77751e-06	25.6347	Up
TMEM222	1.27472e-05	25.6225	Up
WISP2	1.8436e-05	25.6207	Up
TYROBP	1.85761e-06	25.6137	Up
CSF2RA	2.18433e-06	25.5957	Up
PML	1.3293e-06	25.581	Up
DOCK2	9.18987e-07	25.541	Up
CWF19L1	1.21887e-06	25.5381	Up
SPINT2	5.975e-06	25.5202	Up
NPL	9.06057e-07	25.5166	Up
B3GAT3	1.01978e-06	25.5164	Up
RAB24	7.23263e-07	25.5035	Up
DEAF1	2.15056e-06	25.4977	Up
TMEM115	2.34329e-06	25.4977	Up
MAPK13	1.11671e-06	25.4918	Up
PLOD1	4.45827e-06	25.4724	Up
CCL18	3.47523e-05	25.4708	Up
FLNB	1.06409e-06	25.4467	Up
ETV6	1.42402e-06	25.4427	Up
USF1	1.72664e-06	25.4212	Up
CCL13	0.00448044	25.3811	Up
LMO4	1.19541e-06	25.3786	Up
CSN1S1	0.0382406	25.3488	Up
PHLDB1	2.33073e-06	25.3405	Up
STX16	2.50537e-06	25.3388	Up
TMEM158	5.82324e-06	25.3361	Up
FCGR1B	0.000433507	25.3281	Up
HCLS1	9.49603e-07	25.3266	Up
PCSK7	1.03495e-06	25.3088	Up
NAP1L4	1.28477e-05	25.2969	Up
RNF130	3.14417e-06	25.2747	Up
LCK	1.29756e-06	25.2711	Up
MAP3K12	1.40673e-06	25.243	Up
KLHL22	8.79031e-07	25.2412	Up
BCL2L1	1.20119e-06	25.1989	Up
HGS	5.45054e-06	25.1786	Up
CLIC6	1.29498e-05	25.1279	Up
CSF1R	1.03804e-06	25.1234	Up
NCAPD2	1.12539e-06	25.1099	Up
LUZP1	7.20565e-07	25.091	Up
SMARCC2	1.93622e-06	25.0731	Up
CUEDC1	6.82656e-07	25.0676	Up
MTPN	7.48804e-07	25.0597	Up
LOC401098	7.03652e-07	25.02	Up
TPSB2	8.41152e-05	24.9769	Up
ARIH2	1.20955e-06	24.9589	Up
PTPLAD2	2.48035e-06	24.9526	Up
FAM127B	2.11524e-06	24.9335	Up
ITGAL	1.21973e-06	24.9227	Up
SELO	1.40333e-06	24.9165	Up
ITK	5.91068e-06	24.8997	Up
EML4	6.96604e-07	24.8996	Up
SLC2A3	3.48115e-05	24.8784	Up
PHIP	2.85974e-06	24.8714	Up
PRKD2	1.18846e-06	24.8641	Up
EIF2AK1	1.22921e-06	24.8619	Up
SLC9A1	8.25213e-07	24.8565	Up
SNAPC4	1.47225e-06	24.8553	Up
TSPAN33	8.03106e-07	24.8344	Up
C1QC	7.68327e-07	24.831	Up
CYBRD1	1.91701e-06	24.831	Up
PHACTR4	2.26175e-06	24.825	Up
SERPINA3	0.000522184	24.779	Up
S100A11	1.60993e-05	24.7754	Up
RBM4B	0.000348159	24.7741	Up
GGT5	1.38876e-06	24.7544	Up
MFNG	1.84382e-06	24.7491	Up
INTS10	2.03598e-06	24.7418	Up
PIAS4	3.55304e-05	24.7415	Up
CTTN	3.87244e-06	24.7309	Up
ZFYVE21	8.5399e-07	24.7168	Up
STAG3L3	9.04173e-07	24.6964	Up
CCL8	0.00249197	24.6889	Up
PUS1	2.57589e-06	24.6764	Up
RCN3	2.32372e-06	24.6732	Up
E2F4	1.21165e-06	24.6585	Up
AKIRIN2	8.88918e-07	24.6511	Up
TSPAN9	1.476e-06	24.6292	Up
MAN1B1	2.54572e-06	24.6243	Up
TMEM91	1.07196e-06	24.5929	Up
EOMES	1.71811e-06	24.5926	Up
BTBD2	1.5252e-06	24.5891	Up
NR1H2	3.00298e-06	24.5749	Up
IL27RA	1.45378e-06	24.5686	Up
FLJ38717	3.17285e-06	24.5615	Up
P2RX7	1.69963e-06	24.5608	Up
CNDP2	1.23797e-06	24.5545	Up
RARS2	1.99853e-06	24.5521	Up
MARCKSL1	1.68808e-05	24.5289	Up
MDC1	1.04806e-06	24.526	Up
ERO1L	2.72527e-06	24.5139	Up
SUSD2	3.67041e-06	24.507	Up
UBE4B	1.19912e-06	24.5001	Up
STK36	7.6562e-07	24.498	Up
DNM2	6.99969e-07	24.4821	Up
RHOC	4.30377e-06	24.4535	Up
TRPV2	2.28479e-06	24.4295	Up
VPS33B	3.3631e-06	24.42	Up
EIF2S3	8.58071e-06	24.4043	Up
BATF	1.27753e-06	24.4041	Up
NSF	2.25808e-06	24.4018	Up
ATP6AP1	1.29321e-06	24.3783	Up
GBGT1	1.71641e-06	24.3695	Up
SLC4A2	1.27988e-06	24.3656	Up
DPT	1.29466e-06	24.3518	Up
SRF	1.23052e-06	24.351	Up
C7orf26	1.19418e-06	24.3494	Up
SLC10A3	1.2889e-06	24.3457	Up
SSTR2	3.70617e-06	24.3439	Up
LAG3	1.25994e-06	24.3282	Up
NKTR	2.92714e-06	24.3036	Up
RERE	2.8457e-06	24.3016	Up
SEPN1	0.000428159	24.2987	Up
RARA	2.17885e-06	24.2711	Up
LRRC41	6.96325e-07	24.2677	Up
PIK3CD	1.31971e-06	24.2625	Up
PHF23	1.26453e-06	24.2379	Up
ZBTB33	2.15189e-06	24.206	Up
ACSL4	2.3083e-06	24.1944	Up
DUSP2	3.48741e-06	24.1889	Up
ZNF652	0.00130737	24.1657	Up
SP1	7.55967e-07	24.1626	Up
SLC5A6	0.000350424	24.156	Up
PDXK	2.26396e-06	24.1478	Up
FOXJ2	8.64177e-07	24.143	Up
CYTH1	9.47533e-07	24.1415	Up
ZNF763	3.37616e-06	24.1286	Up
CIB1	1.13494e-06	24.1255	Up
RDH11	2.13865e-06	24.1	Up
C16orf72	5.78129e-06	24.0906	Up
DEF6	0.000108691	24.0881	Up
PLA2G4C	8.34721e-07	24.0866	Up
PVRIG	1.32222e-06	24.0845	Up
NFE2L2	2.23486e-06	24.0631	Up
USPL1	1.97582e-06	24.0535	Up
CFLAR	1.05186e-06	24.0498	Up
GMIP	2.14525e-06	24.0454	Up
FAM129B	2.16461e-06	24.0417	Up
C4orf48	1.12031e-06	24.0401	Up
LPCAT3	1.22575e-06	24.038	Up
FASTK	2.34014e-06	24.0369	Up
CCNK	6.87786e-07	24.0275	Up
CRTAC1	3.61266e-06	24.0047	Up
SERTAD1	7.37372e-07	23.9997	Up
NEK6	8.66762e-07	23.9899	Up
ATP6AP2	6.92719e-06	23.9862	Up
PPP4C	1.86381e-05	23.9831	Up
EHD2	1.41705e-06	23.9826	Up
REXO4	1.30241e-06	23.9754	Up
RAMP3	8.35925e-06	23.9746	Up
KIAA1644	3.49829e-05	23.9675	Up
SUPT4H1	6.76546e-06	23.9623	Up
CD72	2.3245e-06	23.9609	Up
FLJ32255	3.59134e-06	23.9464	Up
PLA2G15	1.49632e-06	23.9044	Up
TSTA3	5.91403e-06	23.8965	Up
CFP	5.65132e-06	23.8913	Up
SLC38A10	2.36883e-06	23.8724	Up
C12orf10	3.01339e-06	23.8713	Up
ARRB1	2.74247e-06	23.8663	Up
EGR1	0.000522014	23.8637	Up
MBD6	7.80747e-07	23.8466	Up
PCNXL3	8.14772e-07	23.8456	Up
MIF	1.90441e-06	23.8265	Up
SDSL	2.83642e-06	23.7899	Up
EVI5	1.02822e-06	23.7892	Up
YPEL3	3.50247e-06	23.7411	Up
CMPK1	3.69941e-05	23.7139	Up
DRAP1	1.03188e-06	23.6782	Up
LBP	0.000141676	23.6666	Up
SIL1	3.40926e-06	23.6634	Up
GRAMD1A	7.14642e-07	23.6488	Up
YTHDF3	2.46278e-06	23.6462	Up
G3BP1	5.70073e-06	23.6438	Up
CBLB	1.01561e-06	23.6427	Up
MPV17	1.26132e-06	23.642	Up
PNKP	6.98283e-07	23.6395	Up
ILVBL	9.61152e-07	23.6343	Up
RFTN1	9.39851e-06	23.6013	Up
STRA13	1.20745e-06	23.552	Up
FAM188A	9.04643e-07	23.5441	Up
GNB1	2.34963e-05	23.5231	Up
PSD4	1.00679e-06	23.5055	Up
IRF4	2.21705e-06	23.5018	Up
SYK	1.55243e-06	23.4994	Up
MTMR10	8.11729e-07	23.4978	Up
SKIV2L	0.000225591	23.491	Up
QPCT	1.47976e-06	23.4792	Up
TLR4	2.18776e-06	23.4787	Up
IL32	0.00130326	23.4697	Up
STMN3	3.14986e-06	23.4677	Up
PLEKHO2	1.72321e-06	23.4664	Up
SLC5A8	2.09991e-06	23.4606	Up
NENF	1.26729e-06	23.4566	Up
SSPN	1.88787e-06	23.4302	Up
RPS24	1.20661e-06	23.3995	Up
MTA2	1.02098e-06	23.3968	Up
SPHK2	1.13642e-06	23.3821	Up
PABPC1	2.10245e-06	23.3759	Up
PTTG3P	1.34109e-06	23.3759	Up
POR	9.45987e-07	23.368	Up
VAV1	1.26637e-06	23.3656	Up
RASSF7	2.35839e-06	23.3619	Up
RARRES3	1.7652e-06	23.3498	Up
RABEPK	2.58739e-06	23.3411	Up
CDK5	1.87948e-05	23.3395	Up
DSC2	1.24506e-06	23.3072	Up
ATP13A1	2.02648e-06	23.3057	Up
GTF2F1	1.23665e-06	23.2921	Up
GNB4	5.79897e-06	23.2914	Up
CYP2S1	3.65059e-06	23.2866	Up
ABTB1	7.56296e-07	23.2858	Up
SAFB2	1.34733e-06	23.2729	Up
YWHAH	4.28257e-06	23.2593	Up
TNFRSF1B	1.60993e-06	23.2517	Up
RPL39L	1.12685e-06	23.2484	Up
FAF2	3.90724e-06	23.2474	Up
STT3A	1.21674e-06	23.2457	Up
LMNA	9.16082e-07	23.2289	Up
BTG2	2.28404e-06	23.2189	Up
LPXN	2.33386e-06	23.2098	Up
YIF1B	9.02296e-07	23.2074	Up
SLC43A3	5.33351e-06	23.1943	Up
TRAFD1	2.23486e-06	23.1684	Up
MAN2B1	9.76263e-07	23.1682	Up
ABI3BP	3.54119e-06	23.1549	Up
SYTL1	2.31136e-06	23.1536	Up
RHBDD2	8.98101e-07	23.1527	Up
VPS29	1.80866e-05	23.1527	Up
TRPM4	2.33464e-06	23.1421	Up
ZNF526	7.03083e-07	23.1393	Up
C17orf70	8.80812e-07	23.13	Up
SCARA5	2.2399e-06	23.1192	Up
NAPB	4.13982e-05	23.1171	Up
SELE	0.000430527	23.0875	Up
C9orf16	1.32424e-06	23.081	Up
PALLD	2.96205e-06	23.0758	Up
SEMA4B	3.66157e-06	23.0739	Up
DOCK8	7.87822e-07	23.0709	Up
MIAT	6.3629e-05	23.0589	Up
TMEM51	2.72955e-06	23.0495	Up
SASH3	1.28985e-06	23.0114	Up
CD99L2	8.2248e-07	23.0112	Up
GLTSCR2	1.55521e-06	23.0045	Up
PLA2G7	1.26177e-06	22.982	Up
AEBP1	1.12248e-06	22.937	Up
GMEB2	1.31324e-05	22.9307	Up
ADAM28	3.60624e-06	22.924	Up
HES4	4.72538e-05	22.9168	Up
CTLA4	9.30296e-07	22.9138	Up
UHRF1	2.14724e-06	22.9102	Up
LIG1	9.71354e-07	22.9069	Up
PCGF1	1.11314e-06	22.9059	Up
CD6	1.33083e-06	22.9012	Up
RTKN	7.22061e-07	22.895	Up
TP53RK	3.51106e-05	22.89	Up
EFTUD2	8.82153e-07	22.8786	Up
STXBP2	3.54119e-06	22.8705	Up
ISOC2	0.000634264	22.867	Up
KIF20A	0.000633553	22.8412	Up
PLCXD1	5.65899e-06	22.8406	Up
CSNK1D	1.64808e-06	22.8384	Up
FPR1	1.49375e-06	22.8143	Up
ICOS	3.56609e-06	22.8118	Up
AP1B1	1.27069e-05	22.7916	Up
NBL1	1.23709e-06	22.7769	Up
ALDH16A1	1.32474e-06	22.7708	Up
SMAP2	1.35467e-06	22.768	Up
GGNBP2	3.57973e-06	22.733	Up
ID1	3.56505e-06	22.7291	Up
RNF149	7.90329e-07	22.7163	Up
AKNA	2.62251e-06	22.7154	Up
ZNF598	1.27847e-05	22.7086	Up
CANT1	9.18502e-07	22.7068	Up
ARL4C	0.000523551	22.7041	Up
RPN1	4.64899e-06	22.6871	Up
RAB40C	1.39098e-05	22.6751	Up
DGCR2	1.08738e-06	22.6671	Up
HERPUD1	8.16302e-06	22.6612	Up
DCTN5	6.88603e-07	22.6422	Up
IRF3	5.83954e-06	22.6277	Up
GDPD5	5.80865e-06	22.6201	Up
CD300C	1.20452e-06	22.6086	Up
ROR2	1.38323e-06	22.5998	Up
SLC7A5	2.62179e-05	22.5496	Up
PRR14	3.07739e-06	22.5457	Up
MMP3	0.0109115	22.5359	Up
POLR2A	9.71897e-07	22.5192	Up
NDST2	3.27443e-06	22.5164	Up
PSMB8	9.90726e-07	22.5125	Up
FOXN2	1.73352e-06	22.5085	Up
IMP3	8.99961e-07	22.4759	Up
CYFIP2	2.31213e-06	22.4726	Up
LRMP	8.45977e-05	22.4454	Up
ALPL	1.22273e-06	22.4418	Up
ACAT1	8.09085e-07	22.4266	Up
TFDP1	1.84578e-06	22.423	Up
WBP2	2.34566e-06	22.4005	Up
APOBEC3C	5.57283e-06	22.3885	Up
VPS35	1.91912e-06	22.3872	Up
CARM1	2.85037e-05	22.384	Up
PTGES	1.7962e-06	22.381	Up
TREM1	4.77056e-05	22.3673	Up
TJAP1	3.64622e-06	22.362	Up
C1QB	2.24496e-06	22.3297	Up
DPAGT1	1.20494e-06	22.3278	Up
ANPEP	9.46502e-07	22.3255	Up
ASAP3	1.21377e-06	22.317	Up
CHPT1	3.48641e-06	22.3133	Up
ZMYND15	2.31521e-06	22.3088	Up
ZFYVE20	9.65958e-06	22.299	Up
STK4	9.34798e-06	22.2986	Up
SMUG1	2.16326e-06	22.2964	Up
HCK	1.61591e-06	22.2961	Up
TNK2	8.47331e-07	22.2917	Up
PLXNC1	1.35838e-06	22.2903	Up
POLE4	7.34258e-07	22.281	Up
GM2A	1.83324e-05	22.275	Up
METRNL	7.95755e-07	22.2714	Up
UROS	1.04742e-05	22.2656	Up
NDP	3.49904e-05	22.2447	Up
NUDT1	3.61696e-06	22.2376	Up
CLPTM1L	8.95788e-07	22.2199	Up
CCDC125	2.37937e-06	22.2081	Up
CCDC14	1.99624e-06	22.2006	Up
CRTAM	4.77651e-05	22.1982	Up
PIK3AP1	9.05114e-07	22.1859	Up
DLGAP5	0.000523465	22.1834	Up
NLRC3	5.67438e-06	22.1816	Up
SIT1	2.16596e-06	22.1753	Up
CD300A	1.1454e-06	22.1672	Up
RRN3P2	4.78149e-05	22.1456	Up
RHOJ	4.82877e-05	22.1427	Up
ZNF486	8.83498e-07	22.1244	Up
ZMYM6	7.2477e-07	22.0962	Up
NAMPT	0.000109232	22.0946	Up
PPP1CA	2.25442e-06	22.0856	Up
IFIT2	8.4799e-05	22.0792	Up
MRPL41	0.000285183	22.067	Up
MAP3K11	3.60731e-06	22.0322	Up
EVL	1.88992e-06	22.0164	Up
PTPRO	8.9903e-07	21.9815	Up
CHD4	2.29307e-06	21.977	Up
MLLT6	1.82554e-05	21.9704	Up
ATP5G2	1.56079e-06	21.967	Up
RBM33	5.57432e-06	21.9609	Up
PDXDC1	8.59903e-07	21.9598	Up
THOC6	2.76427e-06	21.9397	Up
SLC22A17	8.55405e-06	21.9371	Up
S100A8	2.25515e-06	21.9357	Up
SAC3D1	0.00291427	21.9223	Up
PRR3	1.30339e-06	21.9218	Up
ARSA	1.27255e-05	21.9186	Up
DHX30	6.90792e-07	21.914	Up
DLG4	1.3552e-06	21.8938	Up
REEP5	9.37317e-07	21.8902	Up
FNDC4	0.000427233	21.8881	Up
CYB5R1	2.49101e-06	21.8716	Up
PIK3CG	1.33954e-06	21.8644	Up
CPXM2	8.78143e-06	21.8584	Up
CNPY2	2.91732e-06	21.8534	Up
MIA	0.00011091	21.8428	Up
C19orf60	6.98563e-07	21.8364	Up
JUNB	0.000347214	21.8194	Up
TAP1	1.20078e-06	21.8185	Up
NAGK	3.04505e-06	21.8168	Up
AIF1	1.29369e-06	21.8088	Up
SPG11	3.25604e-06	21.789	Up
NAALADL1	1.64185e-06	21.7861	Up
TOMM22	2.12039e-06	21.7847	Up
YKT6	1.98032e-06	21.7812	Up
VPS37C	2.05766e-06	21.7529	Up
NFKBIE	8.52756e-06	21.7331	Up
IFI35	3.62774e-06	21.7328	Up
MST1	2.18845e-06	21.7244	Up
LRRC25	0.0458257	21.7146	Up
RANGAP1	2.3624e-06	21.7122	Up
MGAT1	4.24079e-06	21.6841	Up
UBR4	2.38181e-06	21.683	Up
ITCH	1.07728e-06	21.6698	Up
LY96	1.31622e-06	21.6649	Up
YRDC	2.56071e-06	21.6076	Up
CBX4	1.73872e-06	21.6065	Up
PIK3IP1	2.1734e-06	21.5981	Up
STK11IP	3.61481e-06	21.5944	Up
NUP188	0.00213408	21.5621	Up
RALY	6.58607e-06	21.5591	Up
SLC39A14	2.19259e-06	21.5584	Up
DEDD2	7.91769e-07	21.5286	Up
ZNF407	8.83049e-07	21.5232	Up
HINT1	8.72577e-06	21.5189	Up
CSK	1.24461e-06	21.5134	Up
ASCC1	9.13675e-07	21.4973	Up
SLC25A19	2.31367e-06	21.4788	Up
TRAF1	1.46357e-06	21.4601	Up
DSE	1.80241e-05	21.4474	Up
STK17B	1.46728e-06	21.439	Up
CD44	3.66378e-06	21.4244	Up
MGMT	1.29949e-06	21.4191	Up
BTK	2.22913e-06	21.4018	Up
RHOQ	1.35309e-06	21.4	Up
BMP8B	1.28382e-05	21.3985	Up
EIF4A2	7.09394e-07	21.3981	Up
SLC1A3	1.37994e-05	21.398	Up
POLR3A	2.44203e-06	21.3968	Up
TNFAIP3	1.21208e-06	21.3939	Up
TRMT1	1.62498e-06	21.3812	Up
AAGAB	9.65958e-07	21.3794	Up
UBE2N	5.38305e-06	21.3745	Up
MGEA5	2.30753e-06	21.3684	Up
ETS1	8.51481e-07	21.3529	Up
GPBP1L1	8.35925e-06	21.3355	Up
NAGPA	2.24135e-06	21.2958	Up
BLZF1	2.62647e-06	21.2886	Up
BSDC1	3.16707e-06	21.2596	Up
BRD3	8.18608e-07	21.2551	Up
TMEM160	0.000139472	21.2529	Up
TYMS	1.2982e-05	21.2426	Up
WDR4	9.2387e-07	21.2215	Up
ZNF93	9.99267e-06	21.2089	Up
ATP6V0B	0.000102278	21.2078	Up
DMAP1	7.32094e-07	21.1987	Up
DAXX	1.12758e-06	21.1929	Up
CNOT1	2.27582e-06	21.189	Up
PRDM1	0.000142373	21.1881	Up
TSPAN17	2.55319e-06	21.1678	Up
CLEC11A	5.84609e-06	21.1673	Up
NDUFA2	1.1788e-06	21.1661	Up
CD209	1.30829e-06	21.1637	Up
TAZ	1.76162e-06	21.1388	Up
MYO1F	1.26223e-06	21.1314	Up
P4HB	3.51182e-05	21.1279	Up
ATG16L2	2.16058e-06	21.1269	Up
IRF1	1.19336e-06	21.116	Up
EXOSC3	7.51069e-07	21.1119	Up
TMEM147	1.29804e-06	21.1107	Up
PQLC3	1.2415e-06	21.1018	Up
C5AR1	8.40391e-06	21.0996	Up
CD3D	0.000140881	21.099	Up
APEH	3.71522e-06	21.096	Up
EGLN2	7.54e-07	21.0944	Up
KIAA0513	9.29302e-07	21.0659	Up
HS3ST3A1	5.9157e-06	21.0607	Up
SKAP1	8.38684e-06	21.0594	Up
SLMAP	1.98258e-06	21.0481	Up
TRAK1	1.21547e-06	21.0266	Up
HSP90AB1	4.72343e-05	21.0044	Up
NSUN4	3.22583e-06	20.9963	Up
PHF1	9.41377e-07	20.9705	Up
MYO9B	2.57878e-05	20.9694	Up
QPRT	1.78331e-06	20.9582	Up
EHD4	1.33032e-06	20.9396	Up
FCGR2A	2.15991e-06	20.9393	Up
HIST1H2BK	1.08602e-06	20.9387	Up
NSMAF	3.35014e-06	20.9357	Up
ZFYVE19	2.13406e-06	20.9296	Up
CYB5R3	1.79661e-05	20.9241	Up
AARS2	2.20931e-06	20.9076	Up
ZNF787	2.90756e-06	20.9018	Up
FH	9.54294e-07	20.8977	Up
UAP1L1	5.72734e-06	20.8971	Up
SELL	0.00287679	20.8883	Up
C7orf50	7.19968e-07	20.8738	Up
FES	1.26606e-05	20.8649	Up
LEF1	2.2788e-06	20.8599	Up
SAFB	5.9241e-06	20.8549	Up
VPS18	1.24595e-06	20.8421	Up
ANKRD33	8.52536e-06	20.8285	Up
TNRC6A	7.46874e-07	20.8244	Up
ISG15	8.35291e-06	20.8129	Up
TEX264	2.65049e-06	20.8121	Up
NADK	9.4342e-07	20.8118	Up
CA12	0.000177171	20.799	Up
TNFAIP6	2.57415e-05	20.7855	Up
GLTP	6.83729e-07	20.7784	Up
ADCK2	5.79414e-06	20.7681	Up
CXCR4	1.87273e-05	20.7672	Up
STAMBPL1	9.12716e-07	20.7575	Up
RALGDS	9.93556e-07	20.755	Up
PTRF	3.51257e-05	20.748	Up
ST6GALNAC4	2.25005e-06	20.7476	Up
FUK	2.2647e-06	20.7449	Up
TADA3	6.66178e-06	20.7414	Up
ACAP1	1.46852e-06	20.7304	Up
UBE2C	1.25404e-06	20.7301	Up
EPSTI1	9.09374e-07	20.7266	Up
MAF	2.26987e-06	20.7204	Up
SRPX2	5.61634e-06	20.7175	Up
ZYX	4.57559e-06	20.7149	Up
WDR48	0.000283034	20.7066	Up
ZNF324	1.30193e-06	20.6974	Up
TYK2	1.36907e-06	20.6905	Up
ARHGAP22	5.53e-06	20.6858	Up
PGM5	2.28329e-06	20.6825	Up
DOK2	1.28036e-06	20.674	Up
ZNF264	5.74785e-06	20.6732	Up
HN1	1.96466e-06	20.6685	Up
FNDC3B	5.71166e-06	20.6659	Up
IL6	0.00855639	20.6619	Up
CECR7	3.53537e-05	20.644	Up
RABAC1	1.04932e-06	20.6406	Up
RAB5B	6.46366e-06	20.6363	Up
BCL11B	3.63315e-06	20.5956	Up
OSBPL3	1.31622e-06	20.5803	Up
RAB35	1.40787e-06	20.5783	Up
SYDE1	9.44959e-06	20.5748	Up
NAB1	1.58354e-06	20.5736	Up
PHF21A	8.79476e-07	20.5712	Up
PTGFR	0.00052227	20.5614	Up
COPS7B	3.46853e-06	20.5568	Up
HSP90B1	2.36561e-06	20.5408	Up
FCRLB	2.6284e-05	20.5358	Up
PLD1	2.81803e-06	20.5328	Up
ADAMTSL2	1.87407e-05	20.5247	Up
LAT	0.00663194	20.5217	Up
ERCC2	5.7431e-06	20.5176	Up
RXRA	8.61652e-06	20.5153	Up
HSD17B12	8.81259e-07	20.5051	Up
RAP2A	1.20036e-06	20.5045	Up
PTPN11	7.96849e-07	20.5016	Up
SUSD1	1.195e-06	20.5006	Up
MAP2K2	1.20619e-06	20.4999	Up
GNA11	1.68808e-06	20.498	Up
IFFO2	5.81351e-06	20.4778	Up
ZDHHC12	6.39393e-05	20.469	Up
C11orf24	3.585e-06	20.4653	Up
KIFC2	1.19172e-06	20.4634	Up
APBB1IP	1.81033e-05	20.4553	Up
TRIM27	5.03978e-06	20.4514	Up
CHD8	1.88992e-05	20.4391	Up
ITPR3	3.66488e-06	20.4365	Up
GSDMB	5.88235e-06	20.4172	Up
EFCAB4A	3.57762e-06	20.4041	Up
MTA1	1.27847e-06	20.3935	Up
CCR7	0.000226236	20.3929	Up
ENTPD1	1.26822e-06	20.3919	Up
PTOV1	2.29459e-06	20.3899	Up
ST3GAL2	1.4136e-06	20.3871	Up
RGS16	0.00092212	20.386	Up
LOC100129034	6.39522e-05	20.383	Up
CYB5B	1.23489e-06	20.3743	Up
UBIAD1	2.6182e-05	20.3711	Up
CABLES1	2.36964e-06	20.363	Up
GFM1	9.10327e-07	20.3591	Up
TNFRSF19	7.47838e-07	20.3507	Up
CD180	1.85497e-05	20.3471	Up
SIK3	8.10972e-07	20.3354	Up
RPS6KA2	5.72262e-06	20.3263	Up
NAT14	7.42093e-07	20.312	Up
NAPSB	0.000281407	20.3112	Up
PPP2R5A	1.09079e-06	20.3001	Up
MKRN2	2.14129e-06	20.2986	Up
A2M	2.66267e-06	20.2966	Up
HSD17B14	6.85076e-07	20.294	Up
HMMR	0.000139886	20.293	Up
CHST3	1.02278e-06	20.2828	Up
MOV10	7.4816e-07	20.2752	Up
ACTR2	1.19336e-06	20.2674	Up
TRIOBP	2.1426e-06	20.2652	Up
CDCA5	0.000179967	20.2621	Up
UPF1	5.81027e-06	20.2618	Up
XRN1	1.27379e-06	20.2463	Up
JDP2	0.000180265	20.23	Up
SAMD9	8.32974e-06	20.2288	Up
NGLY1	1.85233e-05	20.2259	Up
SCAMP5	8.34425e-05	20.2117	Up
LPAR5	8.57626e-06	20.2097	Up
WDFY2	3.54303e-05	20.2096	Up
ZMAT3	1.19254e-06	20.1907	Up
MAPK8IP3	7.9758e-06	20.1876	Up
COTL1	1.26086e-06	20.171	Up
SAMD1	7.85686e-07	20.1513	Up
MT1F	1.21589e-05	20.1473	Up
NCF1	3.54611e-05	20.1466	Up
ALG9	6.88331e-07	20.1301	Up
CD3E	1.80324e-05	20.1116	Up
KYNU	1.74396e-06	20.1106	Up
GPNMB	1.34161e-06	20.109	Up
SMARCAL1	3.44985e-06	20.0979	Up
VNN2	0.000929187	20.0936	Up
KMO	1.3637e-06	20.0929	Up
OTUD5	2.17681e-06	20.0909	Up
SLC29A3	6.95768e-07	20.0731	Up
PGF	3.48189e-05	20.07	Up
BUB1	1.09699e-06	20.0666	Up
RPP25	6.84268e-07	20.0589	Up
SRM	5.41658e-06	20.0566	Up
TCIRG1	8.36772e-06	20.0408	Up
ATG16L1	3.54222e-06	20.0393	Up
SIN3B	3.48412e-05	20.0364	Up
RARRES1	0.000427731	20.0137	Up
MBD3	2.1809e-06	20.0136	Up
PARP14	3.51765e-06	20.0072	Up
RAPGEFL1	1.85629e-05	20.0055	Up
GRAMD4	1.30977e-06	20.0022	Up
TMEM214	5.66052e-06	19.9829	Up
P2RY6	1.84621e-05	19.981	Up
TRIM26	9.7353e-07	19.9777	Up
MEF2D	4.70986e-05	19.9772	Up
NINJ1	2.58052e-05	19.963	Up
VPS41	1.03742e-06	19.9581	Up
LRRC28	8.73292e-07	19.955	Up
TMC6	1.70798e-06	19.95	Up
TERF2	8.51898e-07	19.9469	Up
BTN3A3	8.42319e-06	19.9423	Up
RHOT2	3.47893e-05	19.9256	Up
FKBP15	5.86416e-06	19.9143	Up
IL4R	1.05505e-06	19.9036	Up
DNAJB1	1.55243e-05	19.8961	Up
HAPLN3	1.31456e-05	19.8916	Up
KHSRP	0.000226763	19.8913	Up
NDUFA10	8.2639e-07	19.8851	Up
CAND1	7.02231e-07	19.8837	Up
SEC24C	1.23401e-06	19.8819	Up
CAMK1D	8.09462e-07	19.8766	Up
TRAM2	9.32792e-07	19.8615	Up
ZBTB22	7.72766e-06	19.8527	Up
RIPK3	1.27566e-05	19.8489	Up
CSPG4	1.27193e-06	19.8385	Up
ZNF513	8.70278e-06	19.8337	Up
PGS1	3.54226e-05	19.8288	Up
SMA4	1.31324e-06	19.8205	Up
SGSH	0.000227988	19.8073	Up
ASAP1	2.31907e-06	19.8069	Up
SLC35B1	1.17165e-06	19.8049	Up
LRRK1	2.13865e-06	19.804	Up
SLC25A37	1.30372e-05	19.7976	Up
LAIR1	1.59078e-06	19.7973	Up
RBM5	7.27499e-06	19.7928	Up
KNTC1	5.78289e-06	19.7893	Up
TCN2	5.69762e-06	19.7811	Up
LTBR	3.05575e-06	19.7806	Up
TNFRSF12A	0.000349288	19.7753	Up
NRGN	8.57181e-06	19.7709	Up
ELF4	5.92242e-06	19.7405	Up
TMEM180	2.2086e-06	19.7364	Up
TRAPPC3	2.25808e-06	19.7361	Up
ABHD8	6.81318e-07	19.731	Up
DYNLRB1	9.01828e-07	19.7253	Up
PLAUR	3.60197e-06	19.7236	Up
EIF4G3	9.20447e-07	19.7072	Up
TPR	5.63454e-06	19.7005	Up
PITX1	1.25721e-05	19.6846	Up
SOCS3	0.000227742	19.6801	Up
RAB3GAP1	9.29799e-06	19.6622	Up
FAM120AOS	3.36962e-06	19.6619	Up
PSORS1C1	0.000177556	19.649	Up
ABHD14B	1.85277e-05	19.6486	Up
KANK2	8.52316e-06	19.6485	Up
FAM26F	2.6107e-06	19.6212	Up
CYP11A1	1.67346e-06	19.6166	Up
CRELD2	3.5924e-06	19.6098	Up
GALNT6	2.15856e-06	19.5884	Up
IRAK1	1.81622e-05	19.5814	Up
CCDC88C	1.20369e-06	19.5731	Up
NRBP1	5.82487e-06	19.5562	Up
KIF22	1.09216e-06	19.5553	Up
ALKBH5	2.34329e-06	19.5442	Up
CARHSP1	1.34837e-06	19.5193	Up
SSR1	4.96778e-06	19.5185	Up
RIOK3	1.10115e-06	19.5184	Up
ZNF142	2.2051e-06	19.5084	Up
ZNF75D	7.20267e-07	19.5018	Up
TGFB3	8.48572e-07	19.4948	Up
PLXNA1	2.54199e-06	19.4943	Up
FGD5	5.64215e-06	19.4933	Up
ST6GALNAC6	8.92569e-07	19.491	Up
NUDCD3	8.46636e-06	19.4709	Up
IGFBP4	3.55049e-06	19.4629	Up
DENND4B	1.27162e-05	19.4607	Up
LRRC15	0.000109149	19.4583	Up
ZNF428	2.21776e-06	19.4578	Up
C14orf80	1.94488e-06	19.4536	Up
NRIP3	5.85758e-06	19.4524	Up
SYS1	1.85058e-05	19.44	Up
C16orf93	1.76879e-06	19.4377	Up
TMUB1	0.00111131	19.4372	Up
DUSP23	1.22445e-06	19.4302	Up
CAPRIN2	8.07582e-07	19.4281	Up
ZNF786	4.73122e-05	19.4221	Up
UBTF	2.51261e-06	19.4205	Up
CD97	3.55983e-06	19.4153	Up
NCBP1	1.20997e-06	19.407	Up
ZNHIT2	6.93824e-07	19.3878	Up
REC8	2.71252e-06	19.373	Up
LYN	1.15147e-06	19.3562	Up
MAPK7	0.00249302	19.3499	Up
CCL23	5.05443e-06	19.3486	Up
WDR46	9.80115e-07	19.3403	Up
ZNF668	6.83998e-07	19.3324	Up
MTCP1	2.54843e-05	19.3196	Up
ITGA5	1.21845e-06	19.3081	Up
TTC21A	2.20371e-06	19.3064	Up
STX1A	1.27628e-05	19.305	Up
C10orf10	0.000227415	19.3018	Up
TSPAN4	1.18522e-06	19.2973	Up
DNPEP	2.56897e-05	19.285	Up
C1orf86	7.05365e-07	19.2489	Up
FKBP11	5.77489e-06	19.2391	Up
SIK1	0.00109912	19.2388	Up
LSM7	3.54534e-05	19.2367	Up
U2AF2	1.27519e-06	19.232	Up
ELL	2.18433e-06	19.2316	Up
FLOT2	6.1439e-06	19.2226	Up
RNF24	3.56856e-05	19.206	Up
MMP2	2.26102e-06	19.2012	Up
LDLR	8.54741e-06	19.1981	Up
CIITA	2.5811e-05	19.1928	Up
TMEM205	7.29636e-07	19.1926	Up
TNKS1BP1	7.14055e-07	19.1882	Up
TFAM	1.33645e-06	19.179	Up
FAM43A	2.53458e-06	19.1716	Up
FAM53B	8.78143e-07	19.1706	Up
C21orf2	0.00251149	19.1418	Up
GNL3L	3.58078e-06	19.1382	Up
PLVAP	0.000141145	19.1311	Up
B4GALT1	2.33621e-06	19.1157	Up
PRKCH	8.43825e-06	19.1143	Up
AP1S1	1.47349e-06	19.0979	Up
FAM45A	2.38836e-06	19.0963	Up
LILRB2	3.51156e-06	19.0953	Up
TNFRSF21	1.28763e-05	19.075	Up
PDGFRB	3.70279e-06	19.0641	Up
NUDT2	3.50146e-06	19.0639	Up
KCNMB1	8.26783e-07	19.0628	Up
DNALI1	1.29901e-06	19.0597	Up
GLYCTK	7.01664e-07	19.0575	Up
GJB6	0.0703415	19.0501	No.s
TRIP6	2.35919e-06	19.0328	Up
KLHL3	8.36327e-07	19.031	Up
CTSZ	3.63424e-06	19.0266	Up
CD99	3.96065e-06	19.0248	Up
ATF5	1.455e-06	19.0203	Up
FCGRT	2.73815e-06	19.019	Up
XPO5	4.74295e-05	19.0077	Up
SARS2	1.20285e-06	19.0065	Up
NUDT3	2.32683e-06	19.0038	Up
GCHFR	0.000772368	18.9974	Up
GAA	8.64132e-06	18.9948	Up
NCOA6	1.19912e-05	18.9873	Up
CRKL	3.61588e-06	18.9868	Up
KLHL6	8.64607e-07	18.981	Up
MLKL	3.54842e-06	18.9712	Up
CXCR3	0.000108237	18.9584	Up
ZBP1	1.84578e-05	18.9576	Up
ZDHHC1	1.25268e-06	18.9402	Up
FOXRED1	0.00111096	18.9302	Up
CMTM7	2.10754e-06	18.9296	Up
IKBKG	0.00022467	18.9293	Up
DCBLD2	6.41347e-05	18.9231	Up
TFPT	7.00251e-07	18.917	Up
GNPTG	7.27804e-07	18.9055	Up
FKBP2	1.27753e-06	18.9029	Up
ATL3	1.86203e-05	18.9003	Up
NCOA7	1.26315e-06	18.8943	Up
TTK	0.000109379	18.8838	Up
GTF2H4	5.60427e-06	18.8764	Up
UNC119	0.000279992	18.8696	Up
ZBTB17	1.65435e-06	18.8683	Up
SEC22C	7.19373e-07	18.8584	Up
LOC148413	4.79047e-05	18.8444	Up
CD3G	1.87767e-05	18.837	Up
COASY	1.14315e-06	18.8355	Up
JMJD4	4.71373e-05	18.8353	Up
DBT	1.23357e-06	18.8344	Up
RNF31	7.27195e-07	18.8325	Up
ATG12	8.59858e-06	18.8304	Up
IL10RA	1.29369e-06	18.8107	Up
GNAI2	3.92488e-06	18.8104	Up
CCDC88B	1.86781e-05	18.7875	Up
ANGEL2	2.23056e-06	18.7762	Up
TPSAB1	0.000283481	18.7736	Up
NBEAL2	6.98844e-07	18.7712	Up
RNF19B	0.000633857	18.7229	Up
IMP4	2.59746e-05	18.7205	Up
LLGL1	4.76659e-05	18.7201	Up
ARID3A	5.61785e-06	18.7082	Up
VARS	0.000916713	18.7005	Up
SLC2A8	6.81051e-07	18.6863	Up
MRPL38	2.19121e-06	18.6854	Up
DCXR	4.76165e-05	18.6772	Up
MAP1S	2.63044e-06	18.6608	Up
CNOT3	2.32217e-06	18.6586	Up
CMTM6	2.16528e-06	18.6537	Up
RAB3GAP2	2.32761e-06	18.6508	Up
KCTD20	0.000108299	18.6453	Up
C9orf114	5.90566e-06	18.6418	Up
WISP3	0.00154607	18.6377	Up
DRAM1	2.52355e-06	18.6375	Up
SLC2A1	0.000109065	18.6362	Up
DGKQ	1.56642e-06	18.6353	Up
DIAPH1	2.04797e-06	18.6309	Up
DOCK6	8.80366e-07	18.6306	Up
SCYL2	5.54764e-06	18.6263	Up
ZNF362	2.56839e-05	18.6103	Up
NFYC	3.12159e-06	18.6087	Up
CLDN23	2.35599e-06	18.6087	Up
TRAT1	2.55353e-05	18.6	Up
SRGAP1	2.2893e-06	18.596	Up
CCNY	8.65898e-07	18.5884	Up
TMEM208	9.21422e-07	18.5679	Up
ALDH18A1	2.56552e-05	18.5666	Up
LARGE	1.73007e-06	18.5429	Up
SUZ12	2.28179e-06	18.5148	Up
CD38	3.54842e-05	18.5137	Up
GNA15	1.25449e-06	18.512	Up
NDUFA11	2.16934e-06	18.5039	Up
JAG1	1.24062e-06	18.4925	Up
FRMD8	3.52682e-06	18.4793	Up
PPP1R9B	5.91403e-06	18.4681	Up
MMS19	1.09629e-06	18.4667	Up
CKLF	1.32373e-06	18.4639	Up
GDI2	3.16132e-05	18.4614	Up
TIMP1	2.37693e-06	18.4505	Up
WDR6	1.95802e-06	18.4488	Up
UXT	2.99264e-06	18.4409	Up
HDDC3	1.33594e-06	18.4349	Up
COQ10B	1.93192e-06	18.4313	Up
ITPKB	3.55775e-06	18.4263	Up
SMC3	6.85346e-07	18.4257	Up
TEAD2	6.33472e-05	18.412	Up
PC	6.43051e-05	18.4112	Up
ZCCHC7	8.46919e-07	18.4083	Up
CDK4	1.2125e-06	18.3784	Up
TRIM47	8.06458e-07	18.3779	Up
CDKN3	0.00509092	18.3612	Up
HPSE	3.50549e-06	18.3586	Up
SREBF1	3.69941e-06	18.333	Up
CPLX1	7.51393e-07	18.3272	Up
HBD	0.00962197	18.3195	Up
SLC27A3	1.3139e-05	18.3188	Up
RIPK1	2.54053e-05	18.3156	Up
CIC	1.306e-05	18.3131	Up
KPNA4	2.67908e-06	18.313	Up
ALCAM	1.30388e-06	18.2959	Up
TNFRSF14	1.15376e-06	18.2953	Up
CCNA2	3.53502e-06	18.2829	Up
SLC2A5	2.56208e-05	18.2799	Up
DNAL4	0.00290086	18.2771	Up
RBM17	9.2831e-07	18.2728	Up
TMEM209	5.87076e-06	18.2589	Up
SPIB	6.30048e-05	18.2464	Up
TAF12	0.00154016	18.2429	Up
ZNF317	8.60328e-07	18.2427	Up
ERAP2	0.000425322	18.2225	Up
CPT1C	9.26331e-07	18.2221	Up
PHF2	1.82256e-06	18.2039	Up
NAPA	2.62299e-05	18.195	Up
SFRP2	0.0191244	18.1869	Up
TTC37	8.69362e-07	18.1853	Up
THOP1	1.05441e-06	18.1689	Up
ANKRD39	5.83464e-06	18.1603	Up
EFHD2	1.29982e-05	18.1544	Up
SLC1A5	8.39963e-06	18.1516	Up
CPNE5	4.77751e-05	18.147	Up
TAF10	0.000173872	18.1456	Up
TMED4	2.57971e-06	18.1432	Up
APH1B	4.76462e-05	18.1428	Up
NAGLU	1.71303e-06	18.137	Up
CKAP4	1.34785e-06	18.1355	Up
MAD2L2	7.41144e-07	18.1328	Up
WDR54	8.00149e-07	18.1322	Up
SDAD1	2.30371e-06	18.1231	Up
CCL20	0.00851498	18.1103	Up
MED20	5.81513e-06	18.1064	Up
DPY19L1	2.0823e-06	18.1061	Up
SCAMP4	8.20153e-06	18.1008	Up
DHX38	8.49337e-05	18.0951	Up
TTC4	3.41596e-06	18.0839	Up
C17orf62	3.51562e-06	18.0804	Up
PBX2	3.56818e-06	18.0761	Up
AP1M1	3.57027e-06	18.0665	Up
TNS1	2.78642e-06	18.0578	Up
ARF4	3.78807e-06	18.0524	Up
SKAP2	1.75629e-06	18.0471	Up
GPBAR1	0.000228194	18.0441	Up
ZDHHC24	2.62359e-05	18.0171	Up
TMED5	3.51968e-06	18.0031	Up
MANBA	4.8308e-05	17.9899	Up
SLC38A7	8.6982e-06	17.9854	Up
SPIRE1	1.26914e-06	17.9811	Up
MRPS18C	8.17069e-07	17.9808	Up
VIM	3.50279e-05	17.9776	Up
NARFL	1.25585e-06	17.9749	Up
CSNK1G1	2.26618e-06	17.9747	Up
CLCC1	3.65497e-06	17.973	Up
RNF114	4.34681e-06	17.958	Up
CLDN14	3.55463e-06	17.9481	Up
SNX11	0.000139549	17.9472	Up
CTSA	1.59516e-05	17.9351	Up
TMEM134	5.91235e-06	17.9292	Up
CHPF2	1.81243e-05	17.927	Up
RFX1	1.33338e-06	17.9251	Up
MFN2	0.000224073	17.9236	Up
GBP5	1.80699e-05	17.9198	Up
GIPC1	1.34889e-06	17.9018	Up
TATDN2	2.1734e-06	17.8998	Up
ALG3	2.14063e-06	17.8973	Up
OCIAD2	1.87587e-05	17.8849	Up
HEYL	8.28753e-07	17.8802	Up
CMKLR1	0.000281603	17.8781	Up
PLTP	2.32062e-06	17.8619	Up
IL12RB1	3.56923e-06	17.854	Up
LZTR1	1.0264e-06	17.8486	Up
NEIL2	3.51663e-06	17.8477	Up
OAS3	3.69492e-06	17.8442	Up
PIK3R2	1.29049e-05	17.8351	Up
ALS2	1.32273e-06	17.8309	Up
GK	2.56094e-05	17.83	Up
LRP5	5.73836e-06	17.8276	Up
SCG5	0.00581396	17.8217	Up
SLC12A9	1.31771e-06	17.8203	Up
AGPAT4	4.72927e-05	17.81	Up
SLC39A1	2.56667e-05	17.8071	Up
NDUFA7	2.96711e-06	17.8025	Up
FCGR1A	2.56037e-05	17.7842	Up
EMILIN2	1.30928e-05	17.7724	Up
NCOA5	1.28954e-05	17.7682	Up
GAPT	0.000139008	17.7675	Up
SCMH1	0.00213991	17.7663	Up
JSRP1	6.31819e-05	17.7654	Up
BST2	8.75119e-06	17.763	Up
RHBDF2	0.00027816	17.7605	Up
MPP5	5.62087e-06	17.7578	Up
IL2RB	6.42132e-05	17.7518	Up
LY86	1.44653e-06	17.7418	Up
LUC7L	9.35301e-07	17.7404	Up
LENG8	5.88401e-06	17.7368	Up
TK1	1.26422e-05	17.7299	Up
INPPL1	3.47745e-05	17.7252	Up
PCNX	7.90329e-06	17.7208	Up
LOC100128288	2.53324e-05	17.7118	Up
NIPA1	8.05711e-07	17.7066	Up
RPS28	0.000108135	17.6964	Up
HEATR2	8.28358e-07	17.6957	Up
EDC4	8.70966e-06	17.6926	Up
SIGLEC9	1.22059e-06	17.6878	Up
NIN	6.87243e-07	17.6846	Up
VPS37B	3.65168e-06	17.6807	Up
ANKZF1	0.00212707	17.6694	Up
SEC11C	2.37612e-06	17.6635	Up
PTMS	2.01942e-06	17.6622	Up
RALA	2.25515e-06	17.6506	Up
B9D2	3.51787e-05	17.6476	Up
TCL1A	3.48263e-05	17.6281	Up
AGTRAP	1.81159e-05	17.6076	Up
PLAC8	0.00749587	17.6067	Up
ALDOC	2.54166e-05	17.6013	Up
HYOU1	3.46359e-06	17.6	Up
AUP1	8.29544e-07	17.5933	Up
C1orf85	3.42944e-06	17.5901	Up
MSH3	0.000525355	17.5896	Up
LTF	0.000285132	17.5885	Up
ZBED1	1.29273e-05	17.582	Up
ATP2A3	3.69044e-06	17.5737	Up
ZDHHC14	6.84537e-07	17.5552	Up
COL5A1	2.306e-06	17.5542	Up
KDM5B	5.28487e-06	17.5533	Up
INTS5	0.000283332	17.5456	Up
AHNAK2	0.00579971	17.5438	Up
MBTD1	0.00444819	17.5431	Up
FIBP	1.07928e-06	17.5379	Up
TYSND1	8.0422e-07	17.5171	Up
RBM34	2.22059e-06	17.5087	Up
ALG5	2.11267e-06	17.5002	Up
NCLN	0.00155066	17.4904	Up
DNASE1L3	1.80908e-05	17.4835	Up
C1S	0.0109488	17.4783	Up
GPR18	1.26514e-05	17.4782	Up
C19orf10	1.24461e-06	17.4762	Up
TECR	2.12818e-06	17.462	Up
AAMP	0.0287753	17.4612	Up
SLC48A1	0.000223915	17.4584	Up
BAP1	0.00022491	17.445	Up
SPATS2L	8.43308e-05	17.4413	Up
TMEM39B	8.65717e-06	17.4409	Up
FBXL15	0.00183032	17.433	Up
ISG20L2	1.26683e-06	17.4073	Up
CD69	0.0108916	17.4005	Up
ALKBH7	7.38625e-07	17.3975	Up
MIER1	1.27973e-05	17.3918	Up
SCPEP1	3.52014e-05	17.3738	Up
DIS3L2	2.59687e-05	17.3664	Up
CH25H	0.0122035	17.3643	Up
MTDH	3.50448e-06	17.363	Up
EIF4EBP1	5.84445e-06	17.3621	Up
TBCB	1.11959e-06	17.3591	Up
FAM134B	1.28445e-05	17.3518	Up
ATHL1	0.00445413	17.3495	Up
TPX2	0.0044577	17.3436	Up
STX11	5.60879e-06	17.3386	Up
TRPC4AP	3.68708e-06	17.3383	Up
RRM1	6.79189e-06	17.3331	Up
NT5DC2	1.22748e-06	17.3189	Up
TOLLIP	0.000227333	17.3006	Up
FIP1L1	9.26825e-07	17.2923	Up
ARF5	1.25088e-06	17.2846	Up
RANBP1	1.15838e-06	17.2771	Up
LOC642852	0.000177459	17.2748	Up
GNLY	5.59825e-06	17.2607	Up
AHI1	6.34494e-05	17.2601	Up
COL5A3	0.000108032	17.2499	Up
ATP6V0A2	1.27332e-06	17.241	Up
GLI3	3.46754e-06	17.2391	Up
PPA2	1.19582e-06	17.2371	Up
FKBP4	2.02177e-06	17.2281	Up
IFIH1	1.80574e-05	17.2244	Up
MFSD6	4.84815e-05	17.2065	Up
ZNF467	1.44894e-05	17.2013	Up
EMD	3.45758e-05	17.195	Up
NCALD	3.55256e-06	17.1887	Up
TRAPPC2	1.96023e-06	17.1828	Up
MYH9	5.53881e-06	17.1804	Up
BAG4	2.19052e-06	17.1796	Up
SUMO3	5.56837e-06	17.1734	Up
ATF6	0.00508825	17.1647	Up
PACS1	1.83797e-05	17.1535	Up
MED12	1.61142e-06	17.1515	Up
PTPRG	0.00288197	17.1512	Up
LLPH	5.89564e-06	17.1479	Up
RIPK2	1.30698e-05	17.1467	Up
PEX11G	1.81327e-05	17.1465	Up
ACP2	1.25949e-06	17.1401	Up
ZNF653	0.000110459	17.138	Up
RFTN2	2.12623e-06	17.1198	Up
TBC1D10A	8.69362e-06	17.1198	Up
CD96	1.2791e-05	17.1055	Up
CDK6	0.000224471	17.0948	Up
CEP55	0.00182046	17.081	Up
CNPY3	3.55459e-05	17.0795	Up
AKR7A2	1.26591e-06	17.0764	Up
SCAND1	1.35099e-06	17.075	Up
UBR2	1.26914e-05	17.0546	Up
CCDC91	3.55846e-05	17.0544	Up
PUSL1	1.25934e-05	17.0473	Up
PDPR	8.14009e-07	17.0446	Up
MRPS16	1.82639e-05	17.044	Up
NLGN4X	0.000107889	17.0336	Up
LINGO1	0.00213622	17.024	Up
NPM3	1.30502e-05	17.0173	Up
MAN2C1	3.53766e-05	17.011	Up
MR1	2.52488e-05	17.0053	Up
DERL3	0.000771633	17.0014	Up
HELLS	2.2044e-06	16.9979	Up
RHOH	0.000139368	16.9954	Up
U2AF1L4	0.000108982	16.9937	Up
CCDC102A	3.47051e-06	16.9921	Up
PRMT6	1.30797e-05	16.9891	Up
POLA2	0.000180497	16.9852	Up
SMOX	7.09973e-07	16.977	Up
PLEKHH3	8.09839e-07	16.9766	Up
HMGCS1	1.32981e-06	16.9736	Up
TRAF2	1.7318e-06	16.968	Up
E2F2	1.87362e-05	16.9648	Up
VPREB3	0.000179604	16.9603	Up
MAD1L1	2.33151e-06	16.9563	Up
USP36	8.31925e-07	16.9358	Up
PGD	8.44307e-05	16.9352	Up
ZNF738	5.17477e-06	16.9332	Up
IDS	1.17007e-06	16.9295	Up
CLTB	2.364e-06	16.924	Up
VRK3	4.83997e-05	16.9166	Up
LTB4R	5.86087e-06	16.9142	Up
LPCAT1	5.55355e-06	16.9061	Up
SLC25A1	2.35122e-06	16.8983	Up
RNF181	8.85297e-07	16.891	Up
POGK	3.03973e-06	16.886	Up
AP3B1	1.05122e-06	16.8833	Up
GALNT3	0.00154311	16.8787	Up
PTPN1	1.20161e-06	16.8759	Up
TBC1D7	2.30906e-06	16.8694	Up
ZFR	8.65263e-06	16.8664	Up
TRAPPC2L	3.57027e-06	16.8622	Up
NAT9	1.74571e-06	16.8567	Up
RNF144A	1.48609e-05	16.855	Up
ALDH6A1	1.6783e-06	16.8522	Up
ACD	0.000141304	16.8493	Up
ARHGEF10	5.86581e-06	16.8485	Up
NDUFS4	5.80381e-06	16.8478	Up
PTAFR	1.26575e-05	16.8475	Up
OSCAR	8.62327e-06	16.8355	Up
MBNL2	3.6375e-06	16.8334	Up
SLC35A2	1.66067e-06	16.8287	Up
PDK3	8.48158e-05	16.8238	Up
TXNRD1	1.92763e-06	16.8236	Up
CUL7	2.6069e-05	16.816	Up
MRI1	0.00131785	16.8157	Up
TMEM126B	9.03233e-07	16.814	Up
ARF6	6.33727e-05	16.8134	Up
ADCY6	0.00582451	16.8122	Up
SRPR	4.7244e-05	16.8064	Up
PABPN1	2.15389e-06	16.8025	Up
ZNF282	2.60868e-05	16.7975	Up
CEBPA	1.28414e-05	16.7886	Up
APPL2	3.00817e-06	16.7874	Up
RING1	9.99267e-07	16.7686	Up
GDI1	8.65944e-06	16.7534	Up
SLC20A1	1.14164e-06	16.7529	Up
GATAD1	1.25782e-05	16.7494	Up
TP53BP1	1.33748e-05	16.7455	Up
RNASEH2A	1.23929e-06	16.7448	Up
RNASE6	1.46111e-05	16.7373	Up
SF3B4	9.92422e-07	16.7338	Up
DGCR6L	3.53399e-06	16.7182	Up
MYO5A	2.13931e-06	16.7152	Up
GPATCH3	0.00287759	16.7141	Up
ARRB2	4.84918e-05	16.7135	Up
ABHD2	1.28636e-05	16.708	Up
RBCK1	0.0006362	16.7005	Up
DFFA	0.0011013	16.6925	Up
TOR1A	8.30733e-07	16.6872	Up
CDR2L	6.41739e-05	16.6801	Up
ATP6V0D1	2.29383e-06	16.6579	Up
PDGFRA	2.3632e-06	16.6561	Up
RASGRP2	2.59101e-05	16.6516	Up
TAF4	1.05955e-06	16.6466	Up
OGT	1.57066e-06	16.6385	Up
ALOX5AP	2.55296e-05	16.6384	Up
SCAMP1	7.24468e-07	16.6196	Up
VHL	5.909e-06	16.6134	Up
PLXNA3	0.000520571	16.5982	Up
DAGLB	0.00014096	16.5933	Up
RAB8A	3.59665e-06	16.5859	Up
BRF2	8.3508e-06	16.584	Up
CCT2	6.42657e-05	16.5824	Up
ZNF91	8.60754e-06	16.5784	Up
DUSP19	2.19744e-06	16.5686	Up
RSU1	2.07733e-06	16.5602	Up
MCM4	4.27205e-06	16.5563	Up
LAX1	3.54457e-05	16.5545	Up
FCHO2	8.56936e-07	16.5538	Up
RASSF2	1.06149e-06	16.547	Up
DUSP18	8.89828e-07	16.5445	Up
WWP2	7.943e-07	16.5385	Up
ITPA	5.62846e-06	16.5332	Up
ASCL2	1.85761e-05	16.5282	Up
ZNF408	0.00384961	16.5121	Up
PRKCA	2.0528e-06	16.5117	Up
TMEM120A	6.33217e-05	16.5101	Up
ABCB6	1.0602e-06	16.4901	Up
MAZ	2.14923e-06	16.4752	Up
TGIF2	3.52241e-05	16.4632	Up
LPIN1	2.30524e-06	16.4621	Up
SERGEF	3.52376e-06	16.4563	Up
LEMD2	1.28288e-05	16.4109	Up
C1orf43	8.48594e-06	16.3949	Up
C12orf45	2.60217e-05	16.3945	Up
WISP1	0.000108012	16.3892	Up
PPP2R1A	2.80439e-05	16.3867	Up
NCOA1	9.68109e-07	16.3853	Up
NRSN2	0.00010894	16.3815	Up
HLA-G	2.27136e-06	16.3722	Up
TSPYL1	8.44904e-06	16.3626	Up
EHMT2	1.24328e-06	16.3616	Up
PAK1	0.00852132	16.3568	Up
KCTD13	8.4189e-06	16.3482	Up
SEMA6A	2.70408e-06	16.3449	Up
BGN	3.71295e-06	16.3405	Up
CHCHD5	1.25223e-06	16.3328	Up
TMC8	0.000227537	16.3295	Up
NAB2	0.00214453	16.3249	Up
COIL	0.00181045	16.3122	Up
RRM2	0.0499604	16.2973	Up
TANC2	3.69829e-06	16.2931	Up
COBLL1	5.69606e-06	16.2921	Up
TSC2	2.40155e-06	16.2823	Up
NUDT18	3.58289e-06	16.2776	Up
IDUA	1.44173e-06	16.2767	Up
FCHSD2	3.46933e-05	16.2663	Up
FAM195B	1.2813e-05	16.2599	Up
DDX56	8.47318e-05	16.2592	Up
IRAK2	8.86652e-07	16.2583	Up
CHST11	4.73415e-05	16.2408	Up
PURB	2.18159e-06	16.23	Up
HLA-DMA	5.85429e-06	16.2166	Up
NYNRIN	6.33345e-05	16.203	Up
ZNF426	8.40177e-06	16.1977	Up
MIIP	6.31312e-05	16.1966	Up
ACP1	1.83884e-05	16.193	Up
TRAPPC5	2.51823e-05	16.1894	Up
SHISA5	0.000141917	16.1893	Up
MXD1	3.60517e-06	16.1807	Up
BTLA	9.1996e-06	16.1721	Up
OSBPL7	2.26987e-06	16.1642	Up
SCYL1	8.91196e-07	16.1502	Up
SHARPIN	8.54256e-05	16.1498	Up
MED25	1.60844e-06	16.1477	Up
B4GALT7	8.41483e-05	16.1426	Up
DDX10	2.33699e-06	16.1343	Up
JUP	0.00385792	16.1342	Up
KAT2A	0.000930205	16.1222	Up
AURKAIP1	2.68736e-06	16.1097	Up
CLPTM1	0.00336749	16.103	Up
PTPMT1	1.29017e-05	16.1029	Up
FBXO6	0.000110717	16.1022	Up
CBLN3	0.000141783	16.0987	Up
TMEM2	5.63301e-06	16.0955	Up
STMN2	0.000110438	16.0949	Up
SLC45A4	4.76363e-05	16.0796	Up
CENPK	0.000176979	16.079	Up
LRFN4	1.20703e-06	16.0766	Up
RNASEL	0.000765202	16.0729	Up
STAT5B	0.000225551	16.0716	Up
ZNF557	1.35838e-06	16.07	Up
SIVA1	5.92747e-06	16.0596	Up
POLR3B	1.20327e-06	16.0572	Up
GPSM3	0.000141437	16.0551	Up
MOGS	0.00444879	16.0541	Up
PRDM8	8.65037e-07	16.0517	Up
DHX58	1.29852e-06	16.0491	Up
HLA-DRB6	0.000142319	16.0464	Up
NDUFB6	5.67901e-06	16.0407	Up
MED8	4.82573e-05	16.0345	Up
IRX5	2.36561e-06	16.0326	Up
FRMD4A	1.83024e-05	16.0161	Up
BAZ2A	0.00509895	16.0159	Up
SERPINE1	0.00109711	16.0027	Up
FARSA	0.0154071	15.9924	Up
RHOD	1.30879e-06	15.9841	Up
SFXN5	2.31521e-06	15.9839	Up
MCM3	0.000346684	15.9766	Up
EXOSC10	4.84713e-05	15.968	Up
PLEKHM2	0.000179868	15.9662	Up
ANKHD1	6.29418e-05	15.9637	Up
GAP43	0.00586785	15.9632	Up
NR2F6	1.18442e-06	15.9622	Up
NFATC1	6.31185e-05	15.9595	Up
CFI	0.00154039	15.9498	Up
DNAH1	0.000521079	15.9474	Up
NUDT14	3.47447e-06	15.9302	Up
ARFGEF1	0.000431178	15.9251	Up
HLA-B	1.04616e-06	15.9202	Up
RABGAP1L	8.25997e-07	15.9134	Up
SYNJ1	1.57208e-06	15.9123	Up
NQO1	2.59922e-05	15.9113	Up
ZSWIM1	4.75869e-05	15.9082	Up
BCL7C	1.85365e-05	15.9017	Up
PLOD2	2.57185e-05	15.9	Up
KIAA2013	5.72891e-06	15.8917	Up
MYH11	1.29113e-05	15.8841	Up
RBM6	4.7795e-05	15.881	Up
TPP1	2.38181e-05	15.8765	Up
C9orf69	3.5392e-05	15.8763	Up
CALU	2.28779e-05	15.8658	Up
BCL2L2	8.57359e-07	15.8575	Up
DPP3	2.58692e-05	15.8485	Up
BRPF3	0.000432121	15.8417	Up
HLA-DMB	1.54691e-06	15.8395	Up
ABCC4	8.12108e-07	15.8266	Up
CYP27A1	5.64521e-06	15.8258	Up
KCTD2	0.0038878	15.8254	Up
ATP5H	1.31357e-05	15.8145	Up
SMAD3	2.13014e-06	15.8088	Up
ZBTB42	6.3411e-05	15.8082	Up
LAS1L	0.000223559	15.8062	Up
MAPK3	2.29232e-06	15.8015	Up
IPP	3.50956e-05	15.79	Up
ADAM15	2.58284e-05	15.7875	Up
C10orf54	1.30144e-05	15.786	Up
SPATA5L1	1.83238e-05	15.7797	Up
AGRN	8.53745e-05	15.7497	Up
SVEP1	0.000223875	15.741	Up
MMP11	1.27613e-06	15.7376	Up
SLC7A1	1.31522e-06	15.7375	Up
SIX5	0.000179769	15.7327	Up
SSH2	3.46859e-05	15.7279	Up
NRXN2	1.81285e-05	15.7174	Up
RPA3	3.6693e-06	15.7156	Up
TMEM138	5.72419e-06	15.7078	Up
GAS2L3	0.00334628	15.707	Up
RGS17	0.000177139	15.7062	Up
ABCC3	0.00248075	15.6993	Up
MELK	0.015436	15.685	Up
MKLN1	3.61911e-06	15.6774	Up
RNGTT	1.7063e-06	15.6725	Up
CR2	0.000527694	15.6627	Up
MEX3C	7.01947e-07	15.6612	Up
ACIN1	2.37856e-06	15.6486	Up
CD300LF	0.00212252	15.6447	Up
TRIM28	1.263e-05	15.6443	Up
TRIM25	0.00444938	15.6393	Up
ARFGAP2	4.19982e-06	15.6359	Up
ARAF	3.46565e-05	15.6263	Up
TFE3	2.18159e-06	15.6192	Up
POMT1	3.59347e-06	15.618	Up
HSD3B7	3.47006e-05	15.6177	Up
STX10	9.65958e-05	15.6174	Up
BIN2	0.000141997	15.6168	Up
B4GALT3	5.73836e-06	15.61	Up
DNAJB9	1.80407e-05	15.6072	Up
DNLZ	2.57762e-05	15.6003	Up
TWISTNB	0.00077151	15.5826	Up
SNX17	4.71199e-06	15.5798	Up
SEC61A1	1.94924e-06	15.5775	Up
MARCO	0.000110203	15.5758	Up
TFB2M	2.24062e-06	15.5697	Up
HDHD3	0.000426736	15.5607	Up
ZER1	1.16693e-06	15.5605	Up
IGSF8	3.54738e-06	15.547	Up
GHDC	0.000108857	15.5464	Up
MRPL37	1.79497e-05	15.545	Up
NAAA	2.56323e-05	15.5428	Up
ZBTB25	1.28604e-05	15.5308	Up
CHPF	0.00442813	15.5086	Up
HMGA1	1.30862e-05	15.5041	Up
CD84	1.28224e-06	15.499	Up
ESYT1	3.57552e-06	15.4963	Up
ATXN7L3	0.00131308	15.4922	Up
MFSD3	3.6484e-06	15.4915	Up
VDAC3	1.86514e-05	15.4845	Up
RPAIN	8.43641e-05	15.4808	Up
SLC39A6	4.7656e-05	15.4767	Up
TP53	8.35239e-05	15.4745	Up
CENPM	8.3975e-06	15.4549	Up
SIRT2	1.3344e-06	15.4514	Up
CYB561D1	0.00290491	15.4465	Up
PSMD6	7.08815e-07	15.4428	Up
LEPRE1	2.59042e-05	15.4424	Up
LRP1	3.67706e-06	15.4276	Up
TCEB3	1.31076e-06	15.4205	Up
TSHZ2	0.00109811	15.4177	Up
STX8	2.35201e-06	15.4139	Up
TNPO2	5.08399e-06	15.4137	Up
KCNK12	3.49141e-06	15.4075	Up
COMTD1	2.15255e-06	15.4001	Up
SAP30	1.23314e-06	15.3974	Up
EXOC5	2.94699e-06	15.3926	Up
FCGR2C	0.00182418	15.3875	Up
IMPDH1	3.58183e-06	15.3804	Up
GMPR2	1.29562e-05	15.3675	Up
DAP	3.79634e-06	15.3486	Up
CD46	1.558e-06	15.3479	Up
ZNF76	2.14989e-06	15.3451	Up
CLDN7	2.33229e-06	15.3413	Up
SIPA1L2	0.000349527	15.3374	Up
AFF4	8.39963e-07	15.3353	Up
RAMP2	0.000528565	15.3348	Up
CYB561D2	1.30666e-05	15.3327	Up
NCSTN	9.53248e-07	15.3236	Up
M6PR	2.59511e-05	15.3144	Up
MOXD1	0.000637122	15.3092	Up
VAMP8	1.18928e-06	15.3079	Up
DNAJC14	9.27814e-07	15.3073	Up
CCR5	0.0153782	15.3018	Up
GNA13	1.87677e-05	15.3014	Up
B4GALT4	3.4938e-05	15.3008	Up
ESAM	0.000429232	15.3001	Up
INTS6	1.07995e-05	15.2993	Up
GBP4	0.000178136	15.2938	Up
LRP10	7.21462e-06	15.2781	Up
FGFRL1	0.00180914	15.2753	Up
PVRL2	1.19623e-06	15.2753	Up
LAPTM4B	1.25812e-05	15.2679	Up
SLFN11	5.59975e-06	15.2655	Up
XAF1	2.55923e-05	15.2619	Up
ZGPAT	0.000178851	15.2603	Up
FAM3A	3.66709e-06	15.2515	Up
MEG3	2.34963e-06	15.245	Up
WDR19	8.63319e-07	15.2445	Up
SERPINE2	3.70166e-06	15.2376	Up
OLFML2B	3.49743e-06	15.229	Up
SFT2D1	2.13079e-06	15.2287	Up
TAPBPL	0.000224511	15.2266	Up
MCTS1	2.3544e-06	15.2263	Up
A4GALT	8.63454e-06	15.2259	Up
SRA1	0.0349853	15.2143	Up
MEGF6	0.000228276	15.2034	Up
RAD23A	0.00130993	15.2032	Up
ATP5SL	3.63858e-06	15.2026	Up
TGM2	0.00446247	15.2021	Up
GPX7	4.81863e-05	15.1902	Up
GTF3C5	3.56622e-05	15.1732	Up
NUMB	1.85893e-05	15.1709	Up
APEX2	0.00753272	15.1674	Up
FCRL3	4.83284e-05	15.165	Up
POMGNT1	2.16663e-06	15.1638	Up
LAGE3	2.16125e-06	15.1604	Up
RNF216	2.35919e-06	15.1604	Up
TBC1D16	0.000642394	15.1582	Up
RRP8	3.6299e-06	15.1508	Up
CDC42BPB	0.000177684	15.1411	Up
RCE1	4.72732e-05	15.1318	Up
HDAC1	4.04354e-06	15.1274	Up
GNGT2	2.2363e-06	15.1241	Up
STOML2	2.21141e-06	15.1226	Up
PACSIN2	8.21703e-07	15.1149	Up
IGSF21	0.00250187	15.1001	Up
MED24	2.45236e-06	15.0995	Up
MAPRE3	1.50539e-06	15.0937	Up
SORT1	0.00028363	15.0913	Up
RANBP10	3.35661e-06	15.0703	Up
ECM1	6.41216e-05	15.069	Up
KIAA1522	0.00212859	15.0537	Up
PPP1R10	0.00289642	15.0533	Up
PLEKHG3	8.67535e-06	15.0483	Up
CXCL2	0.000350544	15.0455	Up
SHKBP1	3.5515e-05	15.041	Up
KIAA1731	8.49248e-06	15.0383	Up
PHKA2	1.83754e-05	15.0285	Up
TNFAIP8L3	2.62599e-05	15.0273	Up
PELO	8.45769e-06	15.0253	Up
NME4	0.00132185	15.0216	Up
ADAMTS2	3.55382e-05	15.0171	Up
MRPS27	2.47329e-06	15.012	Up
C19orf24	0.00110994	15.0119	Up
RUVBL1	3.46786e-05	15.0117	Up
NADSYN1	1.3293e-06	15.0112	Up
FLT3LG	1.68481e-06	15.0073	Up
SLC27A1	1.81917e-05	15.0021	Up
POM121C	4.75061e-06	14.9985	Up
RFWD2	7.99413e-07	14.9982	Up
RBM42	0.00249514	14.9888	Up
CX3CL1	2.6176e-05	14.9848	Up
GFI1	5.66821e-06	14.965	Up
MAN2B2	1.33338e-06	14.9559	Up
ANKRD54	2.52721e-06	14.9469	Up
COG4	2.57994e-05	14.9389	Up
KLHL35	5.63758e-06	14.938	Up
KIAA1671	2.20161e-06	14.9349	Up
ZBTB24	0.000109631	14.9331	Up
ARFGAP1	1.91279e-06	14.9303	Up
QTRT1	0.000525269	14.9288	Up
LPCAT4	0.00513335	14.9183	Up
GPR68	8.35713e-06	14.9103	Up
TUG1	3.52887e-06	14.9089	Up
XYLT2	1.31373e-06	14.9052	Up
HOXB5	0.000524151	14.9038	Up
BIVM	9.93556e-06	14.8996	Up
NFKB1	2.28179e-06	14.8993	Up
ZMAT5	0.0137088	14.8988	Up
ACTN4	2.9978e-05	14.8919	Up
SPATA20	0.000284229	14.8901	Up
EIF2AK2	1.70463e-06	14.8844	Up
SNRK	2.41489e-06	14.8732	Up
ALG12	3.43621e-06	14.8716	Up
OLR1	0.0109009	14.869	Up
HSPA6	0.002479	14.864	Up
ZC3H3	0.000633249	14.8627	Up
NR4A2	0.00508158	14.8547	Up
VAMP2	1.27535e-05	14.8539	Up
ARAP1	2.59159e-05	14.846	Up
YIPF5	0.00063784	14.8459	Up
LRFN3	2.58984e-05	14.8329	Up
DNMT1	5.70073e-06	14.8264	Up
ULK1	0.000640316	14.8201	Up
HERC4	0.000637429	14.8147	Up
SLC35F2	3.48338e-05	14.8091	Up
VEZT	1.87993e-05	14.8067	Up
MT1G	2.53492e-05	14.7911	Up
SNRPF	2.18707e-06	14.7874	Up
ITPK1	5.62694e-06	14.7865	Up
CD22	0.000226034	14.7862	Up
POLR3E	1.38213e-06	14.7825	Up
CDA	2.52877e-05	14.7745	Up
MFSD5	5.6118e-06	14.7679	Up
PDE7B	5.92915e-06	14.7629	Up
NDUFB10	0.000178331	14.756	Up
STK19	8.56514e-06	14.7531	Up
KIF11	0.00182604	14.7504	Up
DSTYK	2.31984e-06	14.7451	Up
ZNF573	0.00110248	14.7316	Up
GPR65	0.000529089	14.7272	Up
VAMP1	0.000176915	14.7262	Up
MICALL1	0.000639282	14.7181	Up
SGSM3	2.30676e-06	14.7181	Up
FCN3	1.79579e-05	14.7156	Up
GPX8	8.49685e-06	14.7126	Up
MGA	2.39824e-06	14.7121	Up
SUSD3	3.47819e-05	14.71	Up
SMG5	0.00446665	14.6961	Up
ADRM1	2.30066e-06	14.6939	Up
LRP5L	0.00181255	14.6932	Up
DCAF7	8.47822e-05	14.6915	Up
ZNF827	0.000432995	14.688	Up
TOMM34	0.00181465	14.678	Up
NFIA	0.00131348	14.6728	Up
CABIN1	0.000349228	14.6677	Up
RRAS	8.45337e-06	14.6429	Up
ZNF224	0.000140802	14.6415	Up
TIGIT	3.57559e-05	14.637	Up
PTGR1	0.000635078	14.636	Up
PTPN2	3.65607e-06	14.62	Up
IPO11	3.57402e-05	14.6173	Up
WDR24	8.51027e-05	14.6118	Up
PPBP	0.0548006	14.6102	No.s
TNFSF10	0.000140618	14.6096	Up
ENTPD4	2.54335e-05	14.5882	Up
SPRED1	7.61263e-07	14.5852	Up
HBP1	5.6914e-06	14.5832	Up
SLC37A4	0.00110433	14.5822	Up
PLEKHF1	0.021218	14.5812	Up
GORASP1	1.8341e-05	14.5811	Up
PEF1	2.08981e-06	14.5776	Up
ZNF227	0.00043358	14.5765	Up
ZBTB40	3.26828e-06	14.5753	Up
PRC1	0.0018094	14.5734	Up
FAM149B1	1.36907e-05	14.5677	Up
PNPLA2	6.3309e-05	14.5644	Up
DEF8	8.40657e-05	14.5591	Up
FAM117B	0.000428087	14.5566	Up
GMFG	1.69797e-06	14.5536	Up
ZCWPW1	0.000770411	14.5518	Up
CLIC3	2.51768e-05	14.5336	Up
MAGEL2	8.54078e-06	14.5336	Up
SDF4	8.64358e-06	14.5281	Up
RHBDF1	0.000178039	14.5216	Up
SPATA13	0.00182951	14.5205	Up
SETD8	8.74424e-06	14.5058	Up
CHI3L2	0.00182497	14.5047	Up
DCAKD	0.000637327	14.4825	Up
MED16	1.2455e-06	14.4771	Up
DGCR11	3.52621e-05	14.4755	Up
ARL2BP	5.6821e-06	14.4718	Up
CD33	0.000527259	14.4708	Up
ERAL1	1.34316e-06	14.4626	Up
TRADD	3.48541e-06	14.4619	Up
RCC2	7.15819e-07	14.4587	Up
DCPS	0.000226074	14.454	Up
IKZF1	4.83488e-05	14.4483	Up
SPATS2	1.4989e-05	14.4465	Up
CYP2R1	1.57351e-06	14.4443	Up
RAD9A	1.30829e-05	14.4326	Up
[truncated: 14,210 more rows]
