# Supplementary material for: Exploration of potential novel drug targets for rheumatoid arthritis by plasma proteome screening
Source: PLoS Comput Biol. 2025 Sep 25;21(9):e1013333. doi: 10.1371/journal.pcbi.1013333 (PMC12463240; doi:10.1371/journal.pcbi.1013333)
Supplement: S8 Table — (S8_Table.XLSX) [file pcbi.1013333.s008.xlsx]

## Sheet: Sheet1
S8 Table. The potential upstream targeted drugs predicted by Enrichr-DsigDB for TNFAIP3, SUGP1, CILP2, EHBP1, FCRL3 and HAPLN4
Term	Overlap	P-value	Adjusted P-value	Old P-value	Old Adjusted P-value	Odds Ratio	Combined Score	Genes
BERBAMINE CTD 00001312	1/11	0.00329583	0.0830394	0	0	399.68	2284.21	TNFAIP3
tolbutamide CTD 00006903	1/12	0.003595	0.0830394	0	0	363.327	2044.88	TNFAIP3
PIPERONYL BUTOXIDE CTD 00006567	1/12	0.003595	0.0830394	0	0	363.327	2044.88	TNFAIP3
fenthion CTD 00005965	1/18	0.00538847	0.0830394	0	0	235.024	1227.64	TNFAIP3
trimipramine MCF7 UP	1/20	0.00598569	0.0830394	0	0	210.263	1076.21	TNFAIP3
cloperastine MCF7 UP	1/21	0.00628419	0.0830394	0	0	199.74	1012.63	TNFAIP3
ticlopidine MCF7 UP	1/22	0.00658262	0.0830394	0	0	190.219	955.532	TNFAIP3
clonidine CTD 00005689	1/25	0.00747745	0.0830394	0	0	166.417	814.753	TNFAIP3
lasalocid PC3 UP	1/25	0.00747745	0.0830394	0	0	166.417	814.753	TNFAIP3
econazole MCF7 UP	1/26	0.00777557	0.0830394	0	0	159.752	775.878	TNFAIP3
lynestrenol MCF7 UP	1/27	0.00807363	0.0830394	0	0	153.6	740.222	TNFAIP3
mometasone MCF7 UP	1/27	0.00807363	0.0830394	0	0	153.6	740.222	TNFAIP3
Cylindrospermopsin CTD 00003136	2/483	0.00818551	0.0830394	0	0	20.2838	97.4715	TNFAIP3;EHBP1
benfluorex MCF7 UP	1/29	0.00866951	0.0830394	0	0	142.614	677.125	TNFAIP3
prochlorperazine PC3 UP	1/29	0.00866951	0.0830394	0	0	142.614	677.125	TNFAIP3
monensin HL60 UP	1/29	0.00866951	0.0830394	0	0	142.614	677.125	TNFAIP3
bepridil PC3 UP	1/30	0.00896734	0.0830394	0	0	137.69	649.092	TNFAIP3
homochlorcyclizine PC3 UP	1/30	0.00896734	0.0830394	0	0	137.69	649.092	TNFAIP3
cyproheptadine PC3 UP	1/31	0.00926509	0.0830394	0	0	133.093	623.077	TNFAIP3
lasalocid HL60 UP	1/31	0.00926509	0.0830394	0	0	133.093	623.077	TNFAIP3
bepridil MCF7 UP	1/32	0.00956277	0.0830394	0	0	128.794	598.874	TNFAIP3
Cobalt sulfate CTD 00001238	1/32	0.00956277	0.0830394	0	0	128.794	598.874	TNFAIP3
Pemetrexed CTD 00003054	1/33	0.00986038	0.0830394	0	0	124.763	576.307	TNFAIP3
perphenazine MCF7 UP	1/34	0.0101579	0.0830394	0	0	120.976	555.219	TNFAIP3
bisacodyl PC3 UP	1/34	0.0101579	0.0830394	0	0	120.976	555.219	TNFAIP3
promethazine PC3 UP	1/34	0.0101579	0.0830394	0	0	120.976	555.219	TNFAIP3
chloropyramine PC3 UP	1/34	0.0101579	0.0830394	0	0	120.976	555.219	TNFAIP3
primaquine MCF7 UP	1/36	0.0107527	0.0830394	0	0	114.051	516.949	TNFAIP3
sulconazole MCF7 UP	1/36	0.0107527	0.0830394	0	0	114.051	516.949	TNFAIP3
fenbendazole MCF7 UP	1/36	0.0107527	0.0830394	0	0	114.051	516.949	TNFAIP3
trifluoperazine PC3 UP	1/37	0.0110501	0.0830394	0	0	110.878	499.54	TNFAIP3
ivermectin MCF7 UP	1/37	0.0110501	0.0830394	0	0	110.878	499.54	TNFAIP3
miconazole MCF7 UP	1/37	0.0110501	0.0830394	0	0	110.878	499.54	TNFAIP3
malathion CTD 00006233	1/37	0.0110501	0.0830394	0	0	110.878	499.54	EHBP1
quinisocaine MCF7 UP	1/41	0.0122385	0.0830394	0	0	99.77	439.304	TNFAIP3
hexetidine MCF7 UP	1/44	0.0131291	0.0830394	0	0	92.7953	402.075	TNFAIP3
amiodarone CTD 00005381	2/625	0.0134524	0.0830394	0	0	15.5465	66.9838	FCRL3;TNFAIP3
clomifene MCF7 UP	1/46	0.0137225	0.0830394	0	0	88.6622	380.247	TNFAIP3
flupentixol HL60 DOWN	1/46	0.0137225	0.0830394	0	0	88.6622	380.247	EHBP1
loxapine PC3 UP	1/47	0.014019	0.0830394	0	0	86.7304	370.108	TNFAIP3
BW-B70C MCF7 UP	1/47	0.014019	0.0830394	0	0	86.7304	370.108	TNFAIP3
pizotifen PC3 UP	1/48	0.0143155	0.0830394	0	0	84.8809	360.439	TNFAIP3
DICHLOROMETHANE CTD 00006313	1/49	0.0146119	0.0830394	0	0	83.1083	351.209	TNFAIP3
ETHYLBENZENE CTD 00000178	1/50	0.0149083	0.0830394	0	0	81.4082	342.39	TNFAIP3
O-XYLENE CTD 00001228	1/50	0.0149083	0.0830394	0	0	81.4082	342.39	TNFAIP3
choline CTD 00005662	1/51	0.0152046	0.0830394	0	0	79.776	333.955	TNFAIP3
suloctidil PC3 UP	1/52	0.0155007	0.0830394	0	0	78.2078	325.882	TNFAIP3
ellipticine MCF7 UP	1/53	0.0157969	0.0830394	0	0	76.7	318.147	TNFAIP3
propofol MCF7 UP	1/54	0.0160929	0.0830394	0	0	75.2491	310.732	TNFAIP3
p-Phenylenediamine CTD 00001400	1/54	0.0160929	0.0830394	0	0	75.2491	310.732	TNFAIP3
quinisocaine PC3 UP	1/58	0.0172763	0.0857172	0	0	69.9544	283.904	TNFAIP3
gossypol PC3 UP	1/58	0.0172763	0.0857172	0	0	69.9544	283.904	TNFAIP3
tamoxifen MCF7 UP	1/61	0.0181631	0.0863782	0	0	66.4467	266.342	TNFAIP3
toluene CTD 00006907	1/62	0.0184586	0.0863782	0	0	65.3541	260.908	TNFAIP3
chlorprothixene MCF7 UP	1/63	0.018754	0.0863782	0	0	64.2968	255.666	TNFAIP3
deptropine PC3 UP	1/68	0.0202297	0.0863782	0	0	59.4836	232.022	TNFAIP3
fluspirilene MCF7 UP	1/70	0.0208195	0.0863782	0	0	57.7536	223.614	TNFAIP3
Sodium dodecyl sulfate CTD 00006753	1/72	0.021409	0.0863782	0	0	56.1211	215.726	TNFAIP3
TBTO CTD 00000264	1/72	0.021409	0.0863782	0	0	56.1211	215.726	TNFAIP3
profenamine PC3 UP	1/72	0.021409	0.0863782	0	0	56.1211	215.726	TNFAIP3
chlorpromazine PC3 UP	1/72	0.021409	0.0863782	0	0	56.1211	215.726	TNFAIP3
gossypol HL60 UP	1/72	0.021409	0.0863782	0	0	56.1211	215.726	TNFAIP3
perhexiline HL60 UP	1/74	0.0219982	0.0863782	0	0	54.5781	208.313	TNFAIP3
cephaeline MCF7 UP	2/811	0.0220958	0.0863782	0	0	11.8572	45.2041	TNFAIP3;SUGP1
beta-escin PC3 UP	1/76	0.0225871	0.0863782	0	0	53.1173	201.335	TNFAIP3
Panobinostat CTD 00004412	1/76	0.0225871	0.0863782	0	0	53.1173	201.335	TNFAIP3
STOCK1N-35215 PC3 UP	1/77	0.0228815	0.0863782	0	0	52.4158	197.997	TNFAIP3
ANTIMONY CTD 00005424	1/79	0.0234699	0.0863782	0	0	51.0667	191.604	TNFAIP3
lycorine MCF7 UP	1/80	0.0237641	0.0863782	0	0	50.4177	188.541	TNFAIP3
TRICHLOROETHYLENE CTD 00006932	1/81	0.0240581	0.0863782	0	0	49.785	185.563	TNFAIP3
ellipticine PC3 UP	1/81	0.0240581	0.0863782	0	0	49.785	185.563	TNFAIP3
staurosporine MCF7 UP	1/84	0.0249398	0.0863782	0	0	47.9783	177.102	TNFAIP3
nifedipine CTD 00006395	1/86	0.0255272	0.0863782	0	0	46.8447	171.827	TNFAIP3
felodipine MCF7 UP	1/87	0.0258208	0.0863782	0	0	46.2977	169.291	TNFAIP3
ANTIMONY POTASSIUM TARTRATE CTD 00005425	1/87	0.0258208	0.0863782	0	0	46.2977	169.291	TNFAIP3
alsterpaullone PC3 UP	1/87	0.0258208	0.0863782	0	0	46.2977	169.291	TNFAIP3
IBMX CTD 00007018	1/88	0.0261144	0.0863782	0	0	45.7632	166.819	TNFAIP3
GW-8510 PC3 UP	1/88	0.0261144	0.0863782	0	0	45.7632	166.819	TNFAIP3
azacyclonol PC3 UP	1/90	0.0267012	0.0869165	0	0	44.7303	162.06	TNFAIP3
pimozide MCF7 UP	1/91	0.0269945	0.0869165	0	0	44.2311	159.768	TNFAIP3
clotrimazole PC3 UP	1/92	0.0272877	0.0869165	0	0	43.7429	157.532	TNFAIP3
mefloquine PC3 UP	1/100	0.029631	0.0915254	0	0	40.1919	141.433	TNFAIP3
Phenethyl isothiocyanate CTD 00002443	1/101	0.0299235	0.0915254	0	0	39.788	139.62	TNFAIP3
astemizole PC3 UP	1/102	0.030216	0.0915254	0	0	39.3921	137.848	TNFAIP3
azacitidine MCF7 UP	1/103	0.0305085	0.0915254	0	0	39.0039	136.114	TNFAIP3
phenol CTD 00007305	1/103	0.0305085	0.0915254	0	0	39.0039	136.114	TNFAIP3
tyrphostin AG-1478 MCF7 UP	1/105	0.0310931	0.0922071	0	0	38.25	132.757	TNFAIP3
benfotiamine PC3 DOWN	1/107	0.0316774	0.0924829	0	0	37.5245	129.54	EHBP1
methylbenzethonium chloride PC3 UP	1/108	0.0319695	0.0924829	0	0	37.172	127.982	TNFAIP3
lomustine PC3 DOWN	1/109	0.0322615	0.0924829	0	0	36.8259	126.456	TNFAIP3
prenylamine PC3 UP	1/111	0.0328452	0.0931216	0	0	36.1527	123.496	TNFAIP3
suloctidil MCF7 UP	1/117	0.0345947	0.0959724	0	0	34.2724	115.294	TNFAIP3
fendiline MCF7 UP	1/117	0.0345947	0.0959724	0	0	34.2724	115.294	TNFAIP3
azacitidine PC3 UP	1/120	0.0354685	0.0963249	0	0	33.4034	111.538	TNFAIP3
luteolin CTD 00007430	1/120	0.0354685	0.0963249	0	0	33.4034	111.538	TNFAIP3
perhexiline MCF7 UP	1/123	0.0363416	0.0976679	0	0	32.577	107.986	TNFAIP3
azacyclonol MCF7 UP	1/126	0.037214	0.0987368	0	0	31.7904	104.624	TNFAIP3
0297417-0002B PC3 UP	1/127	0.0375047	0.0987368	0	0	31.5365	103.543	TNFAIP3
ursodiol CTD 00006973	1/138	0.0406972	0.106059	0	0	28.9883	92.8089	TNFAIP3
daunorubicin PC3 UP	1/141	0.0415663	0.106404	0	0	28.3629	90.2071	TNFAIP3
mefloquine MCF7 UP	1/143	0.0421454	0.106404	0	0	27.9606	88.5408	TNFAIP3
prenylamine MCF7 UP	1/145	0.0427242	0.106404	0	0	27.5694	86.9262	TNFAIP3
TITANIUM DIOXIDE CTD 00000489	1/145	0.0427242	0.106404	0	0	27.5694	86.9262	HAPLN4
etoposide HL60 UP	1/147	0.0433027	0.106404	0	0	27.189	85.3611	TNFAIP3
CHROMIUM CTD 00005668	1/148	0.0435918	0.106404	0	0	27.0027	84.5965	TNFAIP3
thioguanosine MCF7 DOWN	1/150	0.0441698	0.106404	0	0	26.6376	83.1016	EHBP1
thioguanosine PC3 DOWN	1/150	0.0441698	0.106404	0	0	26.6376	83.1016	EHBP1
phenoxybenzamine PC3 UP	1/154	0.0453251	0.106404	0	0	25.9359	80.2431	TNFAIP3
thioridazine MCF7 UP	1/155	0.0456137	0.106404	0	0	25.7662	79.5545	TNFAIP3
Vanadic sulfate CTD 00001628	1/157	0.0461907	0.106404	0	0	25.4333	78.2069	TNFAIP3
dmnq CTD 00002569	1/157	0.0461907	0.106404	0	0	25.4333	78.2069	TNFAIP3
N-NITROSODIETHYLAMINE CTD 00005817	1/157	0.0461907	0.106404	0	0	25.4333	78.2069	HAPLN4
eugenol CTD 00005949	1/161	0.0473439	0.108095	0	0	24.7925	75.625	TNFAIP3
gabexate PC3 DOWN	1/166	0.0487838	0.110405	0	0	24.0352	72.5948	TNFAIP3
pyrvinium MCF7 UP	1/170	0.0499343	0.112013	0	0	23.4615	70.3153	TNFAIP3
astemizole MCF7 UP	1/173	0.0507965	0.112013	0	0	23.0488	68.6839	TNFAIP3
COBALT CTD 00005696	1/173	0.0507965	0.112013	0	0	23.0488	68.6839	TNFAIP3
ciclopirox HL60 UP	1/177	0.051945	0.112255	0	0	22.5205	66.6058	TNFAIP3
niclosamide HL60 UP	1/178	0.052232	0.112255	0	0	22.3921	66.1028	TNFAIP3
parthenolide HL60 DOWN	1/181	0.0530924	0.112255	0	0	22.0156	64.6315	TNFAIP3
calmidazolium MCF7 UP	1/182	0.0533791	0.112255	0	0	21.8928	64.1533	TNFAIP3
clomipramine PC3 UP	1/182	0.0533791	0.112255	0	0	21.8928	64.1533	TNFAIP3
terfenadine MCF7 UP	1/184	0.0539522	0.112255	0	0	21.6514	63.2146	TNFAIP3
CROTONALDEHYDE CTD 00000669	1/184	0.0539522	0.112255	0	0	21.6514	63.2146	TNFAIP3
actinomycin D CTD 00005748	1/190	0.0556698	0.114903	0	0	20.9577	60.5324	TNFAIP3
folic acid CTD 00005997	1/194	0.0568135	0.116332	0	0	20.5192	58.8486	TNFAIP3
thioridazine PC3 UP	1/196	0.0573848	0.116577	0	0	20.3067	58.036	TNFAIP3
temozolomide CTD 00002088	1/204	0.0596675	0.120267	0	0	19.4985	54.9657	TNFAIP3
PHENCYCLIDINE CTD 00005881	1/226	0.065921	0.13139	0	0	17.5724	47.7847	TNFAIP3
LY 294002 CTD 00003061	1/227	0.0662044	0.13139	0	0	17.4938	47.4958	TNFAIP3
gemcitabine CTD 00002382	1/235	0.0684693	0.133643	0	0	16.8889	45.2854	TNFAIP3
spiperone PC3 UP	1/236	0.068752	0.133643	0	0	16.8162	45.0211	TNFAIP3
8-HYDROXYQUINOLINE CTD 00007045	1/239	0.0696	0.133643	0	0	16.6017	44.2433	TNFAIP3
tolnaftate PC3 DOWN	1/240	0.0698825	0.133643	0	0	16.5314	43.989	TNFAIP3
1-chloro-2,4-dinitrobenzene CTD 00005848	1/242	0.0704472	0.133643	0	0	16.3925	43.4876	TNFAIP3
puromycin MCF7 UP	1/242	0.0704472	0.133643	0	0	16.3925	43.4876	TNFAIP3
digoxigenin HL60 UP	1/244	0.0710117	0.13373	0	0	16.256	42.9956	TNFAIP3
digoxin HL60 UP	1/267	0.0774829	0.144859	0	0	14.8331	37.9386	TNFAIP3
puromycin HL60 UP	1/274	0.0794449	0.147459	0	0	14.4476	36.5914	TNFAIP3
cyclophosphamide CTD 00005734	1/280	0.0811238	0.1495	0	0	14.1326	35.498	TNFAIP3
luteolin HL60 DOWN	1/293	0.0847528	0.15508	0	0	13.4945	33.3047	EHBP1
digoxigenin PC3 UP	1/296	0.0855885	0.155506	0	0	13.3553	32.8299	TNFAIP3
levonorgestrel HL60 DOWN	1/300	0.0867019	0.155839	0	0	13.1739	32.2139	EHBP1
helveticoside HL60 UP	1/301	0.08698	0.155839	0	0	13.1293	32.0628	TNFAIP3
proscillaridin HL60 UP	1/323	0.0930818	0.162002	0	0	12.2186	29.0104	TNFAIP3
8-azaguanine PC3 UP	1/323	0.0930818	0.162002	0	0	12.2186	29.0104	TNFAIP3
cycloheximide CTD 00005731	1/324	0.0933583	0.162002	0	0	12.1802	28.883	TNFAIP3
helveticoside PC3 UP	1/324	0.0933583	0.162002	0	0	12.1802	28.883	TNFAIP3
pregnenolone PC3 DOWN	1/325	0.0936348	0.162002	0	0	12.142	28.7565	TNFAIP3
Torcetrapib CTD 00004291	1/327	0.0941875	0.162002	0	0	12.0663	28.5061	EHBP1
menadione HL60 UP	1/334	0.0961198	0.164231	0	0	11.8084	27.6572	TNFAIP3
strophanthidin HL60 UP	1/344	0.0988744	0.166568	0	0	11.4583	26.5134	TNFAIP3
clopamide HL60 DOWN	1/345	0.0991494	0.166568	0	0	11.4244	26.4033	TNFAIP3
mebendazole HL60 UP	1/346	0.0994244	0.166568	0	0	11.3907	26.2939	TNFAIP3
cicloheximide MCF7 UP	1/354	0.101622	0.169151	0	0	11.128	25.4442	TNFAIP3
MERCURY CTD 00006274	1/364	0.104362	0.172599	0	0	10.816	24.4429	TNFAIP3
cicloheximide PC3 UP	1/378	0.108188	0.177106	0	0	10.4069	23.1438	TNFAIP3
ouabain HL60 UP	1/379	0.10846	0.177106	0	0	10.3788	23.0553	TNFAIP3
calcitriol CTD 00005558	2/1958	0.110131	0.178703	0	0	4.61094	10.1721	TNFAIP3;EHBP1
piperlongumine HL60 DOWN	1/389	0.111183	0.179283	0	0	10.1062	22.199	TNFAIP3
apigenin HL60 DOWN	1/396	0.113085	0.181218	0	0	9.92354	21.6295	EHBP1
NICKEL CHLORIDE CTD 00001064	1/399	0.1139	0.181396	0	0	9.84724	21.3925	TNFAIP3
Methaneseleninic acid CTD 00000412	1/402	0.114713	0.18157	0	0	9.77207	21.1597	TNFAIP3
lanatoside C PC3 UP	1/411	0.11715	0.182901	0	0	9.55317	20.4849	TNFAIP3
trichostatin A PC3 UP	1/415	0.118231	0.182901	0	0	9.45894	20.1959	TNFAIP3
vorinostat PC3 UP	1/416	0.118501	0.182901	0	0	9.43566	20.1247	TNFAIP3
ouabain PC3 UP	1/416	0.118501	0.182901	0	0	9.43566	20.1247	TNFAIP3
digitoxigenin HL60 UP	1/421	0.119851	0.182901	0	0	9.32095	19.7745	TNFAIP3
dexamethasone CTD 00005779	1/421	0.119851	0.182901	0	0	9.32095	19.7745	TNFAIP3
diclofenac CTD 00005804	1/427	0.121468	0.182901	0	0	9.18685	19.3668	TNFAIP3
carmustine CTD 00005595	1/429	0.122007	0.182901	0	0	9.14299	19.2339	TNFAIP3
MS-275 PC3 UP	1/431	0.122545	0.182901	0	0	9.09953	19.1024	TNFAIP3
lanatoside C HL60 UP	1/432	0.122814	0.182901	0	0	9.07796	19.0372	TNFAIP3
primaquine PC3 UP	1/434	0.123352	0.182901	0	0	9.0351	18.9079	TNFAIP3
benzo[a]pyrene CTD 00005488	3/4424	0.126592	0.186632	0	0	3.52251	7.28028	FCRL3;TNFAIP3;EHBP1
strophanthidin PC3 UP	1/459	0.130052	0.190645	0	0	8.531	17.4017	TNFAIP3
Phorbol 12-myristate 13-acetate CTD 00006852	1/483	0.136444	0.195246	0	0	8.09627	16.1265	TNFAIP3
digitoxigenin PC3 UP	1/483	0.136444	0.195246	0	0	8.09627	16.1265	TNFAIP3
digoxin PC3 UP	1/483	0.136444	0.195246	0	0	8.09627	16.1265	TNFAIP3
thapsigargin PC3 UP	1/484	0.136709	0.195246	0	0	8.07909	16.0766	TNFAIP3
cicloheximide HL60 UP	1/485	0.136975	0.195246	0	0	8.06198	16.0269	TNFAIP3
paclitaxel CTD 00007144	1/493	0.139096	0.19718	0	0	7.92764	15.638	TNFAIP3
alprostadil HL60 DOWN	1/500	0.140948	0.198004	0	0	7.81363	15.3097	TNFAIP3
irinotecan PC3 UP	1/501	0.141212	0.198004	0	0	7.7976	15.2637	TNFAIP3
lycorine PC3 UP	1/508	0.143061	0.199511	0	0	7.68718	14.9476	TNFAIP3
cephaeline PC3 UP	1/514	0.144642	0.200633	0	0	7.59493	14.6847	TNFAIP3
puromycin PC3 UP	1/552	0.154603	0.212688	0	0	7.05735	13.1753	TNFAIP3
POTASSIUM DICHROMATE CTD 00006598	1/556	0.155646	0.212688	0	0	7.00505	13.0306	TNFAIP3
cyclosporin A CTD 00007121	3/4825	0.155806	0.212688	0	0	3.14641	5.84963	TNFAIP3;HAPLN4;EHBP1
NICKEL SULFATE CTD 00001417	1/576	0.160844	0.21841	0	0	6.75443	12.3425	TNFAIP3
sulfaguanidine PC3 DOWN	1/583	0.162657	0.219614	0	0	6.67079	12.1149	TNFAIP3
4-Hydroxytamoxifen CTD 00000850	1/586	0.163433	0.219614	0	0	6.63556	12.0193	TNFAIP3
cytarabine CTD 00005743	1/594	0.1655	0.221238	0	0	6.54334	11.7701	TNFAIP3
etifenin PC3 DOWN	1/609	0.169363	0.224966	0	0	6.37697	11.3237	EHBP1
vorinostat MCF7 UP	1/613	0.170391	0.224966	0	0	6.33399	11.209	TNFAIP3
benzene CTD 00005481	1/615	0.170904	0.224966	0	0	6.3127	11.1524	TNFAIP3
emetine MCF7 UP	1/637	0.176535	0.231198	0	0	6.08742	10.557	TNFAIP3
neostigmine bromide PC3 DOWN	1/650	0.179847	0.232658	0	0	5.96148	10.2278	EHBP1
troglitazone CTD 00002415	1/651	0.180101	0.232658	0	0	5.952	10.2031	TNFAIP3
8-Bromo-cAMP, Na CTD 00007044	1/652	0.180355	0.232658	0	0	5.94255	10.1786	TNFAIP3
scriptaid PC3 UP	1/664	0.183401	0.23541	0	0	5.83137	9.89048	TNFAIP3
scriptaid MCF7 DOWN	1/670	0.18492	0.236185	0	0	5.77728	9.75107	EHBP1
cicloheximide HL60 DOWN	1/684	0.188456	0.238979	0	0	5.65476	9.43716	EHBP1
raloxifene CTD 00007367	1/686	0.18896	0.238979	0	0	5.63766	9.39357	TNFAIP3
scriptaid PC3 DOWN	1/692	0.190471	0.239715	0	0	5.58698	9.26463	EHBP1
TERBUFOS CTD 00000658	1/715	0.196241	0.245525	0	0	5.40056	8.79434	TNFAIP3
anisomycin MCF7 UP	1/718	0.196991	0.245525	0	0	5.37713	8.73567	TNFAIP3
VALPROIC ACID CTD 00006977	4/8312	0.201425	0.249845	0	0	2.81319	4.50768	TNFAIP3;CILP2;HAPLN4;EHBP1
cephaeline HL60 UP	1/767	0.209158	0.258196	0	0	5.02037	7.85518	TNFAIP3
LEAD CTD 00006203	1/791	0.215062	0.264219	0	0	4.86177	7.47171	SUGP1
emetine PC3 UP	1/801	0.217511	0.265961	0	0	4.7985	7.32014	TNFAIP3
Caspan CTD 00000180	1/808	0.219221	0.266173	0	0	4.75514	7.21675	TNFAIP3
atrazine CTD 00005450	2/2968	0.219748	0.266173	0	0	2.87053	4.34965	HAPLN4;SUGP1
emetine HL60 UP	1/849	0.229177	0.276298	0	0	4.51557	6.6526	TNFAIP3
captopril PC3 DOWN	1/856	0.230866	0.27704	0	0	4.47696	6.56285	EHBP1
AFLATOXIN B1 CTD 00007128	2/3081	0.233052	0.278367	0	0	2.74683	4.00075	TNFAIP3;EHBP1
trichostatin A MCF7 UP	1/874	0.235196	0.278919	0	0	4.38053	6.3401	TNFAIP3
Demecolcine CTD 00005762	1/876	0.235676	0.278919	0	0	4.37006	6.31604	TNFAIP3
8-azaguanine HL60 DOWN	1/897	0.240698	0.281553	0	0	4.26295	6.07134	EHBP1
Silica CTD 00006678	1/898	0.240937	0.281553	0	0	4.25797	6.06003	TNFAIP3
anisomycin PC3 UP	1/899	0.241175	0.281553	0	0	4.25301	6.04876	TNFAIP3
0179445-0000 MCF7 DOWN	1/911	0.244031	0.283604	0	0	4.19429	5.91587	EHBP1
formaldehyde CTD 00006001	2/3192	0.24625	0.284899	0	0	2.63386	3.6911	TNFAIP3;EHBP1
Copper sulfate CTD 00007279	3/6016	0.25715	0.296181	0	0	2.32513	3.15775	TNFAIP3;CILP2;SUGP1
irinotecan PC3 DOWN	1/999	0.264704	0.303528	0	0	3.80681	5.05979	EHBP1
phenobarbital CTD 00006510	1/1129	0.294381	0.334941	0	0	3.34504	4.09058	TNFAIP3
trichostatin A PC3 DOWN	1/1133	0.295278	0.334941	0	0	3.33251	4.06512	EHBP1
CADMIUM CTD 00005555	1/1142	0.297293	0.334941	0	0	3.30465	4.00866	TNFAIP3
anisomycin HL60 UP	1/1142	0.297293	0.334941	0	0	3.30465	4.00866	TNFAIP3
5-Fluorouracil CTD 00005987	1/1202	0.310603	0.348416	0	0	3.12956	3.6592	TNFAIP3
danazol HL60 DOWN	1/1233	0.317397	0.354496	0	0	3.04578	3.49534	TNFAIP3
vincristine CTD 00006988	1/1245	0.320012	0.35483	0	0	3.01447	3.43467	TNFAIP3
testosterone CTD 00006844	1/1247	0.320447	0.35483	0	0	3.00931	3.42471	TNFAIP3
irinotecan MCF7 DOWN	1/1272	0.325865	0.359287	0	0	2.94618	3.30347	EHBP1
glibenclamide HL60 DOWN	1/1333	0.338935	0.372107	0	0	2.8021	3.03173	TNFAIP3
TERT-BUTYL HYDROPEROXIDE CTD 00007349	1/1341	0.340633	0.372387	0	0	2.78418	2.99842	TNFAIP3
Pirinixic acid CTD 00000280	1/1402	0.353463	0.384783	0	0	2.65425	2.76035	TNFAIP3
0175029-0000 MCF7 DOWN	1/1488	0.371198	0.401154	0	0	2.48917	2.46682	EHBP1
camptothecin PC3 DOWN	1/1494	0.37242	0.401154	0	0	2.47837	2.44797	EHBP1
lobeline HL60 DOWN	1/1510	0.375668	0.401154	0	0	2.44997	2.39864	TNFAIP3
VITAMIN E CTD 00006994	1/1510	0.375668	0.401154	0	0	2.44997	2.39864	EHBP1
camptothecin MCF7 DOWN	1/1513	0.376276	0.401154	0	0	2.44471	2.38954	EHBP1
SELENIUM CTD 00006731	1/1559	0.385531	0.408014	0	0	2.36662	2.25571	EHBP1
estradiol CTD 00005920	2/4336	0.385873	0.408014	0	0	1.80665	1.72037	TNFAIP3;EHBP1
resveratrol CTD 00002483	1/1601	0.393882	0.414782	0	0	2.29925	2.14222	TNFAIP3
ZINC CTD 00007011	1/1642	0.401942	0.421549	0	0	2.23681	2.03873	TNFAIP3
2-Methylcholine CTD 00002006	1/1666	0.406618	0.424727	0	0	2.20168	1.98125	EHBP1
POTASSIUM CHROMATE CTD 00001284	1/1897	0.450092	0.468241	0	0	1.90907	1.52402	EHBP1
progesterone CTD 00006624	1/1915	0.453365	0.469752	0	0	1.88924	1.49449	EHBP1
(-)-Epigallocatechin gallate CTD 00002033	1/2114	0.488481	0.504113	0	0	1.69248	1.21258	EHBP1
ETHYL METHANESULFONATE CTD 00005938	1/2315	0.522022	0.53658	0	0	1.52809	0.993329	TNFAIP3
7646-79-9 CTD 00000928	1/3094	0.635241	0.650365	0	0	1.09285	0.495884	EHBP1
quercetin CTD 00006679	1/3158	0.643449	0.656165	0	0	1.06665	0.470298	EHBP1
0175029-0000 PC3 DOWN	1/3326	0.664266	0.674727	0	0	1.00265	0.410155	EHBP1
Tetradioxin CTD 00006848	1/3768	0.714256	0.722659	0	0	0.861534	0.289919	TNFAIP3
METHYL METHANESULFONATE CTD 00006307	1/3864	0.724248	0.729906	0	0	0.835154	0.269438	EHBP1
acetaminophen CTD 00005295	1/4135	0.750898	0.75382	0	0	0.767296	0.219819	EHBP1
Retinoic acid CTD 00006918	1/4258	0.762265	0.762265	0	0	0.739347	0.200704	EHBP1
