# Supplementary material for: Exploration of potential novel drug targets for rheumatoid arthritis by plasma proteome screening
Source: PLoS Comput Biol. 2025 Sep 25;21(9):e1013333. doi: 10.1371/journal.pcbi.1013333 (PMC12463240; doi:10.1371/journal.pcbi.1013333)
Supplement: S9 Table — (S9_Table.XLSX) [file pcbi.1013333.s009.xlsx]

## Sheet: Sheet1
S9 Table. Full result of Phe-WAS analysis of associations between CILP2 and other disease outcomes
Protein	Outcomes	Method	Nsnp	b	se	lo_ci	up_ci	or	or_lci95	or_uci95	pval
CILP2	Ulcerative rectosigmoiditis	Wald ratio	1	1.38261	0.344666	0.70706	2.05815	3.98527	2.02802	7.83148	6.04e-05
CILP2	Other intervertebral disc disorders	Wald ratio	1	-0.38892	0.102101	-0.58904	-0.18881	0.677786	0.554858	0.827947	0.000139
CILP2	Obesity	Wald ratio	1	-0.46349	0.125916	-0.71029	-0.21669	0.629085	0.491504	0.805177	0.000232
CILP2	Body-mass index, inverse-rank normalized	Wald ratio	1	-0.1128	0.032448	-0.1764	-0.0492	0.893327	0.838282	0.951986	0.000508
CILP2	Alcohol use disorder, Swedish definition	Wald ratio	1	-0.45208	0.131591	-0.71	-0.19416	0.636305	0.491647	0.823526	0.000591
CILP2	Benign neoplasm: Appendix	Wald ratio	1	3.1967	0.992042	1.2523	5.1411	24.4517	3.49837	170.904	0.001271
CILP2	Obesity due to excess calories	Wald ratio	1	-0.47414	0.147717	-0.76366	-0.18462	0.62242	0.465956	0.831424	0.001328
CILP2	Obesity, other/unspecified	Wald ratio	1	-0.55318	0.174401	-0.89501	-0.21136	0.575116	0.408604	0.809483	0.001514
CILP2	Retinal vascular disorders	Wald ratio	1	-1.00234	0.318928	-1.62744	-0.37724	0.367019	0.196432	0.685749	0.001673
CILP2	Retinal vascular occlusion	Wald ratio	1	-0.98739	0.323665	-1.62177	-0.353	0.372549	0.197549	0.702575	0.002284
CILP2	Substance abuse (more control exclusions)	Wald ratio	1	-0.40563	0.13404	-0.66835	-0.14291	0.666556	0.512554	0.866829	0.002476
CILP2	Other disorders of prostate	Wald ratio	1	-1.79846	0.614728	-3.00333	-0.59359	0.165554	0.049622	0.552339	0.003438
CILP2	Other peripheral vertigo	Wald ratio	1	1.01764	0.349101	0.333402	1.70188	2.76666	1.39571	5.48424	0.003557
CILP2	Infections of genitourinary tract in pregnancy	Wald ratio	1	-0.96886	0.34201	-1.63919	-0.29852	0.379517	0.194136	0.741918	0.004614
CILP2	Cervical disc disorders	Wald ratio	1	-0.45911	0.164471	-0.78148	-0.13675	0.631843	0.45773	0.872188	0.005247
CILP2	Heterophoria	Wald ratio	1	1.00786	0.362147	0.298053	1.71767	2.73973	1.34723	5.57153	0.005386
CILP2	Hydrocephalus	Wald ratio	1	1.0505	0.378668	0.308312	1.79269	2.85908	1.36113	6.00559	0.005534
CILP2	Alcohol use disorder, ICD-based	Wald ratio	1	-0.42785	0.154228	-0.73014	-0.12556	0.65191	0.481843	0.882001	0.005535
CILP2	Other coagulation defects	Wald ratio	1	1.0619	0.38998	0.297541	1.82626	2.89186	1.34654	6.21063	0.00647
CILP2	Conjunctivitis	Wald ratio	1	0.296746	0.109076	0.082958	0.510535	1.34547	1.0865	1.66618	0.006517
CILP2	Other disorders of skin and subcutaneous tissue, not elsewhere classified	Wald ratio	1	-0.76011	0.280339	-1.30958	-0.21065	0.467615	0.269935	0.81006	0.0067
CILP2	Malignant neoplasm of bladder (controls excluding all cancers)	Wald ratio	1	-1.10629	0.41013	-1.91015	-0.30244	0.330783	0.148058	0.739014	0.006988
CILP2	Pre-existing hypertension complicating pregnancy, childbirth and the puerperium	Wald ratio	1	-1.04897	0.390333	-1.81402	-0.28392	0.350298	0.162997	0.752828	0.007202
CILP2	Fibrosis and cirrhosis of liver	Wald ratio	1	-1.13523	0.424531	-1.96731	-0.30315	0.321349	0.139833	0.738489	0.007493
CILP2	COPD	Wald ratio	1	-0.38827	0.145363	-0.67318	-0.10336	0.678229	0.510083	0.901803	0.007562
CILP2	Dental pulpitis 1, only avohilmo	Wald ratio	1	-0.18821	0.070475	-0.32634	-0.05008	0.828443	0.721561	0.951158	0.007573
CILP2	Any mental disorder	Wald ratio	1	-0.18288	0.06899	-0.3181	-0.04766	0.832869	0.72753	0.95346	0.00803
CILP2	Specific development disorders of scholastic skills	Wald ratio	1	-1.43085	0.542462	-2.49408	-0.36763	0.239105	0.082572	0.692375	0.008347
CILP2	Cerebral arteritis	Wald ratio	1	-6.03241	2.28972	-10.5203	-1.54456	0.0024	2.7e-05	0.213405	0.008425
CILP2	IgA nephropathy (IgA glomerulonephritis)	Wald ratio	1	1.80953	0.690545	0.456057	3.16299	6.10754	1.57784	23.6412	0.008782
CILP2	Meningitis	Wald ratio	1	-1.30273	0.50116	-2.285	-0.32045	0.271789	0.101774	0.725819	0.009338
CILP2	Myocardial infarction, strict	Wald ratio	1	-0.35427	0.136812	-0.62242	-0.08612	0.701685	0.536643	0.917484	0.009612
CILP2	Postprocedural disorders of eye and adnexa, not elsewhere classified	Wald ratio	1	6.08945	2.36461	1.45481	10.7241	441.181	4.28368	45437.6	0.010017
CILP2	Scissor bite	Wald ratio	1	1.77362	0.690925	0.419405	3.12783	5.89213	1.52106	22.8244	0.010258
CILP2	Other acantholytic disorders	Wald ratio	1	5.80833	2.26366	1.37155	10.2451	333.062	3.94145	28144.4	0.010291
CILP2	Codeine or tramadol medication	Wald ratio	1	-0.20922	0.08176	-0.36947	-0.04897	0.811216	0.6911	0.952209	0.010499
CILP2	Mature T/NK-cell lymphomas (controls excluding all cancers)	Wald ratio	1	-2.53686	0.991488	-4.48017	-0.59354	0.079115	0.011331	0.552368	0.010508
CILP2	Hepatic failure, not elsewhere classified	Wald ratio	1	-1.51664	0.593549	-2.67999	-0.35328	0.219449	0.068564	0.70238	0.010613
CILP2	Cysts of oral region, not elsewhere classified	Wald ratio	1	1.30017	0.510296	0.299988	2.30035	3.66991	1.34984	9.97764	0.010838
CILP2	Varus deformity, not elsewhere classified	Wald ratio	1	-2.70697	1.0676	-4.79946	-0.61448	0.066739	0.008234	0.540921	0.011226
CILP2	Bacterial meningitis	Wald ratio	1	-1.49528	0.59054	-2.65274	-0.33782	0.224185	0.070458	0.713321	0.011339
CILP2	Systemic disorders of connective tissue in diseases classified elsewhere	Wald ratio	1	3.66723	1.45323	0.818895	6.51556	39.1432	2.26799	675.572	0.011619
CILP2	Toxic effect of alcohol	Wald ratio	1	-1.8777	0.744695	-3.3373	-0.4181	0.152941	0.035533	0.658296	0.011688
CILP2	Cerebral oedema	Wald ratio	1	-6.64371	2.63784	-11.8139	-1.47354	0.001302	7.4e-06	0.229113	0.011782
CILP2	Atopic dermatitis	Wald ratio	1	0.322212	0.127939	0.071451	0.572973	1.38018	1.07407	1.77353	0.011786
CILP2	Systemic disorders of connective tissue in diseases classified elsewhere (FG)	Wald ratio	1	6.02081	2.40356	1.30984	10.7318	411.912	3.70558	45788.1	0.012247
CILP2	Mesial bite	Wald ratio	1	2.84015	1.13952	0.606699	5.0736	17.1183	1.83437	159.749	0.012688
CILP2	Torticollis	Wald ratio	1	-2.04626	0.824927	-3.66312	-0.4294	0.129217	0.025652	0.650898	0.013119
CILP2	Chronic diseases of tonsils and adenoids	Wald ratio	1	0.234755	0.095632	0.047316	0.422194	1.2646	1.04845	1.5253	0.014097
CILP2	Allergic conjunctivitis	Wald ratio	1	0.31257	0.127611	0.062453	0.562688	1.36693	1.06444	1.75538	0.014309
CILP2	Use of hypnotics and sedatives	Wald ratio	1	-0.19932	0.081536	-0.35913	-0.03951	0.819285	0.698282	0.961257	0.014501
CILP2	Fractures involving multiple body regions	Wald ratio	1	4.58577	1.88584	0.889536	8.28201	98.0791	2.434	3952.14	0.015028
CILP2	Subjective visual disturbances	Wald ratio	1	-0.50926	0.210065	-0.92099	-0.09753	0.600941	0.398126	0.907074	0.015338
CILP2	Later onset COPD	Wald ratio	1	-0.45463	0.187607	-0.82234	-0.08692	0.634681	0.439401	0.916748	0.015379
CILP2	Spinal stenosis	Wald ratio	1	-0.34081	0.14068	-0.61655	-0.06508	0.711192	0.539806	0.936994	0.01541
CILP2	Autoimmune diseases excluding thyroid diseases, strict definition	Wald ratio	1	0.212077	0.08778	0.040028	0.384125	1.23624	1.04084	1.46833	0.015692
CILP2	Cholelithiasis	Wald ratio	1	-0.2458	0.102475	-0.44666	-0.04495	0.782076	0.639764	0.956043	0.016455
CILP2	Female pelvic inflammatory disorders in diseases classified elsewhere	Wald ratio	1	-4.30874	1.80191	-7.84049	-0.777	0.01345	0.000393	0.459785	0.016793
CILP2	Viral meningitis	Wald ratio	1	-4.02988	1.6858	-7.33405	-0.72571	0.017777	0.000653	0.483982	0.016826
CILP2	Arthropathy in ulcerative colitis	Wald ratio	1	2.34319	0.99103	0.400768	4.28561	10.4144	1.49297	72.6465	0.01806
CILP2	Other functional intestinal disorders	Wald ratio	1	0.340793	0.144216	0.05813	0.623456	1.40606	1.05985	1.86536	0.018124
CILP2	Deep bite	Wald ratio	1	0.730548	0.310946	0.121094	1.34	2.07622	1.12873	3.81906	0.018802
CILP2	Deposits [accretions] on teeth	Wald ratio	1	0.952289	0.405553	0.157405	1.74717	2.59163	1.17047	5.73835	0.018868
CILP2	Infections with a predominantly sexual mode of transmission	Wald ratio	1	-0.41204	0.175912	-0.75683	-0.06726	0.662295	0.46915	0.934954	0.019163
CILP2	Gilbert syndrome	Wald ratio	1	3.0762	1.31537	0.498073	5.65432	21.6758	1.64555	285.523	0.019353
CILP2	Divergent concomitant strabismus	Wald ratio	1	0.880222	0.378295	0.138764	1.62168	2.41143	1.14885	5.06159	0.019975
CILP2	Diseases of liver	Wald ratio	1	-0.40581	0.174405	-0.74764	-0.06398	0.666437	0.473481	0.938027	0.019975
CILP2	Wegener granulomatosis	Wald ratio	1	2.08798	0.898143	0.327616	3.84834	8.06856	1.38766	46.9149	0.020084
CILP2	Ventral hernia	Wald ratio	1	-0.48861	0.210406	-0.901	-0.07621	0.61348	0.406162	0.926619	0.020221
CILP2	Congenital malformations of oesophagus	Wald ratio	1	-3.92121	1.69033	-7.23425	-0.60818	0.019817	0.000721	0.544343	0.020352
CILP2	Pulmonary embolism	Wald ratio	1	-0.44108	0.19014	-0.81375	-0.0684	0.643343	0.443193	0.933885	0.020355
CILP2	Premature rupture of membranes	Wald ratio	1	-0.50033	0.216116	-0.92392	-0.07674	0.60633	0.396961	0.926128	0.020608
CILP2	Fracture at wrist and hand level	Wald ratio	1	-0.38716	0.167266	-0.715	-0.05932	0.678984	0.489192	0.942408	0.020633
CILP2	Coagulation defects, purpura and other haemorrhagic conditions	Wald ratio	1	0.546308	0.236338	0.083086	1.00953	1.72687	1.08664	2.74431	0.020802
CILP2	Impotence	Wald ratio	1	-1.13632	0.492449	-2.10152	-0.17112	0.320998	0.12227	0.84272	0.021028
CILP2	Lupus erythematosus	Wald ratio	1	-1.64658	0.714026	-3.04608	-0.24709	0.192707	0.047545	0.781068	0.021108
CILP2	Cirrhosis, broad definition used in the article https://doi.org/10.1101/594523	Wald ratio	1	-0.66195	0.287116	-1.22469	-0.0992	0.515846	0.293848	0.905563	0.021139
CILP2	COPD-related respiratory insufficiency	Wald ratio	1	-0.73065	0.317548	-1.35304	-0.10825	0.481598	0.258454	0.897401	0.021397
CILP2	Malignant neoplasm of oral cavity (controls excluding all cancers)	Wald ratio	1	1.40445	0.61095	0.206993	2.60192	4.0733	1.22997	13.4896	0.021516
CILP2	Autoimmune diseases excluding thyroid diseases	Wald ratio	1	0.199232	0.086701	0.029298	0.369166	1.22047	1.02973	1.44653	0.021566
CILP2	Ovarian dysfunction, other/unspecified	Wald ratio	1	3.45715	1.50551	0.506347	6.40795	31.7264	1.65922	606.648	0.021657
CILP2	Malignant neoplasm of bone and articular cartilage (controls excluding all cancers)	Wald ratio	1	2.73028	1.1903	0.397295	5.06327	15.3372	1.48779	158.106	0.021803
CILP2	Coxarthrosis, primary, with hip surgery	Wald ratio	1	-0.35361	0.154474	-0.65638	-0.05084	0.702148	0.518726	0.950428	0.022072
CILP2	Erythema multiforme	Wald ratio	1	1.66908	0.729346	0.239566	3.0986	5.30731	1.2707	22.1669	0.02211
CILP2	Myopia	Wald ratio	1	0.669258	0.292583	0.095796	1.24272	1.95279	1.10053	3.46503	0.022172
CILP2	Lesion of sciatic nerve	Wald ratio	1	-1.15107	0.504234	-2.13936	-0.16277	0.3163	0.11773	0.84979	0.022442
CILP2	Type 2 diabetes, definitions combined	Wald ratio	1	-0.20021	0.087791	-0.37228	-0.02814	0.818561	0.689163	0.972254	0.022577
CILP2	Disorder of thyroid, unspecified	Wald ratio	1	-2.33391	1.02395	-4.34086	-0.32696	0.096916	0.013025	0.721111	0.022648
CILP2	Other renal tubulo-interstitial diseases	Wald ratio	1	1.59773	0.70227	0.221279	2.97418	4.9418	1.24767	19.5735	0.0229
CILP2	Haemophilus septicemia	Wald ratio	1	5.8972	2.60043	0.800355	10.994	364.017	2.22633	59518.7	0.023343
CILP2	Post-traumatic hydrocephalus, unspecified	Wald ratio	1	3.87864	1.71329	0.520583	7.23669	48.3582	1.68301	1389.48	0.023583
CILP2	Cholecystectomy	Wald ratio	1	-0.26231	0.115912	-0.4895	-0.03512	0.769273	0.612934	0.965487	0.023635
CILP2	Thromboangiitis obliterans	Wald ratio	1	-4.1542	1.84133	-7.7632	-0.54519	0.015698	0.000425	0.57973	0.024065
CILP2	Hard cardiovascular diseases	Wald ratio	1	-0.20525	0.091158	-0.38391	-0.02658	0.814447	0.68119	0.973773	0.024351
CILP2	Other keratitis	Wald ratio	1	0.703555	0.315055	0.086046	1.32106	2.02092	1.08986	3.7474	0.025541
CILP2	Stenosis and insufficiency of lacrimal passages	Wald ratio	1	0.789092	0.353746	0.095748	1.48243	2.2014	1.10048	4.40365	0.025703
CILP2	Erectile dysfunction	Wald ratio	1	-0.89344	0.400714	-1.67884	-0.10804	0.409245	0.18659	0.897589	0.025772
CILP2	Hypersomnia	Wald ratio	1	2.07093	0.930634	0.246891	3.89498	7.93222	1.28004	49.1548	0.026062
CILP2	Malignant neoplasm of renal pelvis (controls excluding all cancers)	Wald ratio	1	3.34331	1.50382	0.395822	6.2908	28.3127	1.48561	539.584	0.026202
CILP2	Oher contracture of tendon (sheath)	Wald ratio	1	4.14862	1.88205	0.459798	7.83744	63.3464	1.58375	2533.7	0.027503
CILP2	Other and unspecified disorders of skin and subcutaneous tissue	Wald ratio	1	-0.91744	0.416899	-1.73456	-0.10032	0.399541	0.176478	0.904551	0.027762
CILP2	Acquired clawhand, clubhand, clawfoot and clubfoot	Wald ratio	1	-3.44657	1.5696	-6.52297	-0.37016	0.031855	0.001469	0.690623	0.028104
CILP2	Malignant neoplasm of cervix uteri (controls excluding all cancers)	Wald ratio	1	1.96117	0.895141	0.206695	3.71565	7.10764	1.22961	41.0851	0.028458
CILP2	Anaphylactic shock due to adverse effect of correct drug or medication properly administered	Wald ratio	1	2.28459	1.04441	0.237551	4.33164	9.82171	1.26814	76.0689	0.02871
CILP2	Cauda equina syndrome	Wald ratio	1	-2.25425	1.0341	-4.28109	-0.22741	0.104952	0.013828	0.796593	0.029264
CILP2	Visual disturbances	Wald ratio	1	-0.3161	0.145207	-0.6007	-0.03149	0.728989	0.548426	0.968999	0.02949
CILP2	Coronary revascularization (ANGIO or CABG)	Wald ratio	1	-0.31205	0.143695	-0.59369	-0.03041	0.731946	0.552285	0.970052	0.029886
CILP2	Hallux valgus (acquired)	Wald ratio	1	-0.35928	0.165489	-0.68364	-0.03492	0.698181	0.504778	0.965685	0.029932
CILP2	Labour and delivery complicated by fetal stress [distress]	Wald ratio	1	-0.43959	0.203136	-0.83774	-0.04145	0.644298	0.432687	0.959401	0.030462
CILP2	Transient global amnesia	Wald ratio	1	-0.80347	0.372176	-1.53294	-0.07401	0.447772	0.215901	0.928666	0.030862
CILP2	Cleft lip, lip and palate or palate	Wald ratio	1	-1.83349	0.849551	-3.49861	-0.16837	0.159854	0.030239	0.845037	0.030913
CILP2	Nasal polyp	Wald ratio	1	0.501611	0.233298	0.044348	0.958874	1.65138	1.04535	2.60876	0.031548
CILP2	Acute pancreatitis	Wald ratio	1	-0.49827	0.231805	-0.9526	-0.04393	0.607582	0.385735	0.95702	0.031594
CILP2	Other diseases of the digestive system	Wald ratio	1	0.312383	0.145446	0.027308	0.597458	1.36668	1.02768	1.81749	0.031733
CILP2	Glomerulonephritis	Wald ratio	1	0.716799	0.335186	0.059835	1.37376	2.04787	1.06166	3.95019	0.032475
CILP2	Other bacterial agents as the cause of diseases classified to other chapters	Wald ratio	1	2.40109	1.12368	0.19868	4.6035	11.0352	1.21979	99.8335	0.032613
CILP2	Alcohol dependence	Wald ratio	1	-0.4134	0.193513	-0.79268	-0.03411	0.661399	0.452628	0.966463	0.032657
CILP2	Cleft lip and cleft lip and palate	Wald ratio	1	-2.69305	1.26915	-5.18057	-0.20552	0.067675	0.005625	0.814224	0.033843
CILP2	Nontoxic goitre/thyroid nodule	Wald ratio	1	0.404383	0.1909	0.03022	0.778546	1.49838	1.03068	2.1783	0.03415
CILP2	Fracture of spine, level unspecified	Wald ratio	1	5.46746	2.58747	0.396008	10.5389	236.857	1.48588	37756.2	0.034597
CILP2	Neuroendocrine tumor and carcinoma of rectum (controls excluding all cancers)	Wald ratio	1	4.01492	1.90114	0.288678	7.74116	55.4189	1.33466	2301.15	0.0347
CILP2	Other abortion	Wald ratio	1	-2.57714	1.22221	-4.97267	-0.18161	0.075991	0.006925	0.833928	0.03498
CILP2	Inflammatory diseases of the central nervous system	Wald ratio	1	-0.77786	0.369407	-1.5019	-0.05382	0.459388	0.222707	0.947601	0.035231
CILP2	Viral pneumonia (unknown virus, not influenza)	Wald ratio	1	0.897157	0.426333	0.061545	1.73277	2.45262	1.06348	5.65629	0.035347
CILP2	Other diseases of the respiratory system	Wald ratio	1	-0.48468	0.23036	-0.93618	-0.03317	0.615896	0.392122	0.967372	0.035378
CILP2	Aneurysms, operations, SAH	Wald ratio	1	-0.54046	0.257121	-1.04441	-0.0365	0.582482	0.351898	0.964157	0.035557
CILP2	Hepatocellular carcinoma (controls excluding all cancers)	Wald ratio	1	-1.68744	0.80311	-3.26153	-0.11334	0.184993	0.03833	0.892845	0.03563
CILP2	Radial styloid tenosynovitis [de Quervain]	Wald ratio	1	0.940687	0.448678	0.061278	1.8201	2.56174	1.06319	6.17245	0.036031
CILP2	Alzheimer鈥檚 disease (Late onset) (more control exclusions)	Wald ratio	1	-0.53309	0.254345	-1.03161	-0.03457	0.58679	0.356434	0.966018	0.036089
CILP2	Emphysema	Wald ratio	1	-0.85125	0.409392	-1.65366	-0.04885	0.426879	0.191348	0.952327	0.037588
CILP2	Other benign neoplasms of uterus	Wald ratio	1	1.01056	0.487391	0.055269	1.96584	2.74712	1.05682	7.14091	0.038135
CILP2	Coronary angioplasty	Wald ratio	1	-0.35841	0.173009	-0.69751	-0.01931	0.698786	0.497824	0.980871	0.038299
CILP2	Epiphora	Wald ratio	1	1.62898	0.787167	0.086131	3.17183	5.09867	1.08995	23.851	0.038507
CILP2	Phlebitis and thrombophlebitis of superficial vessels of lower extremities, drug-induced	Wald ratio	1	-4.20089	2.03091	-8.18147	-0.22031	0.014982	0.00028	0.802268	0.038595
CILP2	Cerebral aneurysm, nonruptured	Wald ratio	1	-0.76189	0.36905	-1.48523	-0.03855	0.466782	0.22645	0.962179	0.038973
CILP2	Primary ovarian failure	Wald ratio	1	1.67747	0.81369	0.082641	3.27231	5.35202	1.08615	26.3721	0.039249
CILP2	Maternal care for known or suspected fetal abnormality and damage	Wald ratio	1	-0.53393	0.259585	-1.04271	-0.02514	0.586299	0.352498	0.975173	0.039701
CILP2	Autism spe (more control exclusions)	Wald ratio	1	1.59075	0.774627	0.07248	3.10902	4.90742	1.07517	22.399	0.040018
CILP2	Hordeolum and other deep inflammation of eyelid	Wald ratio	1	-0.96597	0.471151	-1.88942	-0.04251	0.380614	0.151159	0.958378	0.040342
CILP2	Lordosis	Wald ratio	1	4.34961	2.12328	0.187977	8.51125	77.4485	1.20681	4970.36	0.040508
CILP2	Other cestode infections	Wald ratio	1	4.15928	2.03326	0.174094	8.14446	64.0253	1.19017	3444.25	0.040793
CILP2	Chronic ulcer of skin, not elsewhere classified	Wald ratio	1	-0.86299	0.422016	-1.69015	-0.03584	0.421897	0.184493	0.964791	0.040861
CILP2	Sicca syndrome [Sj枚gren]	Wald ratio	1	-0.75255	0.368095	-1.47402	-0.03108	0.471164	0.229004	0.969395	0.04091
CILP2	Nontoxic multinodular goitre	Wald ratio	1	0.483736	0.236783	0.01964	0.947831	1.62212	1.01983	2.58011	0.041058
CILP2	Other and unspecified rosacea	Wald ratio	1	0.773582	0.378914	0.030911	1.51625	2.16752	1.03139	4.55512	0.041193
CILP2	Dorsopathies	Wald ratio	1	-0.1359	0.06657	-0.26638	-0.00542	0.872929	0.766149	0.99459	0.041202
CILP2	Lactose intolerance, other/unspecified	Wald ratio	1	1.34392	0.658359	0.053533	2.6343	3.83403	1.05499	13.9336	0.04122
CILP2	Other infective (teno)synovitis	Wald ratio	1	3.67138	1.79924	0.144866	7.1979	39.3062	1.15588	1336.62	0.041299
CILP2	Ulcerative proctitis	Wald ratio	1	0.872029	0.430828	0.027605	1.71645	2.39176	1.02799	5.56475	0.042962
CILP2	Hypotension due to drugs	Wald ratio	1	-1.98483	0.98125	-3.90808	-0.06158	0.137404	0.020079	0.940275	0.043098
CILP2	Polyarthropathies	Wald ratio	1	0.221508	0.109553	0.006784	0.436231	1.24796	1.00681	1.54687	0.043184
CILP2	Malignant neoplasm of breast, HER-negative (controls excluding all cancers)	Wald ratio	1	0.45484	0.225091	0.013662	0.896018	1.57592	1.01376	2.44983	0.043311
CILP2	Other disorders of male genital organs	Wald ratio	1	-1.15363	0.571033	-2.27285	-0.0344	0.31549	0.103018	0.966184	0.043358
CILP2	Flat foot [pes planus] (acquired)	Wald ratio	1	-0.70141	0.347399	-1.38231	-0.0205	0.495888	0.250999	0.979705	0.043485
CILP2	Phantom limb syndrome with pain	Wald ratio	1	4.54016	2.25278	0.124706	8.95561	93.7057	1.13282	7751.26	0.043867
CILP2	Ulcerative colitis (strict definition, require KELA, min 2 HDR)	Wald ratio	1	0.506055	0.251545	0.013027	0.999083	1.65873	1.01311	2.71579	0.044242
CILP2	Benign neoplasm: Other specified/unspecified intrathoracic organs (+ respiratory system NOS of Icd-9)	Wald ratio	1	-4.25324	2.12872	-8.42552	-0.08096	0.014218	0.000219	0.922232	0.045713
CILP2	Other specified/unspecified disorders of ear	Wald ratio	1	-4.37724	2.19455	-8.67856	-0.07592	0.01256	0.00017	0.926886	0.046087
CILP2	Other extrapyramidal and movement disorders in other diseases	Wald ratio	1	-0.45144	0.226929	-0.89622	-0.00666	0.636709	0.408108	0.99336	0.046662
CILP2	Carcinoma in situ of prostate (controls excluding all cancers)	Wald ratio	1	-2.98263	1.50158	-5.92574	-0.03953	0.050659	0.00267	0.961245	0.046997
CILP2	Non-invasive ventilation	Wald ratio	1	-0.47876	0.241083	-0.95128	-0.00623	0.619554	0.386247	0.993786	0.047049
CILP2	Alzheimer鈥檚 disease, wide definition	Wald ratio	1	-0.33627	0.169557	-0.6686	-0.00394	0.714431	0.512425	0.996071	0.047343
CILP2	Second line medication for Crohn's disease	Wald ratio	1	0.259522	0.130874	0.003009	0.516035	1.29631	1.00301	1.67537	0.047369
CILP2	Major coronary heart disease event	Wald ratio	1	-0.20658	0.104278	-0.41097	-0.00219	0.813361	0.66301	0.997808	0.047586
CILP2	Tic disorders	Wald ratio	1	-1.92569	0.973653	-3.83405	-0.01733	0.145776	0.021622	0.982823	0.047952
CILP2	Other degenerative diseases of the basal ganglia	Wald ratio	1	-1.9256	0.975097	-3.83679	-0.01441	0.145788	0.021563	0.985695	0.048293
CILP2	Small fibre neuropathy	Wald ratio	1	1.39397	0.706469	0.00929	2.77865	4.03082	1.00933	16.0973	0.048478
CILP2	Pain and other conditions associated with female genital organs and menstrual cycle	Wald ratio	1	-0.43312	0.220605	-0.8655	-0.00073	0.648485	0.42084	0.999269	0.049609
CILP2	Hernia of abdominal wall, postoperative	Wald ratio	1	-0.47177	0.240921	-0.94397	0.000438	0.623899	0.38908	1.00044	0.050209
CILP2	Precocious puberty	Wald ratio	1	-3.20388	1.63803	-6.41442	0.006653	0.040604	0.001638	1.00667	0.050472
CILP2	Pterygium	Wald ratio	1	-1.33835	0.684295	-2.67957	0.002864	0.262277	0.068593	1.00287	0.050487
CILP2	Other strabismus	Wald ratio	1	0.416559	0.213125	-0.00117	0.834284	1.51673	0.998835	2.30316	0.050639
CILP2	Ulcer of oesophagus	Wald ratio	1	-0.79802	0.409527	-1.60069	0.004657	0.450221	0.201757	1.00467	0.05134
CILP2	Glomerular diseases	Wald ratio	1	0.475277	0.244143	-0.00324	0.953799	1.60846	0.996761	2.59555	0.051569
CILP2	Drug-induced obesity	Wald ratio	1	-2.26473	1.17275	-4.56333	0.033873	0.103858	0.010427	1.03445	0.053469
CILP2	Migraine without aura	Wald ratio	1	-0.42691	0.221344	-0.86075	0.006921	0.65252	0.422846	1.00694	0.053764
CILP2	Other and unspecified iridocyclitis	Wald ratio	1	1.04005	0.540683	-0.01969	2.09979	2.82937	0.980506	8.16447	0.054406
CILP2	Mental disorders, not otherwise specified	Wald ratio	1	-0.71735	0.37314	-1.4487	0.014004	0.488044	0.234874	1.0141	0.054547
CILP2	Retained placenta and membranes, without haemorrhage	Wald ratio	1	0.574814	0.300277	-0.01373	1.16336	1.7768	0.986365	3.20066	0.055585
CILP2	Dementia, including avohilmo	Wald ratio	1	-0.28668	0.149835	-0.58036	0.006997	0.750752	0.559698	1.00702	0.055709
CILP2	Gout	Wald ratio	1	0.381033	0.199257	-0.00951	0.771577	1.4638	0.990535	2.16317	0.055841
CILP2	Impetigo	Wald ratio	1	0.971532	0.509634	-0.02735	1.97041	2.64199	0.97302	7.17364	0.056607
CILP2	Dermatitis and eczema	Wald ratio	1	0.168418	0.088502	-0.00505	0.341882	1.18343	0.994967	1.40759	0.057042
CILP2	Tic disorders (more control exclusions)	Wald ratio	1	-1.89016	0.994173	-3.83874	0.05842	0.151048	0.021521	1.06016	0.057271
CILP2	Hyperosmolality and hypernatraemia	Wald ratio	1	-1.86621	0.981875	-3.79068	0.058269	0.15471	0.02258	1.06	0.057347
CILP2	Haemorrhagic disorder due to circulating anticoagulants	Wald ratio	1	2.05462	1.08312	-0.06829	4.17753	7.80388	0.933993	65.2045	0.057834
CILP2	Other disorders of optic disc	Wald ratio	1	1.93329	1.02068	-0.06724	3.93382	6.91223	0.934974	51.1018	0.058208
CILP2	Tinnitus	Wald ratio	1	0.403879	0.213387	-0.01436	0.822118	1.49762	0.985742	2.27531	0.058398
CILP2	Syndrome of inappropriate secretion of antidiuretic hormone	Wald ratio	1	-3.06142	1.61787	-6.23244	0.109607	0.046821	0.001965	1.11584	0.058457
CILP2	Pregnancy hypertension	Wald ratio	1	-0.29123	0.153923	-0.59292	0.010455	0.747341	0.55271	1.01051	0.058481
CILP2	Other septicaemia	Wald ratio	1	0.314076	0.166023	-0.01133	0.639481	1.36899	0.988735	1.8955	0.058523
CILP2	Unspecified abortion	Wald ratio	1	0.897562	0.47565	-0.03471	1.82984	2.45361	0.965884	6.23286	0.059157
CILP2	Phantom limb syndrome	Wald ratio	1	4.17952	2.21552	-0.1629	8.52193	65.3342	0.849674	5023.76	0.059231
CILP2	Liver disorders in diseases classified elsewhere	Wald ratio	1	-3.93206	2.08913	-8.02675	0.162632	0.019603	0.000327	1.1766	0.059815
CILP2	Nonischemic cardiomyopathy	Wald ratio	1	-0.8581	0.456041	-1.75194	0.035738	0.423966	0.173436	1.03638	0.059886
CILP2	Other disorders of fluid, electrolyte and acid-base balance	Wald ratio	1	-0.3511	0.187169	-0.71795	0.015755	0.703916	0.487752	1.01588	0.06068
CILP2	Benign neoplasm of brain and other parts of central nervous system	Wald ratio	1	0.80542	0.429389	-0.03618	1.64702	2.23764	0.964464	5.1915	0.060692
CILP2	Certain disorders involving the immune mechanism	Wald ratio	1	0.442253	0.236504	-0.02129	0.9058	1.55621	0.978931	2.47391	0.061489
CILP2	Reduction defects of lower limb	Wald ratio	1	-4.17129	2.23229	-8.54658	0.203992	0.015432	0.000194	1.22629	0.061676
CILP2	Diseases of arteries, arterioles and capillaries (FINNGEN)	Wald ratio	1	-0.29853	0.159864	-0.61186	0.014806	0.741909	0.54234	1.01492	0.061848
CILP2	Acute lymphadenitis	Wald ratio	1	-0.79474	0.425846	-1.6294	0.039917	0.451698	0.196047	1.04072	0.062004
CILP2	Other disorders of the genitourinary system	Wald ratio	1	-0.56482	0.303611	-1.1599	0.030257	0.568462	0.313518	1.03072	0.062837
CILP2	Hyperplasia of prostate	Wald ratio	1	0.244022	0.131283	-0.01329	0.501336	1.27637	0.986796	1.65092	0.063062
CILP2	Influenza and pneumonia	Wald ratio	1	-0.15073	0.081173	-0.30983	0.008372	0.860082	0.733575	1.00841	0.06333
CILP2	Carcinoma in situ of colon (controls excluding all cancers)	Wald ratio	1	1.89533	1.02121	-0.10624	3.89689	6.65472	0.899211	49.249	0.063458
CILP2	Narcolepsy and cataplexy	Wald ratio	1	2.49287	1.34735	-0.14794	5.13368	12.0959	0.862485	169.64	0.064285
CILP2	Enteropathic arthropathies	Wald ratio	1	1.32693	0.717189	-0.07876	2.73262	3.76945	0.924259	15.3731	0.064288
CILP2	Cirrhosis of liver, NAS	Wald ratio	1	-0.95962	0.519848	-1.97852	0.05928	0.383038	0.138273	1.06107	0.064897
CILP2	Other diseases of the digestive system	Wald ratio	1	0.328912	0.17852	-0.02099	0.678812	1.38946	0.979231	1.97153	0.065412
CILP2	Coeliac disease	Wald ratio	1	0.551691	0.29996	-0.03623	1.13961	1.73619	0.964417	3.12556	0.065884
CILP2	Xerosis cutis	Wald ratio	1	1.78551	0.973768	-0.12307	3.69409	5.96262	0.884198	40.2092	0.066712
CILP2	Autoimmune hepatitis	Wald ratio	1	2.42617	1.32319	-0.16729	5.01963	11.3155	0.845952	151.356	0.066718
CILP2	Other mental disorders due to brain damage and dysfunction and to physical disease	Wald ratio	1	-0.61066	0.333151	-1.26364	0.042313	0.54299	0.282623	1.04322	0.066804
CILP2	Other proliferative retinopathy	Wald ratio	1	3.05775	1.66896	-0.21341	6.32892	21.2797	0.807826	560.551	0.066932
CILP2	Fibrosis of liver	Wald ratio	1	-2.67067	1.4589	-5.53011	0.188774	0.069206	0.003966	1.20777	0.06716
CILP2	First line medication for Crohn's disease	Wald ratio	1	0.135922	0.07428	-0.00967	0.281511	1.14559	0.990379	1.32513	0.067272
CILP2	Alcohol-induced acute pancreatitis	Wald ratio	1	-1.08663	0.595275	-2.25337	0.08011	0.337352	0.105045	1.08341	0.067937
CILP2	Exfoliative dermatitis	Wald ratio	1	-1.95049	1.06957	-4.04685	0.145862	0.142204	0.017477	1.15704	0.068209
CILP2	Benign neoplasm: Pineal gland	Wald ratio	1	-4.22418	2.31971	-8.77081	0.322449	0.014637	0.000155	1.38051	0.068607
CILP2	Other congenital malformations of skin	Wald ratio	1	0.980396	0.538822	-0.0757	2.03649	2.66551	0.927099	7.66364	0.068833
CILP2	Other and unspecified skin changes due to chronic exposure to nonionizing radiation	Wald ratio	1	-1.77736	0.977465	-3.69319	0.138472	0.169084	0.024892	1.14852	0.069013
CILP2	Other deformity of hallux (acquired)	Wald ratio	1	2.26778	1.24784	-0.17797	4.71354	9.65795	0.836964	111.446	0.06916
CILP2	Pain in limb	Wald ratio	1	0.192913	0.106711	-0.01624	0.402067	1.21278	0.98389	1.49491	0.070637
CILP2	Anaemia in chronic diseases classified elsewhere	Wald ratio	1	1.33812	0.740278	-0.11283	2.78906	3.81186	0.893303	16.2658	0.070671
CILP2	Brain meningioma (controls excluding all cancers)	Wald ratio	1	-0.89595	0.496822	-1.86972	0.077821	0.408219	0.154166	1.08093	0.071331
CILP2	Systemic sclerosis	Wald ratio	1	-1.30488	0.724096	-2.7241	0.114351	0.271206	0.065605	1.12115	0.071533
CILP2	Cardiomyopathy due to drugs and other external agents	Wald ratio	1	4.52907	2.51396	-0.3983	9.45643	92.672	0.671462	12790.1	0.071614
CILP2	Osteosarcoma (controls excluding all cancers)	Wald ratio	1	4.27436	2.37565	-0.38192	8.93063	71.834	0.68255	7560.06	0.071981
CILP2	Other disorders of eye and adnexa	Wald ratio	1	0.506816	0.282246	-0.04639	1.06002	1.66	0.954674	2.88642	0.072549
CILP2	Malignant neoplasm of oesophagus (controls excluding all cancers)	Wald ratio	1	-1.29243	0.720001	-2.70363	0.118772	0.274603	0.066962	1.12611	0.072648
CILP2	Familial erythrocytosis	Wald ratio	1	-2.78732	1.55284	-5.83089	0.256258	0.061586	0.002935	1.29209	0.072658
CILP2	Protozoal diseases	Wald ratio	1	-1.25503	0.701982	-2.63091	0.120859	0.285068	0.072013	1.12847	0.073803
CILP2	Seborrhoeic dermatitis	Wald ratio	1	0.61529	0.344864	-0.06064	1.29122	1.85019	0.941159	3.63723	0.074399
CILP2	Ocular pain	Wald ratio	1	0.683539	0.383938	-0.06898	1.43606	1.98087	0.933346	4.20408	0.075021
CILP2	Glomerular disorders in diseases classified elsewhere	Wald ratio	1	0.560095	0.314738	-0.05679	1.17698	1.75084	0.944792	3.24456	0.075148
CILP2	Weight, inverse-rank normalized	Wald ratio	1	-0.05382	0.030299	-0.1132	0.005566	0.947604	0.892968	1.00558	0.075687
CILP2	Bipolar affective disorders	Wald ratio	1	-0.42311	0.238211	-0.89	0.043787	0.655008	0.410655	1.04476	0.075702
CILP2	STROKE	Wald ratio	1	-0.19144	0.107946	-0.40301	0.020138	0.825772	0.668304	1.02034	0.076155
CILP2	Oral lichen ruber planus	Wald ratio	1	-1.34506	0.759514	-2.83371	0.143586	0.260524	0.058794	1.15441	0.076569
CILP2	Haemorrhoids and perianal venous thrombosis	Wald ratio	1	0.334215	0.188812	-0.03586	0.704286	1.39684	0.964779	2.0224	0.076711
CILP2	Retinal detachments and breaks	Wald ratio	1	-0.30673	0.173526	-0.64684	0.033385	0.735853	0.5237	1.03395	0.077126
CILP2	Acute bronchitis	Wald ratio	1	-0.26307	0.149438	-0.55596	0.029834	0.768692	0.573519	1.03028	0.078347
CILP2	Mucosal proctocolitis	Wald ratio	1	0.503454	0.286031	-0.05717	1.06408	1.65443	0.944437	2.89816	0.078384
CILP2	Oligomenorrhoea	Wald ratio	1	0.976901	0.557016	-0.11485	2.06865	2.65621	0.8915	7.91415	0.079463
CILP2	Polyhydramnios	Wald ratio	1	-0.89158	0.508408	-1.88807	0.104896	0.410006	0.151364	1.11059	0.079486
CILP2	COPD/asthma/ILD related infections	Wald ratio	1	-0.1123	0.064091	-0.23792	0.013317	0.893774	0.788265	1.01341	0.079735
CILP2	Benign neoplasm: Testis	Wald ratio	1	3.01926	1.72707	-0.36579	6.40432	20.4762	0.693646	604.448	0.080429
CILP2	Migraine without aura and triptan purchases	Wald ratio	1	-0.44813	0.256563	-0.951	0.054729	0.638819	0.386356	1.05625	0.080692
CILP2	Decubitus ulcer and pressure area	Wald ratio	1	-0.80347	0.460723	-1.70649	0.099542	0.44777	0.181502	1.10467	0.081169
CILP2	Osteoporosis	Wald ratio	1	0.375694	0.215542	-0.04677	0.798156	1.456	0.954308	2.22144	0.081331
CILP2	Postviral fatigue syndrome	Wald ratio	1	-2.23849	1.28514	-4.75736	0.28039	0.10662	0.008588	1.32365	0.08154
CILP2	Chronic Coagulation defects	Wald ratio	1	1.23302	0.707938	-0.15454	2.62058	3.43158	0.856809	13.7437	0.08156
CILP2	Ovarian dysfunction	Wald ratio	1	0.68204	0.392212	-0.0867	1.45077	1.97791	0.916956	4.26642	0.082043
CILP2	Benign neoplasm: Small intestine	Wald ratio	1	-0.9957	0.573156	-2.11909	0.127681	0.369463	0.120141	1.13619	0.082346
CILP2	Labyrinthitis	Wald ratio	1	3.42485	1.97497	-0.4461	7.2958	30.7181	0.640121	1474.09	0.082896
CILP2	Other and unspecified anaemias	Wald ratio	1	0.271889	0.15745	-0.03671	0.580491	1.31244	0.963953	1.78692	0.084198
CILP2	Chromophobe cell carcinoma of kidney (controls excluding all cancers)	Wald ratio	1	2.85898	1.65928	-0.39321	6.11116	17.4437	0.674889	450.863	0.084884
CILP2	Lens-induced iridocyclitis	Wald ratio	1	-4.73535	2.75159	-10.1285	0.657771	0.008779	3.99e-05	1.93048	0.08526
CILP2	Unspecified nephritic syndrome	Wald ratio	1	1.27944	0.743491	-0.17781	2.73668	3.59461	0.837105	15.4356	0.085278
CILP2	Delayed puberty	Wald ratio	1	2.08417	1.21885	-0.30477	4.47311	8.03794	0.737295	87.629	0.087274
CILP2	Nerve, nerve root and plexus disorders	Wald ratio	1	-0.1535	0.08983	-0.32957	0.022565	0.857699	0.719234	1.02282	0.087488
CILP2	Recurrent dislocation and subluxation of joint	Wald ratio	1	0.650115	0.381099	-0.09684	1.39707	1.91576	0.907702	4.04334	0.088028
CILP2	Long labour	Wald ratio	1	0.351754	0.206517	-0.05302	0.756526	1.42156	0.948362	2.13086	0.088518
CILP2	All pneumoniae	Wald ratio	1	-0.14236	0.083698	-0.30641	0.021684	0.867306	0.736084	1.02192	0.088957
CILP2	Cytomegaloviral hepatitis	Wald ratio	1	-3.74985	2.20477	-8.0712	0.571501	0.023521	0.000312	1.77092	0.088983
CILP2	Coronary artery bypass grafting	Wald ratio	1	-0.33952	0.199756	-0.73104	0.052002	0.712112	0.481407	1.05338	0.089192
CILP2	Melanoma in situ (controls excluding all cancers)	Wald ratio	1	-1.001	0.588952	-2.15535	0.153342	0.36751	0.115863	1.16572	0.089199
CILP2	Paralytic ileus	Wald ratio	1	-0.95673	0.563372	-2.06094	0.147476	0.384145	0.127334	1.15891	0.089465
CILP2	Neuroendocrine tumor and carcinoma of pancreas (controls excluding all cancers)	Wald ratio	1	-2.57761	1.52202	-5.56077	0.405563	0.075956	0.003846	1.50015	0.090353
CILP2	Other diseases of pericardium	Wald ratio	1	-0.90026	0.531583	-1.94216	0.141647	0.406466	0.143394	1.15217	0.090353
CILP2	Other benign neoplasm of uterus: Other parts/unspecified	Wald ratio	1	0.940467	0.556169	-0.14962	2.03056	2.56118	0.861031	7.61834	0.090842
CILP2	Relapsing fevers	Wald ratio	1	4.20276	2.48611	-0.67001	9.07554	66.8709	0.511704	8738.89	0.090933
CILP2	Disorders of synovium and tendon	Wald ratio	1	0.218971	0.130041	-0.03591	0.473852	1.2448	0.964727	1.60617	0.092209
CILP2	Sequelae of hyperalimentation	Wald ratio	1	4.44437	2.64401	-0.7379	9.62663	85.1459	0.478116	15163.3	0.092779
CILP2	Redundant prepuce, phimosis and paraphimosis	Wald ratio	1	0.37321	0.222188	-0.06228	0.808697	1.45239	0.939622	2.24498	0.093015
CILP2	Status post-ami	Wald ratio	1	-0.5986	0.356609	-1.29755	0.100354	0.54958	0.273199	1.10556	0.093232
CILP2	Disorders of ocular muscles, binocular movement, accommodation and refraction	Wald ratio	1	0.238103	0.142166	-0.04054	0.516749	1.26884	0.960268	1.67657	0.09397
CILP2	Severe visual impairment, binocular	Wald ratio	1	2.77168	1.65506	-0.47224	6.0156	15.9855	0.623604	409.772	0.093999
CILP2	Type 2 diabetes, wide definition	Wald ratio	1	-0.17307	0.103379	-0.37569	0.029549	0.841076	0.686812	1.02999	0.094097
CILP2	Choroidal detachment	Wald ratio	1	3.94108	2.35636	-0.67739	8.55956	51.4743	0.50794	5216.37	0.09442
CILP2	Hypermobility syndrome	Wald ratio	1	0.771454	0.462105	-0.13427	1.67718	2.16291	0.874353	5.35044	0.095031
CILP2	conjunctival degenerations and deposits	Wald ratio	1	1.28312	0.77124	-0.22851	2.79475	3.60786	0.795715	16.3585	0.096171
CILP2	Inflammatory bowel disease, strict (require KELA)	Wald ratio	1	0.34007	0.205077	-0.06188	0.742022	1.40505	0.939994	2.10018	0.097266
CILP2	Secondary polycythaemia	Wald ratio	1	-1.21429	0.733531	-2.65201	0.223433	0.296922	0.07051	1.25036	0.097843
CILP2	Fracture of skull and facial bones	Wald ratio	1	0.359345	0.2176	-0.06715	0.785842	1.43239	0.935053	2.19425	0.098657
CILP2	Cyst of kidney	Wald ratio	1	-0.71606	0.433667	-1.56605	0.133927	0.488673	0.208869	1.14331	0.098703
CILP2	Any mental disorder, or suicide (or attempt), or psychic disorders complicating pregnancy, partum or puerperium or nerve system disorders (more control exclusions)	Wald ratio	1	-0.32388	0.196159	-0.70835	0.060595	0.723339	0.492456	1.06247	0.098719
CILP2	Lesion of radial nerve	Wald ratio	1	0.934956	0.566288	-0.17497	2.04488	2.5471	0.839484	7.72823	0.098733
CILP2	Cerebral palsy	Wald ratio	1	1.37943	0.835686	-0.25852	3.01737	3.97263	0.772196	20.4375	0.098809
CILP2	Drug-induced gout	Wald ratio	1	-2.74006	1.66017	-5.99399	0.513866	0.064566	0.002494	1.67174	0.098846
CILP2	IBD patients in KELA-register	Wald ratio	1	0.338252	0.205139	-0.06382	0.740324	1.40249	0.938173	2.09661	0.09917
CILP2	Colour vision deficiencies	Wald ratio	1	-2.77906	1.68853	-6.08858	0.530461	0.062097	0.002269	1.69972	0.099796
CILP2	Recurring oral aphthae	Wald ratio	1	0.856114	0.520379	-0.16383	1.87606	2.354	0.848887	6.52772	0.099934
CILP2	Other predominantly sexually transmitted diseases, not elsewhere classified	Wald ratio	1	-0.39425	0.240129	-0.8649	0.076402	0.674185	0.421093	1.0794	0.100625
CILP2	Acute disseminated encephalitis/encephalomyelitis	Wald ratio	1	-4.30189	2.62343	-9.44382	0.840036	0.013543	7.92e-05	2.31645	0.101048
CILP2	Diabetes, insulin treatment (Kela reimbursement) (more control exclusions)	Wald ratio	1	-0.1457	0.088933	-0.32001	0.028613	0.86442	0.726145	1.02903	0.101366
CILP2	Hypertension	Wald ratio	1	-0.12125	0.07434	-0.26696	0.024456	0.885812	0.765705	1.02476	0.102885
CILP2	Sleep apnoea	Wald ratio	1	-0.15609	0.095733	-0.34373	0.031543	0.855479	0.709119	1.03205	0.102993
CILP2	Acrodermatitis continua	Wald ratio	1	-4.0827	2.50668	-8.9958	0.830393	0.016862	0.000124	2.29422	0.103371
CILP2	Asthma-related pneumonia	Wald ratio	1	-0.27344	0.167894	-0.60251	0.055631	0.760757	0.547433	1.05721	0.103386
CILP2	Other conditions related to polyarteritis nodosa	Wald ratio	1	-3.65347	2.24386	-8.05143	0.744489	0.025901	0.000319	2.10536	0.10348
CILP2	Non-ischemic cardiomyopathy	Wald ratio	1	-0.30705	0.188621	-0.67675	0.062644	0.735612	0.508267	1.06465	0.10355
CILP2	Crowding of teeth, including avohilmo	Wald ratio	1	0.54382	0.334394	-0.11159	1.19923	1.72257	0.894408	3.31757	0.10389
CILP2	Acanthosis nigricans	Wald ratio	1	3.12236	1.92067	-0.64215	6.88687	22.6999	0.526159	979.332	0.104022
CILP2	Encephalopathy	Wald ratio	1	-1.86626	1.14826	-4.11684	0.384325	0.154701	0.016296	1.46862	0.104099
CILP2	Syphilis	Wald ratio	1	-1.16506	0.718389	-2.5731	0.242981	0.311903	0.076298	1.27504	0.104853
CILP2	Asthma/COPD (KELA code 203)	Wald ratio	1	0.152807	0.094337	-0.03209	0.337708	1.1651	0.968416	1.40173	0.105275
CILP2	Other disorders of optic [2nd] nerve and visual pathways	Wald ratio	1	0.714604	0.441565	-0.15086	1.58007	2.04338	0.859965	4.8553	0.105589
CILP2	Constipation	Wald ratio	1	0.164344	0.101652	-0.03489	0.363583	1.17862	0.965707	1.43847	0.105937
CILP2	Toxic encephalopathy	Wald ratio	1	-3.88367	2.4024	-8.59238	0.825039	0.020575	0.000186	2.28197	0.10597
CILP2	Congenital malformations of the nervous system	Wald ratio	1	-1.20747	0.747123	-2.67184	0.256888	0.298952	0.069125	1.2929	0.106059
CILP2	Benign neoplasm: Liver/bile ducts	Wald ratio	1	1.18017	0.730278	-0.25118	2.61151	3.25492	0.777884	13.6196	0.106083
CILP2	severe traumatic brain injury, does not include concussion	Wald ratio	1	-0.35753	0.221353	-0.79138	0.076323	0.699402	0.453219	1.07931	0.106268
CILP2	Seropositive rheumatoid arthritis, strict definition	Wald ratio	1	0.442215	0.274395	-0.0956	0.980029	1.55615	0.908828	2.66453	0.107049
CILP2	Other disorders of carbohydrate metabolism	Wald ratio	1	-2.58321	1.60481	-5.72863	0.562207	0.075531	0.003252	1.75454	0.107469
CILP2	Dronedarone medication	Wald ratio	1	1.07288	0.667151	-0.23474	2.38049	2.92378	0.790779	10.8102	0.107802
CILP2	Pain in joint	Wald ratio	1	0.185955	0.115646	-0.04071	0.412622	1.20437	0.960106	1.51077	0.107843
CILP2	Other inflammation of eyelid	Wald ratio	1	0.482232	0.300445	-0.10664	1.0711	1.61969	0.89885	2.9186	0.10848
CILP2	Maternal care for cervical incompetence	Wald ratio	1	-0.90246	0.562617	-2.00519	0.200265	0.405569	0.134634	1.22173	0.108703
CILP2	Autoimmune diseases	Wald ratio	1	0.111403	0.069491	-0.0248	0.247605	1.11784	0.975506	1.28095	0.108904
CILP2	Benign neoplasm: Tonsil	Wald ratio	1	1.69986	1.06112	-0.37993	3.77965	5.47318	0.683908	43.8007	0.109166
CILP2	Mixed and other personality disorders	Wald ratio	1	-0.58859	0.367878	-1.30963	0.132451	0.55511	0.26992	1.14162	0.109608
CILP2	Gastric ulcer	Wald ratio	1	-0.38642	0.241772	-0.8603	0.087451	0.679483	0.423037	1.09139	0.109978
CILP2	Sleep terrors [night terrors]	Wald ratio	1	-3.79331	2.37557	-8.44943	0.862812	0.022521	0.000214	2.36981	0.110311
CILP2	Chronic mastoiditis	Wald ratio	1	-1.08388	0.67908	-2.41488	0.247115	0.33828	0.089378	1.28033	0.110466
CILP2	Iridocyclitis	Wald ratio	1	0.340871	0.213631	-0.07785	0.759589	1.40617	0.925107	2.1374	0.110576
CILP2	Benign paroxysmal vertigo	Wald ratio	1	0.314794	0.197457	-0.07222	0.701809	1.36998	0.930325	2.0174	0.110882
CILP2	Degenerative macular diseases, drug-induced	Wald ratio	1	3.12022	1.95795	-0.71736	6.9578	22.6514	0.488039	1051.32	0.111022
CILP2	Other and unspecified noninflammatory disorders of ovary, fallopian tube and broad ligament	Wald ratio	1	1.03011	0.646617	-0.23726	2.29748	2.80139	0.78879	9.94912	0.111142
CILP2	Benign neoplasm: Uterine tubes and ligaments	Wald ratio	1	2.24446	1.4124	-0.52385	5.01277	9.43535	0.592238	150.321	0.112036
CILP2	Ulcerative colitis, NAS	Wald ratio	1	0.432823	0.272373	-0.10103	0.966675	1.5416	0.903907	2.62919	0.112042
CILP2	Other and unspecified myoneural disorders	Wald ratio	1	2.91627	1.8377	-0.68563	6.51816	18.4722	0.503773	677.334	0.112533
CILP2	Transient acantholytic dermatosis [Grover]	Wald ratio	1	4.27648	2.69518	-1.00607	9.55902	71.9865	0.365655	14172	0.112577
CILP2	Vasomotor rhinitis (mode)	Wald ratio	1	0.64038	0.403692	-0.15086	1.43162	1.8972	0.859972	4.18546	0.112669
CILP2	Papilloedema, unspecified	Wald ratio	1	1.19936	0.756511	-0.2834	2.68212	3.31798	0.753216	14.616	0.11288
CILP2	Deficiency of other B group vitamins	Wald ratio	1	1.19195	0.751982	-0.28193	2.66584	3.29351	0.754327	14.38	0.112947
CILP2	Complications following myocardial infarction	Wald ratio	1	-1.96627	1.24211	-4.40081	0.468273	0.139978	0.012267	1.59723	0.113421
CILP2	Menorrhagia	Wald ratio	1	-0.22141	0.140165	-0.49614	0.053312	0.801386	0.608879	1.05476	0.114188
CILP2	Other viral diseases	Wald ratio	1	-0.2841	0.180004	-0.6369	0.068709	0.752693	0.528927	1.07113	0.114499
CILP2	Benign neoplasm of other and unspecified endocrine glands	Wald ratio	1	-0.47729	0.303422	-1.07199	0.117419	0.620464	0.342325	1.12459	0.115715
CILP2	Hyperfunction of pituitary gland	Wald ratio	1	-0.75125	0.47866	-1.68942	0.186925	0.471777	0.184626	1.20554	0.116535
CILP2	Unspecified severe protein-energy malnutrition	Wald ratio	1	-4.39377	2.80312	-9.88788	1.10034	0.012354	5.08e-05	3.00519	0.117008
CILP2	Melanoma of uvea (controls excluding all cancers)	Wald ratio	1	1.81641	1.15908	-0.45538	4.0882	6.14973	0.634207	59.6323	0.117087
CILP2	Arthropathies in other diseases classified elsewhere	Wald ratio	1	-0.89228	0.569399	-2.0083	0.223742	0.409721	0.134216	1.25075	0.117102
CILP2	Other congenital malformations of nervous system	Wald ratio	1	-1.7621	1.12612	-3.96929	0.445096	0.171685	0.018887	1.56064	0.117641
CILP2	Maternal care for (suspected) damage to fetus from alcohol	Wald ratio	1	-3.00772	1.92395	-6.77867	0.763227	0.049404	0.001138	2.14519	0.117981
CILP2	Substance use, excluding alcohol	Wald ratio	1	-0.36305	0.23225	-0.81826	0.09216	0.695552	0.441199	1.09654	0.118009
CILP2	Cholesteatoma of external ear	Wald ratio	1	2.13641	1.36693	-0.54277	4.81559	8.46897	0.581136	123.419	0.11807
CILP2	Poor fetal growth	Wald ratio	1	0.466298	0.299532	-0.12078	1.05338	1.59408	0.886226	2.86733	0.119528
CILP2	Vascular dementia (other)	Wald ratio	1	-2.42364	1.55932	-5.47992	0.632627	0.088598	0.00417	1.88255	0.120114
CILP2	Carcinoma in situ, bladder (controls excluding all cancers)	Wald ratio	1	1.00124	0.644239	-0.26147	2.26395	2.72166	0.76992	9.62102	0.12015
CILP2	Bell's palsy	Wald ratio	1	-0.47598	0.306328	-1.07639	0.124422	0.621275	0.340825	1.13249	0.120225
CILP2	Other specified/unspecified disorders of middle ear and mastoid	Wald ratio	1	-3.61421	2.32909	-8.17923	0.950815	0.026938	0.00028	2.58782	0.120718
CILP2	Other protozoal intestinal diseases	Wald ratio	1	1.49815	0.965827	-0.39487	3.39117	4.47341	0.673767	29.7008	0.120864
CILP2	Congenital obstructive defects of renal pelvis and congenital malformations of ureter	Wald ratio	1	-1.23617	0.797175	-2.79863	0.326293	0.290494	0.060893	1.38582	0.120976
CILP2	Functional dyspepsia	Wald ratio	1	0.301408	0.194509	-0.07983	0.682646	1.35176	0.923274	1.97911	0.121241
CILP2	Chondrosarcoma (controls excluding all cancers)	Wald ratio	1	3.19841	2.06436	-0.84773	7.24455	24.4935	0.428385	1400.45	0.121298
CILP2	Juvenile osteochondrosis	Wald ratio	1	0.904886	0.584923	-0.24156	2.05133	2.47165	0.785398	7.77828	0.12186
CILP2	Mandibular hypoplasia	Wald ratio	1	-2.16193	1.3981	-4.9022	0.578345	0.115103	0.00743	1.78309	0.122024
CILP2	Anomalies of dental arch relationship, including avohilmo	Wald ratio	1	0.330497	0.213843	-0.08864	0.74963	1.39166	0.915179	2.11622	0.122223
CILP2	Gestational [pregnancy-induced] oedema and proteinuria without hypertension	Wald ratio	1	0.552696	0.357697	-0.14839	1.25378	1.73793	0.862095	3.50357	0.12231
CILP2	Other hypertrichosis	Wald ratio	1	-3.07632	1.99272	-6.98205	0.829411	0.046129	0.000928	2.29197	0.122642
CILP2	Neuromuscular dysfunction of bladder	Wald ratio	1	-0.55082	0.356871	-1.25028	0.148649	0.576478	0.286423	1.16027	0.122718
CILP2	Granulosa cell carcinoma of ovary (controls excluding all cancers)	Wald ratio	1	-3.1946	2.07064	-7.25306	0.863856	0.040983	0.000708	2.37229	0.122877
CILP2	Chronic gastritis	Wald ratio	1	0.296618	0.192298	-0.08029	0.673521	1.3453	0.922853	1.96113	0.122953
CILP2	Melanocytic naevi of lip	Wald ratio	1	-1.83495	1.19007	-4.16749	0.497591	0.159622	0.015491	1.64475	0.123102
CILP2	Vitamin deficiency	Wald ratio	1	0.761224	0.494874	-0.20873	1.73118	2.1409	0.811615	5.6473	0.123995
CILP2	Other articular cartilage disorders	Wald ratio	1	1.05491	0.686064	-0.28977	2.3996	2.87172	0.748433	11.0188	0.124139
CILP2	Other diseases of upper respiratory tract	Wald ratio	1	0.10576	0.068784	-0.02906	0.240576	1.11156	0.971361	1.27198	0.124156
CILP2	Sunburn	Wald ratio	1	3.8781	2.52224	-1.0655	8.8217	48.3322	0.344555	6779.77	0.124157
CILP2	Otorrhagia	Wald ratio	1	-2.20318	1.4331	-5.01205	0.605695	0.110452	0.006657	1.83253	0.124207
CILP2	Drug-induced interstitial lung disorders, unspecified	Wald ratio	1	4.12081	2.68438	-1.14057	9.38218	61.6091	0.319638	11874.9	0.124757
CILP2	Primary gonarthrosis, bilateral	Wald ratio	1	0.223393	0.145682	-0.06214	0.508931	1.25031	0.939748	1.66351	0.12517
CILP2	Abscess of mediastinum	Wald ratio	1	3.9681	2.59124	-1.11073	9.04693	52.8839	0.329317	8492.44	0.125683
CILP2	Peroneal tendinitis	Wald ratio	1	-1.38497	0.904604	-3.158	0.38805	0.25033	0.042511	1.4741	0.125763
CILP2	Von Willebrand disease	Wald ratio	1	1.49101	0.974842	-0.41968	3.4017	4.44159	0.657259	30.0151	0.126143
CILP2	Other facial nerve disorders	Wald ratio	1	1.00809	0.659952	-0.28542	2.3016	2.74036	0.751701	9.99012	0.126632
CILP2	Other and unspecified glaucoma	Wald ratio	1	0.651031	0.426384	-0.18468	1.48674	1.91752	0.831369	4.42267	0.126794
CILP2	Other specific arthropathies	Wald ratio	1	-3.75579	2.46379	-8.58483	1.07324	0.023382	0.000187	2.92485	0.12741
CILP2	Diseases of male genital organs	Wald ratio	1	0.155311	0.102048	-0.0447	0.355326	1.16802	0.95628	1.42664	0.128026
CILP2	Hernia of abdominal wall	Wald ratio	1	-0.22698	0.149142	-0.51929	0.065341	0.796939	0.59494	1.06752	0.128037
CILP2	Postpartum haemorrhage due to retained placenta	Wald ratio	1	0.447067	0.294188	-0.12954	1.02367	1.56372	0.878499	2.7834	0.128595
CILP2	Dementia	Wald ratio	1	-0.23649	0.155642	-0.54155	0.068567	0.789393	0.581846	1.07097	0.128647
CILP2	Obstructive hydrocephalus	Wald ratio	1	1.35395	0.891558	-0.3935	3.10141	3.8727	0.67469	22.2292	0.128854
CILP2	Viral hepatitis	Wald ratio	1	-0.6059	0.399751	-1.38941	0.177616	0.545585	0.249223	1.19437	0.129599
CILP2	Heart failure and antihypertensive medication	Wald ratio	1	-0.23399	0.154511	-0.53683	0.068855	0.791373	0.5846	1.07128	0.129932
CILP2	Fracture of neck	Wald ratio	1	-0.6991	0.46185	-1.60433	0.206125	0.497032	0.201025	1.22891	0.130103
CILP2	Pneumonia due to other infectious organisms, not elsewhere classified	Wald ratio	1	-0.93532	0.617962	-2.14652	0.275889	0.392461	0.11689	1.3177	0.13014
CILP2	Benign neoplasm: Other parts of oropharynx	Wald ratio	1	-1.79686	1.18975	-4.12877	0.53506	0.165819	0.016103	1.70755	0.130973
CILP2	Bronchitis	Wald ratio	1	-0.12542	0.083066	-0.28823	0.037392	0.882129	0.749592	1.0381	0.131082
CILP2	Disorders of pituitary gland, other and/or unspecified	Wald ratio	1	2.24964	1.49431	-0.67922	5.17849	9.48431	0.507015	177.415	0.132204
CILP2	Cholera	Wald ratio	1	-0.77915	0.517573	-1.79359	0.235292	0.458795	0.166361	1.26528	0.132223
CILP2	Benign neoplasm: Ill-defined sites within the digestive system	Wald ratio	1	-2.2086	1.4676	-5.08509	0.667889	0.109854	0.006188	1.95012	0.132347
CILP2	Pure hypercholesterolaemia	Wald ratio	1	-0.17012	0.113048	-0.39169	0.051455	0.843565	0.675913	1.0528	0.132366
CILP2	Postpartum haemorrhage	Wald ratio	1	0.29932	0.199492	-0.09168	0.690324	1.34894	0.912393	1.99436	0.133509
CILP2	Disorders of porphyrin and bilirubin metabolism	Wald ratio	1	1.58974	1.06093	-0.48969	3.66917	4.90245	0.612815	39.2191	0.134021
CILP2	Disorders of vestibular function (Vertigo)	Wald ratio	1	0.224569	0.149959	-0.06935	0.518488	1.25178	0.933	1.67949	0.134253
CILP2	Other congenital malformations of kidney	Wald ratio	1	-2.71704	1.81501	-6.27446	0.840375	0.06607	0.001884	2.31724	0.134397
CILP2	Other prurigo	Wald ratio	1	-1.60849	1.0751	-3.71568	0.498704	0.20019	0.024339	1.64659	0.134619
CILP2	Other dorsopathies, not elsewhere classified	Wald ratio	1	-0.11004	0.073637	-0.25436	0.034292	0.895802	0.77541	1.03489	0.135094
CILP2	Disorder of the sleep-wake schedule	Wald ratio	1	-1.27846	0.855948	-2.95612	0.399199	0.278466	0.05202	1.49063	0.135275
CILP2	Benign neoplasm: Peripheral nerves and autonomic nervous system	Wald ratio	1	1.37423	0.921276	-0.43147	3.17994	3.95205	0.649555	24.0452	0.135787
CILP2	Other congenital malformations of limb(s)	Wald ratio	1	1.87577	1.26363	-0.60094	4.35247	6.52581	0.548295	77.6704	0.137695
CILP2	Viral warts	Wald ratio	1	0.49332	0.332743	-0.15886	1.1455	1.63774	0.853119	3.144	0.138185
CILP2	Gestational diabetes (for exclusion)	Wald ratio	1	-0.24092	0.162728	-0.55986	0.07803	0.785907	0.571287	1.08116	0.138744
CILP2	Vascular diseases of the intestine	Wald ratio	1	0.867779	0.586195	-0.28116	2.01672	2.38162	0.754906	7.51364	0.138777
CILP2	Adult respiratory distress syndrome	Wald ratio	1	-1.49525	1.01099	-3.47678	0.486286	0.224193	0.030907	1.62627	0.139141
CILP2	Gout, unspecified	Wald ratio	1	0.36046	0.243768	-0.11732	0.838245	1.43399	0.889297	2.3123	0.139219
CILP2	Other and unspecified disorders of pigmentation	Wald ratio	1	-2.01174	1.36192	-4.6811	0.657618	0.133755	0.009269	1.93019	0.139639
CILP2	Other and unspecified hydrocephalus	Wald ratio	1	1.20852	0.82038	-0.39942	2.81647	3.34853	0.670706	16.7177	0.140718
CILP2	Disorders of sclera, cornea, iris and ciliary body	Wald ratio	1	0.193865	0.131608	-0.06409	0.451818	1.21393	0.937923	1.57116	0.140738
CILP2	Other and unspecified pemphigus	Wald ratio	1	2.96107	2.01063	-0.97977	6.90192	19.3187	0.375398	994.178	0.14083
CILP2	Adult-onset Still disease	Wald ratio	1	-2.51815	1.7118	-5.87327	0.836968	0.080608	0.002814	2.30936	0.141275
CILP2	Folliculitis decalvans	Wald ratio	1	3.69525	2.51335	-1.23093	8.62142	40.2555	0.292022	5549.26	0.141495
CILP2	Isolated patent ductus arteriosus	Wald ratio	1	-3.23596	2.2026	-7.55305	1.08113	0.039322	0.000525	2.94801	0.14179
CILP2	Asthma-related infections	Wald ratio	1	-0.18415	0.125408	-0.42995	0.061648	0.831811	0.650542	1.06359	0.141991
CILP2	Late syphilis	Wald ratio	1	-1.482	1.00978	-3.46117	0.49717	0.227183	0.031393	1.64406	0.142201
CILP2	Dermatographic urticaria	Wald ratio	1	-0.60475	0.412084	-1.41243	0.202937	0.546213	0.243551	1.225	0.142231
CILP2	Hereditary spherocytosis	Wald ratio	1	-3.34217	2.27855	-7.80812	1.12379	0.03536	0.000406	3.07648	0.142431
CILP2	Disorders of optic nerve and visual pathways	Wald ratio	1	0.507266	0.34632	-0.17152	1.18605	1.66074	0.842383	3.27413	0.142994
CILP2	Cleft palate	Wald ratio	1	-1.55262	1.06195	-3.63405	0.528807	0.211692	0.026409	1.69691	0.143729
CILP2	Other disorders of electrolyte and fluid balance, not elsewhere classified	Wald ratio	1	-1.76838	1.21106	-4.14205	0.60529	0.170609	0.01589	1.83178	0.144236
CILP2	Chronic suppurative otitis media	Wald ratio	1	0.587009	0.402503	-0.2019	1.37591	1.7986	0.81718	3.95869	0.144731
CILP2	Meningococcal infection	Wald ratio	1	-1.82474	1.25241	-4.27946	0.629992	0.16126	0.01385	1.87759	0.145123
CILP2	Pyogenic arthritis	Wald ratio	1	-0.58791	0.404326	-1.38039	0.20457	0.555488	0.251481	1.227	0.145933
CILP2	Other specified disorders of muscle	Wald ratio	1	-0.92176	0.634599	-2.16557	0.322053	0.397818	0.114684	1.37996	0.14636
CILP2	Benign neoplasm: Liver	Wald ratio	1	1.12593	0.776419	-0.39585	2.64771	3.08309	0.673109	14.1217	0.147013
CILP2	Atrioventricular septal defect	Wald ratio	1	2.60184	1.79492	-0.9162	6.11989	13.4885	0.400034	454.812	0.147182
CILP2	Disorders of eyelid, lacrimal system and orbit	Wald ratio	1	0.151719	0.104812	-0.05371	0.35715	1.16383	0.947705	1.42925	0.147745
CILP2	Hyphaema and other vascular disorders of iris and ciliary body	Wald ratio	1	-1.18761	0.820639	-2.79607	0.420838	0.304948	0.06105	1.52324	0.147846
CILP2	Chondropathies	Wald ratio	1	0.375828	0.259712	-0.13321	0.884864	1.4562	0.875283	2.42265	0.14787
CILP2	Ulcerative ileocolitis	Wald ratio	1	0.749063	0.518152	-0.26652	1.76464	2.11502	0.766044	5.83948	0.148278
CILP2	Hypo-osmolality and hyponatraemia	Wald ratio	1	-0.36953	0.255749	-0.8708	0.131735	0.691057	0.418616	1.14081	0.148484
CILP2	Gestational [pregnancy-induced] hypertension	Wald ratio	1	-0.28665	0.198585	-0.67588	0.102576	0.750773	0.508709	1.10802	0.148889
CILP2	Radiculopathy	Wald ratio	1	-0.35588	0.247936	-0.84184	0.130071	0.700555	0.430918	1.13891	0.151178
CILP2	Non-seminoma of testis (controls excluding all cancers)	Wald ratio	1	-2.04066	1.423	-4.82974	0.748423	0.129943	0.007989	2.11367	0.151557
CILP2	Residual foreign body in soft tissue	Wald ratio	1	-0.68065	0.474657	-1.61098	0.249679	0.506289	0.199693	1.28361	0.151578
CILP2	Precocious central puberty	Wald ratio	1	-2.02273	1.41145	-4.78918	0.743718	0.132294	0.008319	2.10374	0.151834
CILP2	Rapidly progressive nephritic syndrome	Wald ratio	1	3.37035	2.35305	-1.24162	7.98232	29.0888	0.288916	2928.72	0.152048
CILP2	KELA_REIMBURSEMENT_202	Wald ratio	1	0.183655	0.128324	-0.06786	0.43517	1.2016	0.934391	1.54523	0.152378
CILP2	Smoking dependency	Wald ratio	1	-0.54267	0.380178	-1.28782	0.202478	0.581194	0.275872	1.22443	0.153461
CILP2	Mixed hyperlipidaemia	Wald ratio	1	-0.77379	0.542155	-1.83642	0.28883	0.46126	0.159387	1.33486	0.153506
CILP2	Benign neoplasm: Urinary organ, other/unspecified	Wald ratio	1	3.02129	2.11705	-1.12813	7.17071	20.5178	0.323639	1300.77	0.153544
CILP2	Crohn's disease (strict) with PSC	Wald ratio	1	-3.87194	2.71419	-9.19175	1.44788	0.020818	0.000102	4.25407	0.153709
CILP2	Parkinson's disease	Wald ratio	1	0.402199	0.281963	-0.15045	0.954846	1.49511	0.860322	2.59827	0.153746
CILP2	Gout, strict definition	Wald ratio	1	0.378432	0.265442	-0.14183	0.898698	1.45999	0.867765	2.4564	0.153964
CILP2	Cleft lip	Wald ratio	1	-2.79314	1.96159	-6.63787	1.05158	0.061228	0.00131	2.86217	0.154471
CILP2	Sleep apnoea, including avohilmo	Wald ratio	1	-0.13111	0.092141	-0.3117	0.049489	0.877124	0.732199	1.05073	0.154765
CILP2	Allergic rhinitis	Wald ratio	1	0.246998	0.173643	-0.09334	0.587339	1.28018	0.910881	1.7992	0.154897
CILP2	Acute and subacute iridocyclitis	Wald ratio	1	0.331509	0.233101	-0.12537	0.788387	1.39307	0.882171	2.19985	0.154978
CILP2	Rheumatic fever without mention of heart involvement	Wald ratio	1	2.64418	1.85932	-1.00009	6.28845	14.0719	0.367846	538.32	0.154991
CILP2	Diseases of middle ear and mastoid	Wald ratio	1	0.170056	0.119754	-0.06466	0.404773	1.18537	0.937386	1.49896	0.155592
CILP2	Anogenital herpesviral [herpes simplex] infection	Wald ratio	1	-0.59735	0.420945	-1.4224	0.227701	0.550268	0.241134	1.25571	0.155878
CILP2	Other sex chromosome abnormalities, male phenotype, not elsewhere classified	Wald ratio	1	3.67599	2.59364	-1.40755	8.75954	39.4879	0.244743	6371.16	0.156393
CILP2	Protein-energy malnutrition of moderate and mild degree	Wald ratio	1	-1.83799	1.29696	-4.38004	0.704055	0.159136	0.012525	2.02193	0.156439
CILP2	Other infective otitis externa	Wald ratio	1	-0.62552	0.442467	-1.49276	0.241712	0.534982	0.224752	1.27343	0.157445
CILP2	Ectopic pregnancy	Wald ratio	1	-0.34816	0.246351	-0.83101	0.134691	0.705988	0.435611	1.14418	0.15758
CILP2	Other benign neoplasm of uterus: Cervix uteri	Wald ratio	1	2.10214	1.4876	-0.81355	5.01783	8.18366	0.443281	151.083	0.157623
CILP2	Metabolic disorders	Wald ratio	1	-0.12038	0.08522	-0.28741	0.046649	0.886582	0.750203	1.04775	0.157774
CILP2	Thyrotoxicosis with toxic multinodular goitre	Wald ratio	1	0.64528	0.457425	-0.25127	1.54183	1.90652	0.77781	4.67315	0.158339
CILP2	Felty syndrome	Wald ratio	1	2.14555	1.52303	-0.83959	5.13068	8.5467	0.431888	169.132	0.158913
CILP2	Disorders of plasma-protein metabolism, not elsewhere classified	Wald ratio	1	1.97643	1.40321	-0.77386	4.72673	7.21697	0.461228	112.926	0.158981
CILP2	Kaposi sarcoma (controls excluding all cancers)	Wald ratio	1	-3.91149	2.77912	-9.35856	1.53559	0.020011	8.62e-05	4.64405	0.159292
CILP2	Wet age-related macular degeneration	Wald ratio	1	-0.3792	0.270563	-0.9095	0.151106	0.684411	0.402726	1.16312	0.161061
CILP2	Tonsillectomy and adenotomy	Wald ratio	1	0.164246	0.117195	-0.06545	0.393948	1.1785	0.936641	1.48282	0.161069
CILP2	Viral conjunctivitis	Wald ratio	1	-1.07431	0.767085	-2.5778	0.429174	0.341532	0.075941	1.53599	0.16136
CILP2	Localized adiposity	Wald ratio	1	-2.26417	1.61708	-5.43364	0.905299	0.103916	0.004367	2.47267	0.161464
CILP2	Other congenital malformations of circulatory system	Wald ratio	1	-0.99347	0.709609	-2.3843	0.397366	0.37029	0.092153	1.4879	0.161507
CILP2	Loose body in joint	Wald ratio	1	0.974472	0.69606	-0.38981	2.33875	2.64977	0.677189	10.3683	0.161518
CILP2	Unspecified contracted kidney	Wald ratio	1	-2.14511	1.53241	-5.14864	0.858413	0.117055	0.005807	2.35941	0.161565
CILP2	Pneumocystosis	Wald ratio	1	-1.33081	0.951241	-3.19524	0.533623	0.264263	0.040957	1.7051	0.161806
CILP2	Scar conditions and fibrosis of skin	Wald ratio	1	0.765282	0.547305	-0.30744	1.838	2.1496	0.73533	6.28395	0.162031
CILP2	Other disorders of skin and subcutaneous tissue	Wald ratio	1	-0.16587	0.118679	-0.39848	0.066737	0.847154	0.671337	1.06901	0.162213
CILP2	Benign neoplasm: Endocrine pancreas	Wald ratio	1	-2.09176	1.49761	-5.02707	0.843546	0.12347	0.006558	2.3246	0.162493
CILP2	Bacterial pneumoniae	Wald ratio	1	-0.20819	0.14909	-0.50041	0.084021	0.812049	0.606282	1.08765	0.162583
CILP2	Other degenerative disorders of eyelid and periocular area	Wald ratio	1	-3.18507	2.28197	-7.65774	1.28759	0.041375	0.000472	3.62406	0.162789
CILP2	Other and unspecified mood [affective] disorders	Wald ratio	1	0.54534	0.390831	-0.22069	1.31137	1.72519	0.801966	3.71125	0.162915
CILP2	Other soft tissue disorders, not elsewhere classified	Wald ratio	1	0.128905	0.092511	-0.05242	0.310227	1.13758	0.948933	1.36373	0.163501
CILP2	Depression or dysthymia	Wald ratio	1	-0.12846	0.09221	-0.30919	0.052275	0.879451	0.734041	1.05367	0.163591
CILP2	Colorectal neuroendocrine tumor and carcinoma (controls excluding all cancers)	Wald ratio	1	1.3308	0.955713	-0.5424	3.204	3.78407	0.581353	24.6308	0.16378
CILP2	Other hammer toe(s) (acquired)	Wald ratio	1	-0.35499	0.255583	-0.85593	0.145953	0.701181	0.424887	1.15714	0.164851
CILP2	Major anomalies of jaw size	Wald ratio	1	-0.91705	0.660817	-2.21225	0.37815	0.399696	0.109454	1.45958	0.165212
CILP2	Unspecified protein-energy malnutrition	Wald ratio	1	2.25179	1.62279	-0.92888	5.43246	9.5047	0.394995	228.71	0.165258
CILP2	Cervical root disorders	Wald ratio	1	-1.89456	1.36614	-4.5722	0.783083	0.150385	0.010335	2.18821	0.165505
CILP2	Speech and linguistic disorders (more control exclusions)	Wald ratio	1	-0.51031	0.368172	-1.23193	0.211305	0.600308	0.29173	1.23529	0.165726
CILP2	Abnormalities of ear ossicles	Wald ratio	1	3.6454	2.63161	-1.51255	8.80336	38.2983	0.220347	6656.59	0.16598
CILP2	Other acute lower respiratory infections	Wald ratio	1	-0.17802	0.128602	-0.43008	0.07404	0.836925	0.650457	1.07685	0.166275
CILP2	Myositis	Wald ratio	1	0.951585	0.687721	-0.39635	2.29952	2.58981	0.672772	9.96937	0.166457
CILP2	Hereditary nephropathy, not elsewhere classified	Wald ratio	1	2.98945	2.16508	-1.2541	7.23301	19.8748	0.285332	1384.38	0.167353
CILP2	Other and unspecified hypertrophic disorders of skin	Wald ratio	1	2.01983	1.46291	-0.84748	4.88714	7.53706	0.428494	132.574	0.167374
CILP2	Drug-induced polyneuropathy	Wald ratio	1	1.71816	1.2453	-0.72263	4.15895	5.57426	0.485476	64.0041	0.167674
CILP2	Benign neoplasm of other and unspecified sites	Wald ratio	1	0.851651	0.617794	-0.35922	2.06253	2.34351	0.698217	7.86583	0.168038
CILP2	Caries in Clefts patients	Wald ratio	1	-1.56172	1.13328	-3.78293	0.659502	0.209776	0.022756	1.93383	0.168186
CILP2	Relapsing polychondritis	Wald ratio	1	-3.4128	2.48163	-8.27679	1.45119	0.032949	0.000254	4.2682	0.169061
CILP2	Atypical virus infections of central nervous system	Wald ratio	1	1.56004	1.13686	-0.6682	3.78829	4.75903	0.512632	44.1805	0.169988
CILP2	Other and unspecified acne	Wald ratio	1	-1.29902	0.9475	-3.15612	0.558077	0.272798	0.042591	1.74731	0.170375
CILP2	Embedded and impacted teeth	Wald ratio	1	-0.26858	0.195927	-0.6526	0.115435	0.764463	0.520691	1.12236	0.170429
CILP2	Postpartum haemorrhage	Wald ratio	1	0.275296	0.201202	-0.11906	0.669653	1.31692	0.887754	1.95356	0.171233
CILP2	Selective deficiency of immunoglobulin G [IgG] subclasses	Wald ratio	1	1.85573	1.35687	-0.80373	4.51519	6.39637	0.447657	91.3948	0.171419
CILP2	Lichen simplex chronicus and prurigo	Wald ratio	1	-0.59951	0.438508	-1.45899	0.259966	0.549081	0.232472	1.29689	0.171576
CILP2	Smoking	Wald ratio	1	-0.43636	0.319835	-1.06323	0.19052	0.646387	0.345337	1.20988	0.172467
CILP2	Other bacterial diseases	Wald ratio	1	0.126257	0.092544	-0.05513	0.307643	1.13457	0.946363	1.36022	0.172476
CILP2	Other congenital malformations of brain	Wald ratio	1	-2.23739	1.6406	-5.45296	0.978188	0.106737	0.004284	2.65963	0.172643
CILP2	Olecranon bursitis	Wald ratio	1	-0.59551	0.436903	-1.45184	0.260821	0.551282	0.234139	1.298	0.172875
CILP2	Disorders of brain, other and unspecified	Wald ratio	1	-1.52579	1.1206	-3.72217	0.670581	0.217449	0.024182	1.95537	0.173328
CILP2	Actinic keratosis	Wald ratio	1	-0.24249	0.178258	-0.59188	0.106892	0.784669	0.553286	1.11281	0.173718
CILP2	Polymyalgia rheumatica	Wald ratio	1	0.410128	0.302249	-0.18228	1.00254	1.50701	0.833367	2.72518	0.174807
CILP2	Benign neoplasm: Transverse colon	Wald ratio	1	-0.49498	0.364869	-1.21012	0.220161	0.609582	0.29816	1.24628	0.174908
CILP2	Other specified diseases with participation of lymphoreticular and reticulohistiocytic tissue	Wald ratio	1	2.68969	1.99066	-1.212	6.59139	14.7271	0.297601	728.79	0.176646
CILP2	Sequelae of poliomyelitis	Wald ratio	1	1.74507	1.2929	-0.78902	4.27916	5.7263	0.454288	72.1801	0.177103
CILP2	Sequelae of inflammatory diseases of the central nervous system	Wald ratio	1	-2.76234	2.04672	-6.77391	1.24922	0.063144	0.001143	3.48763	0.17713
CILP2	Vaginitis/vulvovaginitis/vulvitis/abscess of vulva	Wald ratio	1	0.340207	0.252466	-0.15463	0.83504	1.40524	0.856736	2.30491	0.177807
CILP2	Other and unspecified psoriasis	Wald ratio	1	0.573825	0.425923	-0.26099	1.40864	1.77504	0.770292	4.09037	0.1779
CILP2	Prepatellar bursitis	Wald ratio	1	-0.68879	0.511721	-1.69176	0.314183	0.502184	0.184195	1.36914	0.178294
CILP2	Primary angle-closure glaucoma	Wald ratio	1	0.716653	0.532476	-0.327	1.76031	2.04757	0.721084	5.81422	0.178339
CILP2	Pneumococcal septicemia	Wald ratio	1	-0.84527	0.628229	-2.0766	0.386062	0.429443	0.125356	1.47118	0.178472
CILP2	Other and unspecified degenerative diseases of nervous system	Wald ratio	1	-1.01668	0.756151	-2.49874	0.465374	0.361794	0.082189	1.59261	0.178771
CILP2	Congenital malformations of genital organs	Wald ratio	1	0.450695	0.335263	-0.20642	1.10781	1.5694	0.813491	3.02772	0.17885
CILP2	Irregular menses	Wald ratio	1	0.190985	0.142097	-0.08752	0.469495	1.21044	0.916196	1.59919	0.178933
CILP2	Benign neoplasm: Pituitary gland, craniopharyngeal duct	Wald ratio	1	-0.65446	0.487105	-1.60918	0.300268	0.519724	0.200051	1.35022	0.179089
CILP2	Keratitis	Wald ratio	1	0.224026	0.166872	-0.10304	0.551095	1.2511	0.902087	1.73515	0.179435
CILP2	Conjunctivitis (acute, non atopic)	Wald ratio	1	0.255085	0.190056	-0.11743	0.627595	1.29057	0.889206	1.8731	0.179547
CILP2	Coxarthrosis, primary	Wald ratio	1	-0.18005	0.13429	-0.44326	0.083159	0.835228	0.641941	1.08672	0.180001
CILP2	Benign neoplasm: Floor of mouth	Wald ratio	1	2.51636	1.87972	-1.16788	6.20061	12.3835	0.311025	493.051	0.180671
CILP2	Intermittent hydrarthrosis	Wald ratio	1	-3.09343	2.31962	-7.63989	1.45303	0.045346	0.000481	4.27603	0.182337
CILP2	Disorders of mineral metabolism	Wald ratio	1	-0.50481	0.378894	-1.24744	0.237827	0.603622	0.287239	1.26849	0.182757
CILP2	Spondylopathies (FG)	Wald ratio	1	0.359109	0.269581	-0.16927	0.887488	1.43205	0.844281	2.42902	0.182827
CILP2	Benign mammary dysplasia	Wald ratio	1	0.375897	0.283199	-0.17917	0.930967	1.4563	0.835961	2.53696	0.184401
CILP2	Supernumerary teeth EXCLUDE clefts and syndromes	Wald ratio	1	2.26572	1.70959	-1.08507	5.61651	9.63808	0.337879	274.928	0.18507
CILP2	Diabetic maculopathy	Wald ratio	1	-0.43048	0.325102	-1.06768	0.206717	0.650195	0.343804	1.22963	0.185454
CILP2	Other arrhythmias	Wald ratio	1	0.15196	0.114797	-0.07304	0.376962	1.16411	0.929563	1.45785	0.185591
CILP2	Other puerperal infections	Wald ratio	1	0.498241	0.37735	-0.24137	1.23785	1.64582	0.785554	3.44819	0.186712
CILP2	Discitis, unspecified	Wald ratio	1	-1.17733	0.891901	-2.92546	0.570794	0.308099	0.05364	1.76967	0.186826
CILP2	Benign neoplasm: Lymph nodes	Wald ratio	1	-2.85943	2.17142	-7.11541	1.39655	0.057302	0.000812	4.04123	0.187889
CILP2	Onycholysis	Wald ratio	1	1.89732	1.44238	-0.92974	4.72437	6.66797	0.394655	112.66	0.188373
CILP2	Other diseases of appendix	Wald ratio	1	-1.36614	1.03989	-3.40432	0.672031	0.255089	0.033229	1.95821	0.188932
CILP2	Adenocarcinoma and papillary adenocarcinoma of stomach (controls excluding all cancers)	Wald ratio	1	0.84533	0.643981	-0.41687	2.10753	2.32875	0.659105	8.22791	0.189296
CILP2	Enduring personality changes	Wald ratio	1	-2.24072	1.70909	-5.59054	1.1091	0.106382	0.003733	3.03163	0.189838
CILP2	Disorders of refraction and accommodation	Wald ratio	1	0.25909	0.1978	-0.1286	0.646778	1.29575	0.879327	1.90938	0.190244
CILP2	Deaf mutism, not elsewhere classified	Wald ratio	1	1.95988	1.49686	-0.97396	4.89372	7.09845	0.377583	133.449	0.190423
CILP2	Other bursitis of hip	Wald ratio	1	1.04823	0.800733	-0.52121	2.61767	2.8526	0.593804	13.7037	0.190504
CILP2	Deformity of finger(s)	Wald ratio	1	-1.85945	1.42049	-4.64362	0.924712	0.155758	0.009623	2.52114	0.190527
CILP2	Barrett oesophagus	Wald ratio	1	-0.67779	0.518103	-1.69328	0.337687	0.507735	0.183916	1.4017	0.190797
CILP2	Slow fetal growth and fetal malnutrition	Wald ratio	1	1.93251	1.47776	-0.96391	4.82893	6.90682	0.381399	125.077	0.190967
CILP2	Other specified and unspecified personality disorders	Wald ratio	1	-0.44968	0.3439	-1.12372	0.224364	0.637832	0.325067	1.25153	0.191013
CILP2	Localized skin eruption due to drugs and medicaments	Wald ratio	1	1.42566	1.09055	-0.71183	3.56315	4.1606	0.490747	35.274	0.191118
CILP2	Other diseases of anus and rectum	Wald ratio	1	0.238743	0.182737	-0.11942	0.596907	1.26965	0.887434	1.81649	0.191388
CILP2	Heart failure and coronary heart disease	Wald ratio	1	-0.23037	0.176541	-0.5764	0.115647	0.794236	0.56192	1.1226	0.191917
CILP2	Mixed disorders of conduct and emotions (more control exclusions)	Wald ratio	1	-0.98732	0.756648	-2.47035	0.495706	0.372572	0.084555	1.64166	0.191939
CILP2	Failed induction of labour	Wald ratio	1	-0.59281	0.45498	-1.48457	0.298954	0.552774	0.226601	1.34845	0.192599
CILP2	Primary biliary cholangitis (PBC)	Wald ratio	1	-0.99195	0.761985	-2.48544	0.501545	0.370855	0.083289	1.65127	0.192988
CILP2	Poikiloderma of Civatte	Wald ratio	1	-3.59803	2.7658	-9.019	1.82294	0.027378	0.000121	6.19004	0.193293
CILP2	Reduction defects of upper limb	Wald ratio	1	-2.93956	2.25993	-7.36902	1.4899	0.052889	0.00063	4.43666	0.193351
CILP2	Noninfective enteritis and colitis	Wald ratio	1	0.18215	0.14012	-0.09249	0.456784	1.19979	0.911663	1.57899	0.193616
CILP2	Hereditary hypogammaglobulinemia	Wald ratio	1	2.47205	1.90218	-1.25623	6.20033	11.8467	0.284726	492.912	0.193743
CILP2	Factitial dermatitis	Wald ratio	1	-2.02064	1.55519	-5.06882	1.02754	0.13257	0.00629	2.79418	0.193846
CILP2	Sensorineural hearing loss	Wald ratio	1	-0.14182	0.109281	-0.35602	0.072366	0.867773	0.700462	1.07505	0.194355
CILP2	Other bursitis of knee	Wald ratio	1	-1.24547	0.960335	-3.12772	0.636789	0.287807	0.043817	1.8904	0.194662
CILP2	Simple and mucopurulent chronic bronchitis	Wald ratio	1	0.654342	0.504768	-0.335	1.64369	1.92388	0.715336	5.17421	0.194864
CILP2	Gastroduodenal ulcer	Wald ratio	1	-0.25429	0.19622	-0.63888	0.130304	0.775469	0.527884	1.13918	0.195
CILP2	Vitamin A deficiency	Wald ratio	1	2.12925	1.64509	-1.09512	5.35362	8.40857	0.334499	211.373	0.195559
CILP2	Malignant neoplasm of intrahepatic ducts, biliary tract and gallbladder (controls excluding all cancers)	Wald ratio	1	-0.67357	0.52099	-1.69471	0.347567	0.509883	0.183652	1.41562	0.196055
CILP2	Pemphigus vulgaris	Wald ratio	1	-3.12071	2.41513	-7.85437	1.61295	0.044126	0.000388	5.01757	0.196305
CILP2	Dry age-related macular degeneration (includes geographic atrophy)	Wald ratio	1	0.310037	0.239952	-0.16027	0.780344	1.36348	0.851914	2.18222	0.196331
CILP2	Malignant neoplasm of thymus (controls excluding all cancers)	Wald ratio	1	-2.6546	2.05637	-6.68509	1.3759	0.070327	0.001249	3.95862	0.196735
CILP2	KRA_PSY_EATING (more control exclusions)	Wald ratio	1	-0.46294	0.358769	-1.16613	0.240244	0.629428	0.31157	1.27156	0.196924
CILP2	Postpartum haemorrhage	Wald ratio	1	0.262501	0.203477	-0.13631	0.661316	1.30018	0.872568	1.93734	0.197024
CILP2	Corns and callosities	Wald ratio	1	-0.53243	0.413438	-1.34277	0.277911	0.587178	0.261122	1.32037	0.197814
CILP2	Panic disorder	Wald ratio	1	0.332423	0.258539	-0.17431	0.839158	1.39434	0.840034	2.31442	0.198522
CILP2	Tibial collateral bursitis [Pellegrini-Stieda]	Wald ratio	1	-1.36893	1.06552	-3.45734	0.719492	0.25438	0.031513	2.05339	0.19888
CILP2	Trigeminal neuralgia	Wald ratio	1	-0.57763	0.450076	-1.45978	0.304514	0.561224	0.232287	1.35597	0.199346
CILP2	Congenital malformations of nose	Wald ratio	1	-3.58154	2.7925	-9.05484	1.89176	0.027833	0.000117	6.63103	0.199647
CILP2	Labour and delivery complicated by umbilical cord complications	Wald ratio	1	-0.61187	0.477511	-1.54779	0.324048	0.542334	0.212717	1.38271	0.20006
CILP2	Defects in the complement system	Wald ratio	1	-1.75735	1.3725	-4.44745	0.93275	0.172501	0.011708	2.54149	0.200404
CILP2	Other disorders of iris and ciliary body	Wald ratio	1	-0.88605	0.692694	-2.24373	0.471632	0.412282	0.106062	1.60261	0.20085
CILP2	Other diseases of lip and oral mucosa	Wald ratio	1	-0.3307	0.259245	-0.83882	0.177416	0.718418	0.432219	1.19413	0.202082
CILP2	Benign neoplasm: Cranial nerves	Wald ratio	1	0.856952	0.671956	-0.46008	2.17399	2.35597	0.631232	8.79327	0.202199
CILP2	Malignant neoplasm of nasopharynx (controls excluding all cancers)	Wald ratio	1	-2.68059	2.10927	-6.81476	1.45358	0.068523	0.001097	4.2784	0.203778
CILP2	Cardiac arrest	Wald ratio	1	-0.51186	0.402848	-1.30144	0.277724	0.599381	0.27214	1.32012	0.203872
CILP2	Scleritis	Wald ratio	1	1.27876	1.00689	-0.69475	3.25227	3.59218	0.499199	25.8489	0.204083
CILP2	Sudden idiopathic hearing loss	Wald ratio	1	0.429198	0.338008	-0.2333	1.09169	1.53602	0.791918	2.97932	0.204161
CILP2	Subarachnoid haemorrhage	Wald ratio	1	-0.4142	0.326496	-1.05413	0.225736	0.660872	0.348497	1.25324	0.20458
CILP2	Postprocedural endocrine and metabolic disorders, not elsewhere classified	Wald ratio	1	-0.38377	0.302587	-0.97684	0.209304	0.68129	0.3765	1.23282	0.204696
CILP2	Zoster [herpes zoster]	Wald ratio	1	-0.32011	0.253151	-0.81629	0.176061	0.726066	0.442069	1.19251	0.206043
CILP2	Other other unspecified disorders of the circulatory system	Wald ratio	1	-0.73419	0.581429	-1.87379	0.405412	0.479895	0.153541	1.49992	0.206686
CILP2	Episodal and paroxysmal disorders	Wald ratio	1	-0.08748	0.069286	-0.22328	0.048319	0.916235	0.799887	1.0495	0.206723
CILP2	Other disorders of patella	Wald ratio	1	-0.29185	0.231472	-0.74554	0.161832	0.746878	0.474479	1.17566	0.20736
CILP2	Other inflammation of vagina/vulva	Wald ratio	1	-0.70888	0.562577	-1.81153	0.393769	0.492194	0.163403	1.48256	0.207647
CILP2	Third [oculomotor] nerve palsy	Wald ratio	1	1.07526	0.85386	-0.59831	2.74882	2.93074	0.54974	15.6242	0.207927
CILP2	All influenza (not pneumonia)	Wald ratio	1	-0.32445	0.257759	-0.82965	0.180762	0.722928	0.436201	1.19813	0.208133
CILP2	Colonic or urogenital fistula	Wald ratio	1	-0.2437	0.193889	-0.62372	0.136322	0.783722	0.535945	1.14605	0.208787
CILP2	Benign neoplasm: Other and unspecified parts of small intestine	Wald ratio	1	-1.14479	0.910819	-2.92999	0.640416	0.318291	0.053397	1.89727	0.208798
CILP2	Benign neoplasm: Duodenum	Wald ratio	1	-0.91455	0.727901	-2.34124	0.512136	0.400696	0.096208	1.66885	0.208963
CILP2	Localized scleroderma [morphea]	Wald ratio	1	1.18959	0.947227	-0.66698	3.04615	3.28572	0.513257	21.0342	0.209166
CILP2	Alcoholic liver disease	Wald ratio	1	-0.43395	0.34567	-1.11146	0.243565	0.647946	0.329078	1.27579	0.20934
CILP2	Impacted maxillary canine	Wald ratio	1	-1.53015	1.22	-3.92135	0.86105	0.216503	0.019814	2.36564	0.209762
CILP2	Other disorders of skin and subcutaneous tissue related to radiation	Wald ratio	1	3.37073	2.68848	-1.89868	8.64015	29.0998	0.149766	5654.15	0.209926
CILP2	Monoarthritis, not elsewhere classified	Wald ratio	1	-0.6362	0.507455	-1.63081	0.358415	0.529301	0.195771	1.43106	0.209951
CILP2	Sleep disorders (combined)	Wald ratio	1	-0.11295	0.090181	-0.2897	0.06381	0.893199	0.748487	1.06589	0.210415
CILP2	Abscess of anal and rectal regions	Wald ratio	1	0.441958	0.353023	-0.24997	1.13388	1.55575	0.778826	3.1077	0.210598
CILP2	Adhesive capsulitis of shoulder	Wald ratio	1	0.30981	0.247475	-0.17524	0.794862	1.36317	0.839254	2.21413	0.210613
CILP2	Hyperkinetic disorders (excl. ADHD)	Wald ratio	1	-1.02955	0.825901	-2.64832	0.589214	0.357167	0.07077	1.80257	0.212552
CILP2	Carcinoma in situ of breast (controls excluding all cancers)	Wald ratio	1	-2.26703	1.82494	-5.84391	1.30985	0.103619	0.002897	3.7056	0.214144
CILP2	Benign neoplasm: Spinal meninges	Wald ratio	1	-1.44714	1.16611	-3.73271	0.838435	0.235242	0.023928	2.31274	0.214607
CILP2	Disorder of mineral metabolism, other/unspecified	Wald ratio	1	-2.91357	2.34813	-7.51592	1.68877	0.054281	0.000544	5.41281	0.214678
CILP2	Other and unspecified coagulation defects	Wald ratio	1	0.622606	0.501911	-0.36114	1.60635	1.86378	0.696881	4.98459	0.214802
CILP2	Birth asphyxia	Wald ratio	1	-2.00467	1.61726	-5.17451	1.16516	0.134704	0.005659	3.20643	0.215143
CILP2	Normal-pressure hydrocephalus	Wald ratio	1	0.635361	0.512986	-0.37009	1.64081	1.8877	0.690671	5.15936	0.215511
CILP2	Hypokalaemia	Wald ratio	1	-0.38898	0.314371	-1.00514	0.22719	0.67775	0.365992	1.25507	0.215969
CILP2	Hypothyroidism due to medicaments and other exogenous substances	Wald ratio	1	1.36361	1.10401	-0.80026	3.52748	3.91028	0.449213	34.038	0.216779
CILP2	Disorders of amino-acid transport	Wald ratio	1	-3.34761	2.71048	-8.66016	1.96494	0.035168	0.000173	7.13445	0.216808
CILP2	Malignant otitis externa	Wald ratio	1	-3.45827	2.80972	-8.96532	2.04877	0.031484	0.000128	7.75838	0.218388
CILP2	Perforation of tympanic membrane	Wald ratio	1	0.417751	0.339482	-0.24763	1.08314	1.51854	0.780645	2.95393	0.21849
CILP2	Coronary atherosclerosis	Wald ratio	1	-0.12636	0.102801	-0.32785	0.075129	0.881297	0.72047	1.07802	0.219005
CILP2	Tick-borne viral encephalitis	Wald ratio	1	-2.30482	1.88252	-5.99456	1.38491	0.099776	0.002492	3.99447	0.220828
CILP2	Osteopathies and chondropathies	Wald ratio	1	0.162552	0.132836	-0.09781	0.422911	1.17651	0.906824	1.5264	0.221065
CILP2	Acute hepatitis A	Wald ratio	1	-2.02752	1.65753	-5.27627	1.22123	0.131662	0.005111	3.39137	0.221247
CILP2	Hernia	Wald ratio	1	-0.10678	0.087433	-0.27815	0.064588	0.898723	0.757185	1.06672	0.22198
CILP2	Other or unspecified immunodeficiency	Wald ratio	1	2.28973	1.87879	-1.39271	5.97216	9.87224	0.248401	392.354	0.22295
CILP2	Obesity related asthma	Wald ratio	1	-0.21585	0.177132	-0.56303	0.131325	0.805853	0.569479	1.14034	0.222994
CILP2	Sciatica+with lumbago	Wald ratio	1	-0.16612	0.136553	-0.43376	0.101528	0.846949	0.648069	1.10686	0.223798
CILP2	Glaucoma, exfoliation	Wald ratio	1	-0.40083	0.330831	-1.04926	0.247602	0.669766	0.350198	1.28095	0.225675
CILP2	Keratoconus	Wald ratio	1	0.863114	0.713188	-0.53474	2.26096	2.37053	0.585824	9.59232	0.226195
CILP2	Acute inflammation of orbit	Wald ratio	1	1.66103	1.37324	-1.03052	4.35258	5.26473	0.356822	77.6786	0.226444
CILP2	Other maternal diseases classifiable elsewhere but complicating pregnancy, childbirth and the puerperium	Wald ratio	1	-0.20427	0.169062	-0.53563	0.127092	0.815243	0.585301	1.13552	0.226952
CILP2	Schizotypal disorder	Wald ratio	1	-0.94539	0.782586	-2.47926	0.588482	0.388529	0.083806	1.80125	0.227036
CILP2	Migraine without aura, drug-induced	Wald ratio	1	-1.24182	1.02855	-3.25778	0.774131	0.288857	0.038474	2.16871	0.227295
CILP2	Paranoid personality disorder	Wald ratio	1	0.962377	0.797549	-0.60082	2.52557	2.61791	0.548362	12.4981	0.22756
CILP2	Complications specific to multiple gestation	Wald ratio	1	-2.07397	1.71949	-5.44417	1.29623	0.125686	0.004321	3.65549	0.227758
CILP2	Other specified and unspecified strabismus	Wald ratio	1	-1.26586	1.04951	-3.3229	0.791171	0.281996	0.036048	2.20598	0.22776
CILP2	Other and unspecified iron deficiency	Wald ratio	1	-0.21437	0.177824	-0.5629	0.134168	0.807052	0.569554	1.14359	0.22801
CILP2	Feeding problems of newborn	Wald ratio	1	2.04284	1.69729	-1.28385	5.36952	7.71244	0.276969	214.76	0.228749
CILP2	Other diseases of spinal cord	Wald ratio	1	-0.76943	0.639648	-2.02314	0.484276	0.463275	0.132239	1.623	0.229014
CILP2	Disorders of lipoprotein metabolism and other lipidaemias	Wald ratio	1	-0.11789	0.09803	-0.31003	0.074248	0.888793	0.733425	1.07707	0.229131
CILP2	Obstructed labour due to maternal pelvic abnormality	Wald ratio	1	0.324262	0.269989	-0.20492	0.85344	1.38301	0.814716	2.34771	0.229742
CILP2	Early syphilis	Wald ratio	1	-1.29429	1.08243	-3.41585	0.827275	0.274093	0.032849	2.28708	0.231804
CILP2	Multifocal fibrosclerosis	Wald ratio	1	1.67387	1.3999	-1.06994	4.41768	5.33278	0.34303	82.904	0.231811
CILP2	Embedded teeth, including avohilmo	Wald ratio	1	-0.41787	0.349562	-1.10301	0.267271	0.658448	0.33187	1.30639	0.231927
CILP2	Benign neoplasm: Central nervous system, other parts/unspecified	Wald ratio	1	2.25098	1.88606	-1.44569	5.94765	9.49701	0.235583	382.852	0.23268
CILP2	Disorders of choroid and retina	Wald ratio	1	-0.12754	0.107018	-0.33729	0.082221	0.880262	0.713701	1.0857	0.233374
CILP2	Other secondary gout	Wald ratio	1	2.41622	2.02812	-1.55888	6.39133	11.2035	0.210371	596.65	0.233511
CILP2	Other bursitis, not elsewhere classified	Wald ratio	1	1.31805	1.1067	-0.85108	3.48719	3.73615	0.426956	32.6938	0.233662
CILP2	Fetus and newborn affected by maternal conditions that may be unrelated to present pregnancy	Wald ratio	1	-2.21543	1.86035	-5.86172	1.43086	0.109106	0.002846	4.18229	0.233706
CILP2	Heart failure and bmi 25plus	Wald ratio	1	-0.19172	0.16103	-0.50734	0.1239	0.825539	0.602097	1.1319	0.23382
CILP2	Ankylosing spondylitis	Wald ratio	1	0.407066	0.342219	-0.26368	1.07782	1.5024	0.768217	2.93825	0.234247
CILP2	Abscess of Bartholin gland	Wald ratio	1	-0.79514	0.669355	-2.10707	0.516797	0.451519	0.121593	1.67665	0.234866
CILP2	Other specified/unspecified diseases of inner ear	Wald ratio	1	1.91727	1.61478	-1.2477	5.08224	6.80237	0.287165	161.135	0.235099
CILP2	Retinal detachment with retinal break	Wald ratio	1	-0.35396	0.29861	-0.93924	0.231312	0.7019	0.390925	1.26025	0.23587
CILP2	Allergic asthma (mode)	Wald ratio	1	-0.22573	0.190461	-0.59903	0.147576	0.797935	0.549343	1.15902	0.235952
CILP2	Other disorders of pigmentation	Wald ratio	1	-0.64232	0.542812	-1.70624	0.421586	0.526068	0.181548	1.52438	0.236679
CILP2	Trigger finger	Wald ratio	1	0.325748	0.275754	-0.21473	0.866227	1.38507	0.806759	2.37792	0.237484
CILP2	Infarction of spleen	Wald ratio	1	-1.79697	1.52211	-4.78031	1.18637	0.1658	0.008393	3.27517	0.237771
CILP2	Other disorders of bone	Wald ratio	1	0.264845	0.224342	-0.17486	0.704555	1.30323	0.839571	2.02294	0.237784
CILP2	Bulimia nervosa (incl. atypical)	Wald ratio	1	-0.6674	0.565896	-1.77656	0.441757	0.513041	0.16922	1.55544	0.238252
CILP2	Venous thromboembolism	Wald ratio	1	-0.15876	0.134681	-0.42274	0.105212	0.853198	0.65525	1.11095	0.238475
CILP2	Hereditary retinal dystrophy	Wald ratio	1	1.10308	0.937121	-0.73368	2.93984	3.01344	0.48014	18.9128	0.239158
CILP2	Other diseases of peritoneum	Wald ratio	1	-0.60587	0.514793	-1.61486	0.403127	0.545601	0.198918	1.4965	0.23923
CILP2	Covid-19 suspected case	Wald ratio	1	-0.32971	0.280254	-0.87901	0.219585	0.719131	0.415194	1.24556	0.239404
CILP2	Statin medication	Wald ratio	1	-0.08589	0.07315	-0.22926	0.057486	0.917698	0.795121	1.05917	0.240342
CILP2	Epilepsy	Wald ratio	1	-0.20151	0.171867	-0.53837	0.135345	0.817492	0.583697	1.14493	0.240997
CILP2	Dermatopolymyositis, unspecified	Wald ratio	1	1.81635	1.54997	-1.2216	4.85429	6.14935	0.294758	128.29	0.241255
CILP2	Malignant melanoma of skin (controls excluding all cancers)	Wald ratio	1	0.374274	0.319399	-0.25175	1.00029	1.45393	0.777441	2.71909	0.241274
CILP2	Other and unspecified mononeuropathies of lower limb	Wald ratio	1	-0.77395	0.660956	-2.06942	0.521528	0.46119	0.126259	1.6846	0.241619
CILP2	Covid-19 confirmed case	Wald ratio	1	-0.2577	0.220156	-0.68921	0.173805	0.772827	0.501974	1.18982	0.241785
CILP2	Entropion and trichiasis of eyelid	Wald ratio	1	0.443085	0.37882	-0.2994	1.18557	1.5575	0.741262	3.27255	0.242144
CILP2	Complications of anaesthesia during labour and delivery	Wald ratio	1	2.12129	1.81441	-1.43495	5.67754	8.34192	0.238127	292.229	0.242348
CILP2	Other malignant neoplasms of skin (=non-melanoma skin cancer) (controls excluding all cancers)	Wald ratio	1	-0.16784	0.143651	-0.44939	0.113715	0.845489	0.638014	1.12043	0.24265
CILP2	Dissection of cerebral arteries, nonruptured	Wald ratio	1	-1.54598	1.32581	-4.14456	1.05261	0.213104	0.01585	2.86512	0.243589
CILP2	Internuclear ophthalmoplegia	Wald ratio	1	-2.24779	1.92946	-6.02954	1.53396	0.105632	0.002407	4.63649	0.244026
CILP2	Other and unspecified abdominal hernia	Wald ratio	1	0.643128	0.55214	-0.43907	1.72532	1.90242	0.644638	5.61433	0.244104
CILP2	Typhoid and paratyphoid fevers	Wald ratio	1	-1.98279	1.70431	-5.32324	1.35766	0.137684	0.004877	3.8871	0.244669
CILP2	Muscle strain	Wald ratio	1	-0.70813	0.60878	-1.90134	0.485078	0.492564	0.149368	1.6243	0.24475
CILP2	Acute myringitis	Wald ratio	1	-1.55681	1.33878	-4.18083	1.06721	0.210807	0.015286	2.90724	0.244888
CILP2	Rotator cuff syndrome	Wald ratio	1	0.142196	0.123061	-0.099	0.383395	1.1528	0.90574	1.46726	0.247887
CILP2	Pneumonia due to Streptococcus pneumoniae	Wald ratio	1	-0.60699	0.525372	-1.63672	0.422743	0.544991	0.194618	1.52614	0.247949
CILP2	Acute renal failure	Wald ratio	1	-0.27108	0.234661	-0.73101	0.188857	0.762557	0.481421	1.20787	0.248012
CILP2	Anosmia	Wald ratio	1	-0.78938	0.683792	-2.12961	0.550853	0.454126	0.118883	1.73473	0.24833
CILP2	Crohn's disease of small intestine	Wald ratio	1	-0.46414	0.402676	-1.25339	0.325105	0.628676	0.285537	1.38418	0.249059
CILP2	Motor neuron disease	Wald ratio	1	-0.94841	0.82314	-2.56176	0.664948	0.387358	0.077169	1.94439	0.249246
CILP2	Fluid overload	Wald ratio	1	2.4515	2.12851	-1.72039	6.62338	11.6057	0.178997	752.485	0.249427
CILP2	Mental and behavioural disorders due to use of volatile solvents	Wald ratio	1	2.43511	2.11614	-1.71252	6.58273	11.417	0.180411	722.51	0.249842
CILP2	Folate deficiency anaemia	Wald ratio	1	-1.4804	1.2872	-4.00332	1.04251	0.227546	0.018255	2.83632	0.250104
CILP2	Viral pneumonia	Wald ratio	1	0.344102	0.29937	-0.24266	0.930867	1.41072	0.784536	2.53671	0.250382
CILP2	Fracture of lumbar spine and pelvis	Wald ratio	1	0.261046	0.227252	-0.18437	0.706459	1.29829	0.83163	2.0268	0.250677
CILP2	Plasmodium falciparum malaria	Wald ratio	1	-2.65702	2.31402	-7.1925	1.87847	0.070157	0.000752	6.54348	0.250876
CILP2	Suppurative and necrotic conditions of lower respiratory tract	Wald ratio	1	0.54923	0.478728	-0.38908	1.48754	1.73192	0.677682	4.42618	0.25127
CILP2	Villonodular synovitis (pigmented)	Wald ratio	1	1.41831	1.23939	-1.0109	3.84752	4.13013	0.363891	46.8766	0.252475
CILP2	Disorders of synovium and tendon in diseases classified elsewhere	Wald ratio	1	0.881699	0.771299	-0.63005	2.39345	2.415	0.532566	10.9512	0.252983
CILP2	Inflammatory disorders of male genital organs, not elsewhere classified	Wald ratio	1	1.09224	0.956056	-0.78163	2.96611	2.98096	0.457661	19.4163	0.253268
CILP2	Other degenerative diseases of the nervous system	Wald ratio	1	-0.19391	0.169759	-0.52663	0.138821	0.823735	0.59059	1.14892	0.253351
CILP2	Rheumatoid lung disease	Wald ratio	1	2.15135	1.88414	-1.54156	5.84426	8.59643	0.214046	345.246	0.253529
CILP2	Periodontal disease, other/unspecified	Wald ratio	1	-2.15783	1.89055	-5.8633	1.54764	0.115575	0.002842	4.70034	0.253711
CILP2	Spondylopathies	Wald ratio	1	-0.11625	0.101938	-0.31605	0.083552	0.890255	0.729025	1.08714	0.254133
CILP2	Wide developmental disorders (more control exclusions)	Wald ratio	1	0.779274	0.683574	-0.56053	2.11908	2.17989	0.570906	8.32347	0.254287
CILP2	Rheumatism, unspecified	Wald ratio	1	0.31413	0.27575	-0.22634	0.8546	1.36907	0.797447	2.35044	0.254626
CILP2	Infective dermatitis	Wald ratio	1	0.353408	0.310405	-0.25499	0.961802	1.42391	0.774928	2.61641	0.254895
CILP2	Other conjunctival vascular disorders and cysts	Wald ratio	1	0.849543	0.746657	-0.6139	2.31299	2.33858	0.541234	10.1046	0.255206
CILP2	Postprocedural disorders of digestive system, not elsewhere classified	Wald ratio	1	-0.71569	0.629383	-1.94928	0.5179	0.488854	0.142376	1.6785	0.255483
CILP2	Acquired atrophy of ovary and fallopian tube	Wald ratio	1	-2.42886	2.13645	-6.6163	1.75859	0.088138	0.001338	5.80426	0.255595
CILP2	Tooth eruption problems	Wald ratio	1	-0.31689	0.27955	-0.8648	0.231032	0.728413	0.421134	1.2599	0.25698
CILP2	Polyarteritis with lung involvement [Churg-Strauss]/EGPA	Wald ratio	1	2.05614	1.81444	-1.50016	5.61243	7.81571	0.223094	273.809	0.257127
CILP2	Acromegaly and pituitary gigantism	Wald ratio	1	-1.53814	1.35769	-4.1992	1.12292	0.21478	0.015008	3.07382	0.25725
CILP2	Malignant neoplasm of colon (controls excluding all cancers)	Wald ratio	1	-0.31451	0.278036	-0.85946	0.23044	0.730146	0.42339	1.25915	0.257977
CILP2	Male infertility	Wald ratio	1	-0.56744	0.502035	-1.55143	0.416544	0.566972	0.211944	1.51671	0.258355
CILP2	Migraine	Wald ratio	1	-0.15425	0.136472	-0.42173	0.113237	0.857059	0.655909	1.1199	0.258368
CILP2	Spondylopathies in diseases classified elsewhere	Wald ratio	1	1.17771	1.04252	-0.86562	3.22105	3.24693	0.420789	25.0543	0.258611
CILP2	Personality disorders (more control exclusions)	Wald ratio	1	-0.23555	0.208677	-0.64456	0.173456	0.790135	0.524895	1.18941	0.258989
CILP2	Periodontosis	Wald ratio	1	-3.08255	2.73209	-8.43744	2.27234	0.045842	0.000217	9.70204	0.259203
CILP2	Malignant neoplasm of head and neck (controls excluding all cancers)	Wald ratio	1	0.424613	0.37663	-0.31358	1.16281	1.529	0.730824	3.1989	0.259574
CILP2	Fracture of foot, except ankle	Wald ratio	1	0.229424	0.203786	-0.17	0.628845	1.25788	0.843668	1.87544	0.260246
CILP2	Other and unspecified disorders of vitreous body	Wald ratio	1	0.186904	0.166103	-0.13866	0.512466	1.20551	0.870526	1.6694	0.260492
CILP2	Prolonged pregnancy	Wald ratio	1	0.297361	0.264342	-0.22075	0.815472	1.3463	0.801917	2.26024	0.260628
CILP2	Disorder of carbohydrate metabolism, other/unspecified	Wald ratio	1	-2.17664	1.93555	-5.97032	1.61705	0.113422	0.002553	5.0382	0.260778
CILP2	Mental and behavioural disorders due to multiple drug use and use of multiple drugs and use of other psychoactive substances	Wald ratio	1	-0.45267	0.403754	-1.24402	0.338691	0.635931	0.288223	1.40311	0.262227
CILP2	Essential (haemorrhagic) thrombocythaemia	Wald ratio	1	0.654685	0.584915	-0.49175	1.80112	1.92454	0.611557	6.05641	0.26302
CILP2	Paroxysmal tachycardia	Wald ratio	1	-0.21922	0.19602	-0.60342	0.164981	0.803146	0.546939	1.17937	0.26342
CILP2	Congenital lens malformations	Wald ratio	1	1.79092	1.60274	-1.35044	4.93229	5.99499	0.259126	138.697	0.263817
CILP2	Other specified/unspecified nutritional deficiencies	Wald ratio	1	1.44151	1.29069	-1.08826	3.97127	4.22705	0.336803	53.0518	0.264061
CILP2	Tuberculosis	Wald ratio	1	0.423211	0.378983	-0.3196	1.16602	1.52686	0.726442	3.20919	0.264122
CILP2	Calcific tendinitis of shoulder	Wald ratio	1	-0.49473	0.443039	-1.36308	0.373628	0.609737	0.25587	1.453	0.264136
CILP2	Sacrococcygeal disorders, not elsewhere classified	Wald ratio	1	0.679117	0.609599	-0.5157	1.87393	1.97214	0.597084	6.51386	0.265263
CILP2	Tongue abnormality	Wald ratio	1	-0.51092	0.458953	-1.41046	0.388632	0.599946	0.24403	1.47496	0.265614
CILP2	Benign neoplasm: Connective and other soft tissue of thorax	Wald ratio	1	-1.93798	1.74162	-5.35155	1.4756	0.143995	0.004741	4.37366	0.265819
CILP2	Vestibular neuronitis	Wald ratio	1	-0.40967	0.368435	-1.1318	0.312462	0.663869	0.322451	1.36678	0.266172
CILP2	Other and unspecified paralytic syndromes	Wald ratio	1	1.06484	0.958063	-0.81296	2.94265	2.90038	0.443542	18.966	0.266374
CILP2	Other pleural conditions	Wald ratio	1	0.373099	0.335713	-0.2849	1.0311	1.45223	0.752091	2.80414	0.266412
CILP2	Primary coxarthrosis, bilateral	Wald ratio	1	-0.22289	0.200578	-0.61602	0.170246	0.800205	0.540089	1.1856	0.266472
CILP2	Fracture of forearm	Wald ratio	1	0.14565	0.131085	-0.11128	0.402577	1.15679	0.89469	1.49567	0.266523
CILP2	Dentofacial anomalies [including malocclusion]	Wald ratio	1	-0.20518	0.184736	-0.56726	0.156901	0.8145	0.567075	1.16988	0.266709
CILP2	Hypersensitivity pneumonitis due to organic dust	Wald ratio	1	0.96537	0.869779	-0.7394	2.67014	2.62576	0.477402	14.4419	0.267041
CILP2	Anterior Iridocyclitis	Wald ratio	1	0.251386	0.226576	-0.1927	0.695474	1.28581	0.824727	2.00466	0.267215
CILP2	Disorders related to long gestation and high birth weight	Wald ratio	1	-2.44531	2.20478	-6.76668	1.87606	0.086699	0.001152	6.52774	0.26739
CILP2	Acute laryngitis and tracheitis	Wald ratio	1	-0.30774	0.277582	-0.85181	0.236316	0.735103	0.426644	1.26657	0.267576
CILP2	Sixth [abducent] nerve palsy	Wald ratio	1	-0.69148	0.624409	-1.91532	0.532366	0.500836	0.147295	1.70296	0.268117
CILP2	Erosion of teeth, including avohilmo	Wald ratio	1	-0.26773	0.242081	-0.74221	0.206748	0.765114	0.476061	1.22967	0.268746
CILP2	Antihypertensive medication - note that there are other indications	Wald ratio	1	-0.07779	0.070339	-0.21565	0.060077	0.925162	0.806017	1.06192	0.268774
CILP2	Migraine with aura and triptan purchases	Wald ratio	1	-0.29319	0.265298	-0.81318	0.226789	0.745877	0.443447	1.25456	0.269093
CILP2	Malignant neoplasm of spinal cord, cranial nerves and other parts of central nervous system (controls excluding all cancers)	Wald ratio	1	-2.87797	2.6045	-7.98278	2.22685	0.056249	0.000341	9.27062	0.26916
CILP2	Chronic periapical parodontitis	Wald ratio	1	-0.24752	0.224174	-0.6869	0.191864	0.780736	0.503134	1.21151	0.269537
CILP2	Disorders of globe	Wald ratio	1	0.782199	0.708653	-0.60676	2.17116	2.18627	0.545113	8.76844	0.269688
CILP2	Other specified/unspecified bacterial intestinal infections	Wald ratio	1	-0.47625	0.431517	-1.32202	0.369527	0.621111	0.266597	1.44705	0.269743
CILP2	Other and unspecified syphilis	Wald ratio	1	2.50503	2.27157	-1.94724	6.95731	12.244	0.142668	1050.8	0.270123
CILP2	Biliary cirrhosis, NAS	Wald ratio	1	-2.37944	2.15994	-6.61292	1.85404	0.092603	0.001343	6.38558	0.270626
CILP2	Acute hepatitis B	Wald ratio	1	-1.88884	1.71606	-5.25233	1.47465	0.151247	0.005235	4.36951	0.271036
CILP2	Dementia in Alzheimer disease	Wald ratio	1	-0.2835	0.258102	-0.78938	0.222378	0.753141	0.454125	1.24904	0.272024
CILP2	Toxic effect of ethanol	Wald ratio	1	-0.57947	0.527553	-1.61347	0.454535	0.560196	0.199195	1.57544	0.272026
CILP2	Restless leg syndrome	Wald ratio	1	-0.35537	0.323781	-0.98998	0.279241	0.700914	0.371584	1.32213	0.272396
CILP2	Invasive ventilation	Wald ratio	1	0.443084	0.403982	-0.34872	1.23489	1.5575	0.705589	3.438	0.272733
CILP2	Patellar tendinitis	Wald ratio	1	0.907738	0.828322	-0.71577	2.53125	2.47871	0.488814	12.5692	0.273133
CILP2	Other/unspecified cytomegaloviral diseases	Wald ratio	1	-0.92724	0.84779	-2.58891	0.734425	0.395642	0.075102	2.08428	0.274078
CILP2	Migraine with aura, drug-induced	Wald ratio	1	-1.17822	1.08072	-3.29644	0.939993	0.307826	0.037015	2.55996	0.275617
CILP2	Other viral infections characterized by skin and mucous membrane lesions, not elsewhere classified	Wald ratio	1	0.606515	0.556404	-0.48404	1.69707	1.83403	0.61629	5.45791	0.275686
CILP2	Other disorders of kidney and ureter	Wald ratio	1	-0.33188	0.304499	-0.9287	0.264941	0.717575	0.395069	1.30335	0.275751
CILP2	Pneumothorax	Wald ratio	1	0.439528	0.40341	-0.35116	1.23021	1.55198	0.703874	3.42196	0.27592
CILP2	Other cataract	Wald ratio	1	0.158926	0.145976	-0.12719	0.445039	1.17225	0.880569	1.56055	0.276281
CILP2	Follicular lymphoma (controls excluding all cancers)	Wald ratio	1	-0.60208	0.555485	-1.69083	0.486669	0.54767	0.184366	1.62689	0.278416
CILP2	Chromosomal abnormalities, not elsewhere classified	Wald ratio	1	0.88993	0.821542	-0.72029	2.50015	2.43496	0.48661	12.1844	0.278701
CILP2	Traumatic spondylopathy	Wald ratio	1	-2.43735	2.25136	-6.85001	1.97531	0.087392	0.001059	7.20883	0.27898
CILP2	Calculus of lower urinary tract	Wald ratio	1	-0.52123	0.482688	-1.4673	0.424839	0.59379	0.230547	1.52934	0.28021
CILP2	Other noninflammatory disorders of vulva and perineum	Wald ratio	1	-0.3759	0.348278	-1.05852	0.306726	0.686672	0.346968	1.35897	0.280451
CILP2	Venous complications and haemorrhoids in pregnancy	Wald ratio	1	0.869516	0.805822	-0.7099	2.44893	2.38576	0.491696	11.5759	0.280569
CILP2	Acne	Wald ratio	1	-0.34732	0.321937	-0.97832	0.283674	0.706578	0.375943	1.328	0.280653
CILP2	Social disorders starting during childhood or adolescence (more control exclusions)	Wald ratio	1	-1.45967	1.35298	-4.11151	1.19218	0.232314	0.016383	3.29427	0.280655
CILP2	Other otitis externa (chronic)	Wald ratio	1	0.46413	0.43046	-0.37957	1.30783	1.59063	0.684154	3.69815	0.280936
CILP2	Excessive vomiting in pregnancy	Wald ratio	1	0.398206	0.369501	-0.32602	1.12243	1.48915	0.721794	3.0723	0.281174
CILP2	Insomnia	Wald ratio	1	-0.28592	0.265692	-0.80667	0.23484	0.751325	0.446341	1.26471	0.281874
CILP2	Other and unspecified pemphigoid	Wald ratio	1	1.41393	1.31406	-1.16162	3.98949	4.1121	0.312979	54.0273	0.281924
CILP2	Other or unspecified common variable immunodeficiency	Wald ratio	1	2.11857	1.97398	-1.75042	5.98757	8.31926	0.1737	398.446	0.283159
CILP2	Degenerative conditions of globe	Wald ratio	1	1.61361	1.50457	-1.33535	4.56256	5.0209	0.263067	95.8288	0.283508
CILP2	Carpal tunnel syndrome	Wald ratio	1	-0.13482	0.12572	-0.38123	0.111594	0.873876	0.683022	1.11806	0.283559
CILP2	Tooth agenesis EXCLUDE clefts and syndromes	Wald ratio	1	0.590013	0.550702	-0.48936	1.66939	1.80401	0.613016	5.30893	0.283997
CILP2	TMD related pain	Wald ratio	1	-0.63372	0.592725	-1.79546	0.528023	0.530615	0.166051	1.69558	0.284998
CILP2	Cytomegaloviral pneumonitis	Wald ratio	1	2.93956	2.75084	-2.45208	8.3312	18.9075	0.086114	4151.39	0.285247
CILP2	Livedoid vasculitis	Wald ratio	1	2.06912	1.93942	-1.73214	5.87038	7.91785	0.176905	354.384	0.286028
CILP2	Disorder of external ear, unspecified	Wald ratio	1	-0.67675	0.635643	-1.92261	0.569112	0.508268	0.146225	1.7667	0.287027
CILP2	Spondylosis	Wald ratio	1	-0.14393	0.135199	-0.40892	0.121063	0.865951	0.664369	1.1287	0.287077
CILP2	Congenital malformations of larynx	Wald ratio	1	2.18254	2.05355	-1.84242	6.20749	8.86876	0.158434	496.453	0.287867
CILP2	Malaria	Wald ratio	1	-1.70752	1.60738	-4.85798	1.44294	0.181315	0.007766	4.23313	0.288099
CILP2	Congenital malformations of ovaries, fallopian tubes and broad ligaments	Wald ratio	1	0.472256	0.44545	-0.40083	1.34534	1.60361	0.669767	3.83948	0.289064
CILP2	Ulcer of vagina/vulva	Wald ratio	1	0.77886	0.736674	-0.66502	2.22274	2.17899	0.514262	9.23261	0.290391
CILP2	Ischaemic heart disease, wide definition	Wald ratio	1	-0.09608	0.090998	-0.27444	0.082276	0.90839	0.759999	1.08576	0.291034
CILP2	M茅ni猫re disease	Wald ratio	1	0.367609	0.348375	-0.31521	1.05042	1.44428	0.729639	2.85886	0.291329
CILP2	Benign neoplasm: Short bones of lower limb	Wald ratio	1	1.16544	1.10579	-1.00191	3.33279	3.20733	0.367176	28.0165	0.29191
CILP2	Other specified/unspecified hearing loss	Wald ratio	1	-0.40359	0.38295	-1.15417	0.346993	0.667919	0.315319	1.41481	0.291931
CILP2	Acute upper respiratory infections	Wald ratio	1	-0.08095	0.076819	-0.23152	0.069614	0.922238	0.793328	1.07209	0.291974
CILP2	Left bundle-branch block	Wald ratio	1	0.428419	0.407586	-0.37045	1.22729	1.53483	0.690424	3.41196	0.293207
CILP2	Viral and other specified intestinal infections	Wald ratio	1	-0.21728	0.206835	-0.62268	0.188118	0.804705	0.536507	1.20698	0.293492
CILP2	Abrasion of teeth	Wald ratio	1	0.216253	0.205926	-0.18736	0.619868	1.24142	0.829143	1.85868	0.293651
CILP2	Other specified disorders of kidney and ureter	Wald ratio	1	-0.64644	0.615802	-1.85342	0.560528	0.523906	0.156701	1.7516	0.293829
CILP2	Benign neoplasm of other and unspecified intrathoracic organs	Wald ratio	1	-1.16313	1.10936	-3.33747	1.01121	0.312508	0.035527	2.74894	0.294423
CILP2	Kela-code for severe mental illness	Wald ratio	1	-0.20951	0.200268	-0.60203	0.183017	0.810983	0.547697	1.20083	0.295496
CILP2	Charcot foot	Wald ratio	1	-0.8929	0.853686	-2.56612	0.780328	0.409468	0.076833	2.18219	0.295593
CILP2	Sacroiliitis, not elsewhere classified	Wald ratio	1	0.500055	0.478233	-0.43728	1.43739	1.64881	0.645789	4.2097	0.295732
CILP2	Focal epilepsy, mode (most common among epilepsy diagnosis)	Wald ratio	1	-0.24838	0.237671	-0.71421	0.21746	0.780067	0.489579	1.24291	0.296005
CILP2	Other diseases of pleura	Wald ratio	1	-0.15813	0.151452	-0.45497	0.138716	0.853739	0.634464	1.1488	0.296443
CILP2	Uterine polyps	Wald ratio	1	0.358519	0.343666	-0.31507	1.03211	1.43121	0.72974	2.80697	0.296847
CILP2	Impacted teeth	Wald ratio	1	-0.24648	0.23628	-0.70958	0.216633	0.781551	0.491849	1.24189	0.296879
CILP2	Other diseases of intestines	Wald ratio	1	0.07825	0.075036	-0.06882	0.225321	1.08139	0.933495	1.25272	0.297024
CILP2	Alkalosis	Wald ratio	1	2.42726	2.32871	-2.137	6.99153	11.3278	0.118008	1087.38	0.297262
CILP2	COPD related to chronic (opportunist) infections	Wald ratio	1	-0.78422	0.752454	-2.25903	0.690594	0.456477	0.104452	1.9949	0.297314
CILP2	Disease of hard tissues of teeth, NOS	Wald ratio	1	1.37762	1.3239	-1.21722	3.97247	3.96547	0.296052	53.1154	0.298071
CILP2	Other specified cerebrovascular diseases, other cerebrovascular disorders in diseases classified elsewhere	Wald ratio	1	-0.43218	0.415659	-1.24688	0.382508	0.64909	0.287401	1.46596	0.298454
CILP2	Polyarthrosis	Wald ratio	1	0.245531	0.236151	-0.21732	0.708386	1.2783	0.804669	2.03071	0.298469
CILP2	Other cranial nerve disorders in other disorders	Wald ratio	1	-2.27188	2.18578	-6.55601	2.01226	0.103119	0.001422	7.48021	0.298625
CILP2	Hypertrophy of (infrapatellar) fat pad	Wald ratio	1	1.08696	1.04732	-0.96579	3.13972	2.96525	0.380682	23.0973	0.299341
CILP2	Other ulcerative colitis	Wald ratio	1	0.459274	0.442527	-0.40808	1.32663	1.58292	0.664926	3.76831	0.299343
CILP2	Glaucoma suspect	Wald ratio	1	0.182563	0.175947	-0.16229	0.527419	1.20029	0.850191	1.69455	0.299457
CILP2	Trochanteric bursitis	Wald ratio	1	0.301379	0.290716	-0.26842	0.871181	1.35172	0.764583	2.38973	0.299886
CILP2	Benign neoplasm: Adrenal gland	Wald ratio	1	-0.43534	0.420314	-1.25915	0.388479	0.647046	0.283894	1.47474	0.300323
CILP2	Chronic conjunctivitis	Wald ratio	1	-0.66395	0.641194	-1.92069	0.592788	0.514813	0.146506	1.80903	0.300439
CILP2	Retention of urine	Wald ratio	1	0.180627	0.174599	-0.16159	0.522842	1.19797	0.850791	1.68681	0.300893
CILP2	Secondary parkinsonism (more control exclusions)	Wald ratio	1	-0.80519	0.778501	-2.33106	0.720668	0.447001	0.097193	2.05581	0.301002
CILP2	Monosomies and deletions from the autosomes, not elsewhere classified	Wald ratio	1	2.30741	2.23704	-2.07719	6.69201	10.0484	0.125282	805.944	0.302327
CILP2	Retinal haemorrhage	Wald ratio	1	-0.7678	0.744577	-2.22717	0.691572	0.464033	0.107833	1.99685	0.302452
CILP2	Bacterial, viral and other infectious agents	Wald ratio	1	0.365027	0.354134	-0.32907	1.05913	1.44055	0.719589	2.88386	0.302653
CILP2	Disorders of breast	Wald ratio	1	0.148622	0.144224	-0.13406	0.431301	1.16023	0.874541	1.53926	0.302776
CILP2	Behavioural and emotional disorders with onset usually occurring in childhood and adolescence	Wald ratio	1	-0.23531	0.228576	-0.68332	0.212699	0.790326	0.504939	1.23701	0.303263
CILP2	Measles	Wald ratio	1	1.0279	1.00017	-0.93243	2.98822	2.79518	0.393595	19.8504	0.30408
CILP2	Congenital hydrocephalus	Wald ratio	1	1.818	1.77283	-1.65675	5.29276	6.15954	0.190757	198.891	0.305138
CILP2	Alzheimer disease	Wald ratio	1	-0.20301	0.197997	-0.59108	0.185069	0.816273	0.553728	1.2033	0.305223
CILP2	Melanocytic naevi, other sites/unspecified	Wald ratio	1	0.396294	0.386963	-0.36215	1.15474	1.48631	0.696175	3.1732	0.305782
CILP2	Nonorganic sleeping disorders (more control exclusions)	Wald ratio	1	-0.25526	0.249512	-0.7443	0.233784	0.774715	0.475065	1.26337	0.306292
CILP2	Acute poliomyelitis	Wald ratio	1	0.991417	0.969533	-0.90887	2.8917	2.69505	0.40298	18.024	0.306511
CILP2	Erythema in diseases classified elsewhere	Wald ratio	1	2.42949	2.37734	-2.2301	7.08908	11.3531	0.107518	1198.8	0.306811
CILP2	Astigmatism	Wald ratio	1	0.457811	0.448137	-0.42054	1.33616	1.58061	0.656693	3.80441	0.306977
CILP2	Squamous cell neoplasms and carcinoma of cervix (controls excluding all cancers)	Wald ratio	1	1.38943	1.36077	-1.27767	4.05653	4.01255	0.278685	57.7734	0.307225
CILP2	Benign neoplasm: Spinal cord	Wald ratio	1	0.974437	0.954903	-0.89717	2.84605	2.64967	0.40772	17.2196	0.307512
CILP2	Other disorders of choroid	Wald ratio	1	0.980634	0.961356	-0.90362	2.86489	2.66615	0.405099	17.5471	0.307703
CILP2	Other disorders of bone density and structure	Wald ratio	1	-0.69603	0.682702	-2.03412	0.64207	0.498562	0.130795	1.90041	0.307957
CILP2	Rheumatic valve diseases	Wald ratio	1	-0.71262	0.699281	-2.08321	0.657972	0.490359	0.12453	1.93087	0.308168
CILP2	Increased muscle tone	Wald ratio	1	1.36712	1.34199	-1.26318	3.99742	3.92404	0.282754	54.4575	0.308332
CILP2	Testicular dysfunction, other/unspecified	Wald ratio	1	-1.82951	1.79948	-5.35649	1.69748	0.160493	0.004717	5.46014	0.309303
CILP2	Psoriatic arthropathies	Wald ratio	1	0.326028	0.320741	-0.30262	0.954681	1.38545	0.738876	2.59784	0.309399
CILP2	Soft tissue disorders	Wald ratio	1	0.068048	0.066949	-0.06317	0.199268	1.07042	0.938781	1.22051	0.309435
CILP2	Lagophthalmos	Wald ratio	1	1.07275	1.06078	-1.00637	3.15186	2.9234	0.365543	23.3796	0.31188
CILP2	Anxiety disorders (more control exclusions)	Wald ratio	1	-0.10145	0.100418	-0.29827	0.095367	0.903524	0.742099	1.10006	0.312351
CILP2	Hypothyroidism, autoimmune, DX-based	Wald ratio	1	1.80336	1.78704	-1.69924	5.30596	6.07003	0.182822	201.536	0.312911
CILP2	Other papulosquamous disorders	Wald ratio	1	1.09585	1.08671	-1.03409	3.2258	2.99174	0.355549	25.1737	0.313255
CILP2	Striae atrophicae	Wald ratio	1	1.09784	1.08973	-1.03802	3.23371	2.99769	0.354155	25.3736	0.31372
CILP2	Other aneurysm	Wald ratio	1	-0.4747	0.471506	-1.39885	0.449455	0.622073	0.246881	1.56746	0.314046
CILP2	Seborrhoeic keratosis	Wald ratio	1	-0.23033	0.228896	-0.67897	0.218302	0.794268	0.507139	1.24396	0.314279
CILP2	Other viral diseases, not elsewhere classified	Wald ratio	1	-0.2354	0.234133	-0.69431	0.223496	0.790251	0.499421	1.25044	0.314688
CILP2	Lower back pain or/and sciatica	Wald ratio	1	0.093117	0.09277	-0.08871	0.274947	1.09759	0.915109	1.31646	0.315505
CILP2	Asthma mixed form (mode) (more control exclusions)	Wald ratio	1	-0.4315	0.430397	-1.27508	0.412076	0.649533	0.279409	1.50995	0.31607
CILP2	Congenital malformations of eyelid, lacrimal apparatus and orbit	Wald ratio	1	-1.15283	1.15135	-3.40947	1.10381	0.315743	0.033059	3.01565	0.316689
CILP2	Bacterial sepsis of newborn	Wald ratio	1	1.50202	1.50032	-1.43861	4.44264	4.49073	0.237258	84.9988	0.316763
CILP2	Phlebitis and thrombophlebitis of other deep vessels of lower extremities, drug-induced	Wald ratio	1	1.95355	1.95199	-1.87235	5.77945	7.05367	0.153762	323.58	0.316924
CILP2	Sequelae of other and unspecified infectious and parasitic diseases	Wald ratio	1	-0.4447	0.445101	-1.3171	0.427696	0.641015	0.267911	1.53372	0.317744
CILP2	Early onset COPD	Wald ratio	1	-0.22184	0.222211	-0.65737	0.213693	0.801043	0.51821	1.23824	0.318118
CILP2	Nonalcoholic steatohepatitis	Wald ratio	1	-1.33828	1.34056	-3.96579	1.28922	0.262296	0.018953	3.62996	0.318134
CILP2	Other eating disorders	Wald ratio	1	-0.45672	0.458305	-1.355	0.441559	0.633358	0.257948	1.55513	0.318987
CILP2	Convergence insufficiency and excess	Wald ratio	1	-0.97759	0.981567	-2.90146	0.946283	0.376217	0.054943	2.57612	0.319276
CILP2	Malignant neoplasm of pancreas (controls excluding all cancers)	Wald ratio	1	0.444728	0.446824	-0.43105	1.3205	1.56007	0.649828	3.74531	0.319586
CILP2	Iliotibial band syndrome	Wald ratio	1	1.0138	1.019	-0.98345	3.01105	2.75606	0.374019	20.3088	0.319788
CILP2	Disorders of optic nerve, not elsewhere classified	Wald ratio	1	0.797543	0.80193	-0.77424	2.36933	2.22008	0.461054	10.6902	0.319965
CILP2	Osteomalacia	Wald ratio	1	1.20314	1.21193	-1.17224	3.57852	3.33057	0.309674	35.8205	0.320831
CILP2	Benign neoplasm of other and ill-defined parts of digestive system	Wald ratio	1	-0.25377	0.255738	-0.75501	0.247478	0.775872	0.470004	1.28079	0.321053
CILP2	Fistulae involving female genital tract	Wald ratio	1	0.862098	0.870052	-0.8432	2.5674	2.36812	0.43033	13.0319	0.321755
CILP2	Polyp of the female genital tract	Wald ratio	1	0.164607	0.16614	-0.16103	0.490241	1.17893	0.851268	1.63271	0.321798
CILP2	Cardiovascular disorders originating in the perinatal period	Wald ratio	1	-1.89519	1.91382	-5.64628	1.85589	0.150289	0.003531	6.39742	0.322044
CILP2	Agranulocytosis	Wald ratio	1	0.319466	0.322835	-0.31329	0.952223	1.37639	0.731037	2.59146	0.322388
CILP2	Other and/or unspecified nontoxic goitre	Wald ratio	1	0.374588	0.379404	-0.36904	1.11822	1.45439	0.691395	3.0594	0.323492
CILP2	Disorders of iron metabolism	Wald ratio	1	-0.95733	0.969639	-2.85783	0.94316	0.383916	0.057393	2.56808	0.323492
CILP2	Complications following abortion and ectopic and molar pregnancy	Wald ratio	1	0.578537	0.586093	-0.57021	1.72728	1.78343	0.565409	5.62533	0.32359
CILP2	Vascular syndromes of brain in cerebrovascular disorders	Wald ratio	1	-0.52567	0.53353	-1.57139	0.520045	0.591157	0.207756	1.6821	0.324489
CILP2	Congenital malformations of great arteries	Wald ratio	1	0.754784	0.76609	-0.74675	2.25632	2.12715	0.473903	9.54789	0.324505
CILP2	Alcohol-induced chronic pancreatitis	Wald ratio	1	-0.42664	0.43404	-1.27735	0.424084	0.652701	0.278774	1.52819	0.325637
CILP2	Other specified and unspecified disorders of conjunctiva	Wald ratio	1	-1.19319	1.21482	-3.57424	1.18787	0.303253	0.028037	3.28008	0.326007
CILP2	Temporomandibular joint disorders	Wald ratio	1	-0.23774	0.242165	-0.71238	0.236901	0.788407	0.490474	1.26732	0.326231
CILP2	Lichenoid drug reaction	Wald ratio	1	2.12914	2.16967	-2.12342	6.3817	8.40761	0.119621	590.931	0.326437
CILP2	Disorders of phosphorus metabolism and phosphatases	Wald ratio	1	-1.64785	1.68081	-4.94224	1.64654	0.192463	0.007139	5.18897	0.326893
CILP2	Acute appendicitis, with complications	Wald ratio	1	0.218796	0.223175	-0.21863	0.656219	1.24458	0.803621	1.92749	0.3269
CILP2	Migraine with aura	Wald ratio	1	-0.19762	0.20165	-0.59286	0.197609	0.820678	0.552746	1.21849	0.327068
CILP2	Single delivery by caesarean section	Wald ratio	1	-0.16917	0.172798	-0.50785	0.169515	0.844365	0.601785	1.18473	0.327579
CILP2	Intermittent heterotropia	Wald ratio	1	-0.42801	0.439476	-1.28939	0.433359	0.651802	0.275439	1.54243	0.330097
CILP2	Sequelae of cerebrovascular disease	Wald ratio	1	-0.16983	0.174424	-0.5117	0.172046	0.843812	0.599477	1.18773	0.330238
CILP2	Causalgia	Wald ratio	1	0.84262	0.866466	-0.85565	2.54089	2.32244	0.425006	12.691	0.330812
CILP2	Malignant neoplasm of ovary (controls excluding all cancers)	Wald ratio	1	-0.51354	0.528585	-1.54957	0.522486	0.598374	0.21234	1.68621	0.331281
CILP2	Hypertension, essential	Wald ratio	1	-0.07608	0.078381	-0.22971	0.077546	0.926742	0.794767	1.08063	0.331725
CILP2	Alcohol related diseases, tilastokeskus definition, death only	Wald ratio	1	-0.396	0.408386	-1.19644	0.404436	0.673007	0.30227	1.49846	0.33221
CILP2	Other peripheral vascular diseases	Wald ratio	1	0.366732	0.378627	-0.37538	1.10884	1.44301	0.687031	3.03084	0.332752
CILP2	Pregnancy with abortive outcome	Wald ratio	1	-0.08441	0.087161	-0.25525	0.086423	0.919052	0.774724	1.09027	0.332809
CILP2	Any dementia (more control exclusions)	Wald ratio	1	-0.16009	0.165554	-0.48458	0.164395	0.852067	0.615959	1.17868	0.333546
CILP2	Other embolism and thrombosis	Wald ratio	1	-0.28135	0.291121	-0.85194	0.289251	0.754767	0.426584	1.33543	0.333832
CILP2	Other congenital malformations, not elsewhere classified	Wald ratio	1	-1.18567	1.2274	-3.59138	1.22004	0.305542	0.02756	3.38733	0.334045
CILP2	Progressive vascular leukoencephalopathy	Wald ratio	1	-0.62985	0.654409	-1.91249	0.652791	0.532671	0.147712	1.9209	0.335812
CILP2	Haemolytic anaemias	Wald ratio	1	-0.59631	0.621017	-1.8135	0.620885	0.550842	0.163082	1.86057	0.336948
CILP2	Cardiovascular diseases (excluding rheumatic etc)	Wald ratio	1	-0.06957	0.072456	-0.21158	0.072446	0.932797	0.809303	1.07513	0.336987
CILP2	All-cause Heart Failure	Wald ratio	1	-0.11711	0.122092	-0.35641	0.122189	0.889487	0.700185	1.12997	0.337455
CILP2	Unspecified dementia	Wald ratio	1	-0.28767	0.300015	-0.8757	0.300359	0.750008	0.41657	1.35034	0.337632
CILP2	Pathological resorption of teeth	Wald ratio	1	-0.62231	0.649127	-1.8946	0.649981	0.536705	0.150379	1.91551	0.337718
CILP2	Other diseases of liver	Wald ratio	1	-0.2393	0.249658	-0.72863	0.250027	0.787176	0.482568	1.28406	0.337798
CILP2	Viral haemorrhagic fevers, not elsewhere classified/unspecified	Wald ratio	1	-0.36992	0.386349	-1.12716	0.387323	0.69079	0.323951	1.47303	0.338327
CILP2	Candidiasis	Wald ratio	1	-0.27724	0.289673	-0.84499	0.290521	0.757875	0.42956	1.33712	0.338532
CILP2	Other reaction to severe stress, and adjustment disorders	Wald ratio	1	-0.15161	0.158412	-0.46209	0.158881	0.859326	0.629963	1.1722	0.338547
CILP2	Disorders of other and unspecified cranial nerves	Wald ratio	1	-1.48182	1.54893	-4.51773	1.55409	0.227223	0.010914	4.73078	0.338733
CILP2	Other disorders of binocular movement	Wald ratio	1	-0.71917	0.752085	-2.19326	0.754916	0.487156	0.111553	2.12743	0.338953
CILP2	Other diseases of urinary system	Wald ratio	1	0.074981	0.078457	-0.0788	0.228757	1.07786	0.924229	1.25704	0.339228
CILP2	Other sexually transmitted chlamydial diseases	Wald ratio	1	-0.38483	0.40312	-1.17494	0.405285	0.680566	0.308836	1.49973	0.339765
CILP2	Heart failure, strict (more control exclusions)	Wald ratio	1	-0.11792	0.123543	-0.36006	0.124227	0.88877	0.697633	1.13227	0.33985
CILP2	Other/unspecified rheumatoid arthritis	Wald ratio	1	0.283871	0.297514	-0.29926	0.866999	1.32826	0.74137	2.37976	0.34001
CILP2	Colorectal cancer (controls excluding all cancers)	Wald ratio	1	-0.20756	0.217622	-0.6341	0.21898	0.812565	0.530413	1.24481	0.340204
CILP2	Dentinal caries	Wald ratio	1	0.198663	0.208371	-0.20974	0.607069	1.21977	0.810792	1.83505	0.340382
CILP2	Acne conglobata	Wald ratio	1	-1.45648	1.52798	-4.45131	1.53835	0.233055	0.011663	4.65691	0.340485
CILP2	Mitochondrial myopathy	Wald ratio	1	-1.7292	1.81484	-5.28629	1.82789	0.177426	0.005061	6.22075	0.340686
CILP2	Pityriasis rubra pilaris	Wald ratio	1	2.25574	2.36787	-2.38529	6.89676	9.54235	0.092063	989.069	0.34077
CILP2	Cicatricial alopecia [scarring hair loss]	Wald ratio	1	1.25554	1.32048	-1.33259	3.84367	3.50972	0.263792	46.6965	0.341695
CILP2	Ulcer of lower limb, not elsewhere classified	Wald ratio	1	0.276633	0.291369	-0.29445	0.847716	1.31868	0.744941	2.33431	0.342404
CILP2	Hydrocephalus in other diseases	Wald ratio	1	1.4264	1.50329	-1.52005	4.37285	4.16368	0.2187	79.2694	0.342697
CILP2	Extrapyramidal and movement disorders	Wald ratio	1	-0.16238	0.171401	-0.49833	0.173565	0.850116	0.607545	1.18954	0.343446
CILP2	Other melanin hyperpigmentation	Wald ratio	1	-0.74469	0.786756	-2.28673	0.797355	0.474883	0.101598	2.21966	0.343879
CILP2	Congenital malformations of uterus and cervix	Wald ratio	1	0.711299	0.751522	-0.76168	2.18428	2.03664	0.46688	8.88427	0.343905
CILP2	Temporomandibular joint disorders, including avohilmo	Wald ratio	1	-0.14564	0.153897	-0.44728	0.156	0.86447	0.639367	1.16883	0.343977
CILP2	Excessive, frequent and irregular menstruation	Wald ratio	1	-0.10641	0.11253	-0.32697	0.114147	0.899054	0.721105	1.12092	0.344336
CILP2	Otitis externa	Wald ratio	1	0.206445	0.21846	-0.22174	0.634626	1.2293	0.801127	1.88632	0.344656
CILP2	Other mosquito-borne viral fevers	Wald ratio	1	2.22342	2.35444	-2.39127	6.83812	9.23891	0.091513	932.734	0.344988
CILP2	Cystitis	Wald ratio	1	0.09016	0.095504	-0.09703	0.277347	1.09435	0.907532	1.31962	0.345143
CILP2	Disorders of parathyroid gland, other and/or unspecified	Wald ratio	1	-1.24082	1.31503	-3.81829	1.33665	0.289147	0.021965	3.80627	0.345393
CILP2	Benign neoplasm: Retina	Wald ratio	1	-1.47943	1.56828	-4.55326	1.59441	0.227768	0.010533	4.92541	0.345506
CILP2	Non-follicular lymphoma (controls excluding all cancers)	Wald ratio	1	0.33719	0.357517	-0.36354	1.03792	1.40101	0.695209	2.82335	0.345607
CILP2	Other/unspecified enthesopathies of lower limb, excluding foot	Wald ratio	1	-0.36617	0.388992	-1.12859	0.396259	0.693388	0.323489	1.48625	0.346542
CILP2	Female infertility, associated with anovulation	Wald ratio	1	0.340911	0.362542	-0.36967	1.05149	1.40623	0.690961	2.86192	0.347046
CILP2	Intestinal infectious diseases	Wald ratio	1	-0.08861	0.094424	-0.27369	0.096457	0.915198	0.760571	1.10126	0.348003
CILP2	Parapsoriasis	Wald ratio	1	-0.75698	0.80662	-2.33796	0.823993	0.46908	0.096525	2.27958	0.348007
CILP2	Disorders of lacrimal system	Wald ratio	1	0.147631	0.157708	-0.16148	0.456738	1.15908	0.850887	1.57892	0.349219
CILP2	Synovial hypertrophy, not elsewhere classified	Wald ratio	1	1.02709	1.09966	-1.12824	3.18241	2.79292	0.323602	24.1049	0.350301
CILP2	Metabolic disorder, other/unspecified	Wald ratio	1	-2.0571	2.20688	-6.38259	2.2684	0.127825	0.001691	9.6639	0.351271
CILP2	Neovascular glaucoma	Wald ratio	1	0.503265	0.541011	-0.55712	1.56365	1.65411	0.572859	4.7762	0.352251
CILP2	Generalized skin eruption due to drugs and medicaments	Wald ratio	1	0.521243	0.561438	-0.57917	1.62166	1.68412	0.560361	5.06149	0.353196
CILP2	Focal epilepsy, strict definition	Wald ratio	1	-0.21438	0.231776	-0.66866	0.239899	0.807041	0.512394	1.27112	0.354991
CILP2	Hypertensive Renal Disease	Wald ratio	1	-0.5289	0.57225	-1.65051	0.592709	0.589252	0.191952	1.80888	0.355357
CILP2	Benign neoplasm: Conjunctiva	Wald ratio	1	0.580978	0.629562	-0.65296	1.81492	1.78779	0.520501	6.14058	0.356096
CILP2	Mycoses	Wald ratio	1	-0.18472	0.200342	-0.57739	0.207948	0.831335	0.561359	1.23115	0.35651
CILP2	Fatigue fracture of vertebra	Wald ratio	1	-1.54487	1.68022	-4.8381	1.74836	0.21334	0.007922	5.74519	0.357863
CILP2	Mucinous and mucinous cystic tumor (controls excluding all cancers)	Wald ratio	1	1.54053	1.67662	-1.74565	4.8267	4.66706	0.174532	124.799	0.358185
CILP2	Other/unspecified disorders of vestibular function	Wald ratio	1	-0.54127	0.590361	-1.69838	0.615835	0.582007	0.18298	1.8512	0.359221
CILP2	Generalized epilepsy, strict definition	Wald ratio	1	-0.64383	0.702644	-2.02101	0.733351	0.525276	0.132521	2.08205	0.35951
CILP2	Vascular dementia (multiple infarctions)	Wald ratio	1	-0.76225	0.832471	-2.39389	0.869394	0.466616	0.091274	2.38546	0.359852
CILP2	Ptosis of eyelid	Wald ratio	1	-0.3106	0.339365	-0.97576	0.354557	0.733007	0.376907	1.42555	0.360068
CILP2	Asymmetry of jaw	Wald ratio	1	0.81579	0.892606	-0.93372	2.5653	2.26096	0.39309	13.0045	0.360747
CILP2	Polycythaemia vera	Wald ratio	1	-0.55292	0.60509	-1.7389	0.633053	0.575266	0.175714	1.88335	0.360829
CILP2	Salpingitis and oophoritis	Wald ratio	1	-0.22472	0.246012	-0.7069	0.257464	0.79874	0.493169	1.29364	0.361006
CILP2	Stroke, excluding SAH	Wald ratio	1	-0.11214	0.12279	-0.35281	0.128527	0.893917	0.702709	1.13715	0.361093
CILP2	Helminthiases	Wald ratio	1	-0.77026	0.843879	-2.42426	0.883744	0.462893	0.088543	2.41994	0.361369
CILP2	Vertigo of central origin	Wald ratio	1	0.820414	0.900731	-0.94502	2.58585	2.27144	0.388672	13.2745	0.362384
CILP2	Cholinergic urticaria	Wald ratio	1	1.41949	1.5585	-1.63518	4.47416	4.13501	0.194918	87.7206	0.362399
CILP2	Streptococcus and staphylococcus as the cause of diseases classified to other chapters	Wald ratio	1	1.32535	1.45609	-1.52859	4.17929	3.76351	0.216842	65.3196	0.362711
CILP2	Emotional disorders and disorders of social functioning with onset specific to childhood	Wald ratio	1	-0.41629	0.457521	-1.31304	0.480447	0.659486	0.269002	1.6168	0.36288
CILP2	Cerebral cysts	Wald ratio	1	-0.4112	0.452178	-1.29746	0.475073	0.662857	0.273224	1.60813	0.363157
CILP2	Diaphragmatic hernia	Wald ratio	1	-0.15536	0.171024	-0.49056	0.17985	0.85611	0.612282	1.19704	0.363671
CILP2	Neuroendocrine tumor and carcinoma of small intestine (controls excluding all cancers)	Wald ratio	1	-0.88739	0.97691	-2.80213	1.02736	0.411731	0.060681	2.79368	0.363688
CILP2	Somatoform disorder	Wald ratio	1	0.228585	0.251931	-0.2652	0.72237	1.25682	0.767052	2.05931	0.364233
CILP2	Basal cell carcinoma, including avohilmo (controls excluding all cancers)	Wald ratio	1	-0.12986	0.143141	-0.41042	0.150693	0.878215	0.663372	1.16264	0.364278
CILP2	Apocrine sweat disorders, other sweat gland disorders	Wald ratio	1	-1.58349	1.74619	-5.00602	1.83903	0.205257	0.006697	6.29046	0.364497
CILP2	Benign neoplasm: Carotid body	Wald ratio	1	-2.01335	2.2216	-6.36769	2.34099	0.133541	0.001716	10.3916	0.364799
CILP2	Palmar fascial fibromatosis [Dupuytren]	Wald ratio	1	0.236197	0.260649	-0.27467	0.747069	1.26642	0.759819	2.1108	0.364836
CILP2	Post-traumatic stress disorder	Wald ratio	1	-0.33575	0.370842	-1.0626	0.391102	0.714804	0.345557	1.47861	0.365271
CILP2	Generalized anxiety disorder	Wald ratio	1	-0.23194	0.256256	-0.7342	0.270319	0.792991	0.479887	1.31038	0.365401
CILP2	Mantle cell lymphoma (controls excluding all cancers)	Wald ratio	1	1.09892	1.21552	-1.2835	3.48134	3.00091	0.277066	32.5031	0.365957
CILP2	Anankastic personality disorder	Wald ratio	1	0.498125	0.551167	-0.58216	1.57841	1.64563	0.558689	4.84726	0.366121
CILP2	Prurigo nodularis	Wald ratio	1	-0.66074	0.731722	-2.09492	0.773434	0.516469	0.123081	2.1672	0.366529
CILP2	Undescended testicle	Wald ratio	1	0.995942	1.10325	-1.16642	3.15831	2.70727	0.311479	23.5308	0.366666
CILP2	Rheumatoid arthritis	Wald ratio	1	0.154827	0.171636	-0.18158	0.491235	1.16746	0.833952	1.63433	0.367022
CILP2	Problems related to medical facilities and other health care	Wald ratio	1	-0.3919	0.434466	-1.24345	0.459656	0.675774	0.288388	1.58353	0.367046
CILP2	Anorexia	Wald ratio	1	0.814288	0.902764	-0.95513	2.58371	2.25757	0.384762	13.2461	0.36706
CILP2	Oesophagitis, drug-induced	Wald ratio	1	-2.06343	2.29095	-6.5537	2.42683	0.127017	0.001425	11.3229	0.367754
CILP2	Benign neoplasm: Brain, infratentorial	Wald ratio	1	-1.34395	1.49238	-4.26901	1.58111	0.260813	0.013996	4.86033	0.36783
CILP2	Papulosquamous disorders	Wald ratio	1	0.142987	0.158896	-0.16845	0.454423	1.15372	0.844974	1.57526	0.368186
CILP2	Inguinal hernia, bilateral	Wald ratio	1	0.302636	0.336521	-0.35695	0.962217	1.35342	0.69981	2.61749	0.36849
CILP2	Other and unspecified nerve root and plexus disorders, also in other diseases	Wald ratio	1	-0.21927	0.243842	-0.6972	0.258664	0.803107	0.497978	1.2952	0.368536
CILP2	Granuloma annulare	Wald ratio	1	0.844413	0.939498	-0.997	2.68583	2.32661	0.368983	14.6704	0.368764
CILP2	Anaemias	Wald ratio	1	0.138733	0.154575	-0.16423	0.4417	1.14882	0.848544	1.55535	0.369444
CILP2	Muscular dystrophy	Wald ratio	1	-1.16232	1.29519	-3.70089	1.37624	0.312759	0.024702	3.95998	0.369495
CILP2	Guillain-Barre syndrome	Wald ratio	1	-0.80458	0.89691	-2.56252	0.953367	0.447277	0.07711	2.59443	0.36969
CILP2	Dermatitis due to ingested food	Wald ratio	1	-0.50746	0.566608	-1.61802	0.603089	0.602021	0.198292	1.82776	0.370458
CILP2	Fracture of shoulder and upper arm	Wald ratio	1	0.148951	0.166498	-0.17739	0.475287	1.16062	0.837457	1.60848	0.370997
CILP2	Maxillary retrognathism	Wald ratio	1	-0.72997	0.816309	-2.32994	0.869994	0.481923	0.097302	2.3869	0.371196
CILP2	Atypical facial pain	Wald ratio	1	-0.4354	0.487211	-1.39033	0.519539	0.647009	0.248993	1.68125	0.37151
CILP2	Deforming dorsopathies	Wald ratio	1	-0.16641	0.186298	-0.53156	0.19873	0.846697	0.58769	1.21985	0.371716
CILP2	Portal vein thrombosis	Wald ratio	1	-0.84179	0.943759	-2.69156	1.00798	0.430939	0.067775	2.74005	0.372417
CILP2	Malignant neoplasm of brain (controls excluding all cancers)	Wald ratio	1	0.542621	0.608511	-0.65006	1.7353	1.72051	0.522014	5.67065	0.372543
CILP2	Perichondritis of external ear	Wald ratio	1	0.775135	0.869609	-0.9293	2.47957	2.17088	0.39483	11.9361	0.372736
CILP2	Ulcerative enterocolitis	Wald ratio	1	0.536461	0.602049	-0.64356	1.71648	1.70995	0.525421	5.56489	0.372898
CILP2	Other disorders of peripheral nervous system	Wald ratio	1	-1.30299	1.46386	-4.17215	1.56616	0.271717	0.015419	4.78825	0.373407
CILP2	Idiopathic gout	Wald ratio	1	0.333843	0.375953	-0.40303	1.07071	1.39632	0.668295	2.91746	0.374545
CILP2	Contracture of muscle	Wald ratio	1	1.57112	1.77011	-1.89829	5.04052	4.81203	0.149825	154.551	0.374764
CILP2	Bullous disorders	Wald ratio	1	0.413554	0.465969	-0.49975	1.32685	1.51218	0.606685	3.76916	0.374803
CILP2	Atrial fibrillation and flutter	Wald ratio	1	-0.11317	0.12752	-0.36311	0.136766	0.892996	0.695508	1.14656	0.374813
CILP2	Iron deficiency anaemia	Wald ratio	1	-0.13789	0.155425	-0.44253	0.166739	0.871191	0.642411	1.18145	0.374967
CILP2	Other Crohn's disease	Wald ratio	1	-0.35171	0.397107	-1.13004	0.42662	0.703484	0.32302	1.53207	0.37579
CILP2	Bleeding	Wald ratio	1	0.090572	0.10229	-0.10992	0.29106	1.0948	0.89591	1.33784	0.375915
CILP2	Mandibular prognathia AND surgery (LeFortI or BSSO or LeFortI AND BSSO) , including avohilmo	Wald ratio	1	-1.02246	1.15656	-3.28931	1.2444	0.35971	0.03728	3.47084	0.376669
CILP2	Congenital malformation of biliary tract	Wald ratio	1	2.02336	2.28881	-2.46271	6.50943	7.56372	0.085204	671.446	0.376684
CILP2	Nontoxic diffuse goitre	Wald ratio	1	0.551893	0.625342	-0.67378	1.77757	1.73654	0.509779	5.91543	0.377482
CILP2	Multiple myeloma and malignant plasma cell neoplasms (controls excluding all cancers)	Wald ratio	1	0.457997	0.519156	-0.55955	1.47554	1.58091	0.571467	4.37341	0.377671
CILP2	Other localized connective tissue disorders	Wald ratio	1	0.720588	0.817431	-0.88158	2.32275	2.05564	0.414129	10.2037	0.378032
CILP2	Chronic periodontitis	Wald ratio	1	-0.24097	0.273481	-0.77699	0.295051	0.785864	0.459787	1.34319	0.37825
CILP2	Other disorders of urethra and urinary system	Wald ratio	1	0.094504	0.107352	-0.11591	0.304915	1.09911	0.890559	1.35651	0.378685
CILP2	Other disorders of cornea	Wald ratio	1	0.313387	0.356049	-0.38447	1.01124	1.36805	0.680812	2.74902	0.378762
CILP2	Malignant melanoma (controls excluding all cancers)	Wald ratio	1	0.247047	0.281093	-0.3039	0.79799	1.28024	0.737937	2.22107	0.379468
CILP2	Other diseases of oesophagus	Wald ratio	1	0.297084	0.338062	-0.36552	0.959684	1.34593	0.693838	2.61087	0.379518
CILP2	Other and unspecified parapsoriasis	Wald ratio	1	-1.4851	1.6907	-4.79886	1.82867	0.22648	0.008239	6.22558	0.37973
CILP2	Spinal enthesopathy	Wald ratio	1	-0.47838	0.544713	-1.54602	0.589257	0.619786	0.213095	1.80265	0.379822
CILP2	Inflammatory disease of uterus	Wald ratio	1	0.241952	0.275907	-0.29883	0.782729	1.27373	0.741689	2.18743	0.380523
CILP2	Bicipital tendinitis	Wald ratio	1	-0.43337	0.494783	-1.40314	0.536408	0.648322	0.245823	1.70985	0.3811
CILP2	Thyrotoxicosis with toxic single thyroid nodule	Wald ratio	1	1.03936	1.18905	-1.29118	3.36989	2.8274	0.274946	29.0755	0.382059
CILP2	Other disorders of breast and lactation associated with childbirth	Wald ratio	1	0.707661	0.809627	-0.87921	2.29453	2.02924	0.415112	9.91977	0.382086
CILP2	Supernumerary teeth EXCLUDE clefts and syndromes , including avohilmo	Wald ratio	1	1.0077	1.15348	-1.25311	3.26852	2.7393	0.285614	26.2724	0.382324
CILP2	Delirium, not induced by alcohol and other psychoactive substances	Wald ratio	1	-0.28365	0.324813	-0.92029	0.352983	0.753029	0.398405	1.42331	0.382513
CILP2	Chorioretinal inflammation	Wald ratio	1	-0.56942	0.652732	-1.84878	0.709933	0.565852	0.157429	2.03385	0.383008
CILP2	Pneumonitis due to solids and liquids	Wald ratio	1	0.328068	0.376284	-0.40945	1.06559	1.38828	0.664016	2.90254	0.383284
CILP2	Chronic thyroiditis	Wald ratio	1	-1.50129	1.72417	-4.88067	1.87808	0.222842	0.007592	6.54096	0.3839
CILP2	Other epidermal thickening	Wald ratio	1	0.464864	0.534162	-0.58209	1.51182	1.5918	0.558728	4.53499	0.384154
CILP2	Hypertensive encephalopathy	Wald ratio	1	1.62742	1.87248	-2.04264	5.29749	5.09073	0.129685	199.834	0.384779
CILP2	Other acquired deformities of musculoskeletal system and connective tissue	Wald ratio	1	0.44471	0.512088	-0.55898	1.4484	1.56004	0.57179	4.25631	0.385162
CILP2	Benign neoplasm: Bladder	Wald ratio	1	-1.02842	1.18491	-3.35085	1.294	0.35757	0.035054	3.64736	0.385431
CILP2	Xanthelasma of eyelid	Wald ratio	1	1.02967	1.18928	-1.30132	3.36065	2.80013	0.272172	28.8079	0.386605
CILP2	Disorders of orbit	Wald ratio	1	0.454387	0.525071	-0.57475	1.48353	1.57521	0.562844	4.40847	0.386829
CILP2	Benign neoplasm: Short bones of upper limb	Wald ratio	1	-0.7788	0.900317	-2.54342	0.985821	0.458956	0.078597	2.68001	0.387023
CILP2	Asthma-related acute respiratory infections	Wald ratio	1	-0.12548	0.145236	-0.41014	0.159187	0.882078	0.663559	1.17256	0.38762
CILP2	Disorder of visual pathways, unspecified	Wald ratio	1	-2.30841	2.67495	-7.5513	2.93449	0.09942	0.000525	18.8119	0.388152
CILP2	Non-Hodgkin lymphoma, all (controls excluding all cancers)	Wald ratio	1	-0.4985	0.578085	-1.63154	0.634547	0.607442	0.195627	1.88617	0.388507
CILP2	Dyshidrosis [pompholyx]	Wald ratio	1	-0.75586	0.876922	-2.47462	0.962908	0.469607	0.084195	2.6193	0.388718
CILP2	Pilonidal cyst	Wald ratio	1	0.297552	0.345224	-0.37909	0.97419	1.34656	0.684487	2.64902	0.388737
CILP2	Labour and delivery complicated by intrapartum haemorrhage, not elsewhere classified	Wald ratio	1	0.420579	0.488161	-0.53622	1.37738	1.52284	0.584957	3.96448	0.388931
CILP2	Mandibular prognathia	Wald ratio	1	-0.7978	0.926065	-2.61288	1.01729	0.45032	0.073323	2.7657	0.388968
CILP2	Campylobacter enteritis	Wald ratio	1	-0.59018	0.685187	-1.93314	0.75279	0.55423	0.144693	2.12291	0.389053
CILP2	Benign neoplasm: Nasopharynx	Wald ratio	1	1.05493	1.22728	-1.35054	3.4604	2.87177	0.259101	31.8297	0.390028
CILP2	Malignant neoplasm of bronchus and lung (controls excluding all cancers)	Wald ratio	1	0.20261	0.236469	-0.26087	0.66609	1.2246	0.770381	1.94661	0.391548
CILP2	Ulcerative colitis (strict) with PSC	Wald ratio	1	1.04782	1.22324	-1.34973	3.44537	2.85142	0.25931	31.3548	0.391671
CILP2	Unequal limb length (acquired)	Wald ratio	1	-0.9812	1.14729	-3.22988	1.26749	0.374862	0.039562	3.55192	0.392423
CILP2	Hyperlipidaemia, other/unspecified	Wald ratio	1	-0.14145	0.165422	-0.46568	0.182772	0.868095	0.627708	1.20054	0.392489
CILP2	Communicating hydrocephalus	Wald ratio	1	0.655746	0.767845	-0.84923	2.16072	1.92658	0.427744	8.67741	0.3931
CILP2	Chronic lower respiratory diseases	Wald ratio	1	0.066469	0.078065	-0.08654	0.219476	1.06873	0.917101	1.24542	0.394515
CILP2	Malignant neoplasm of stomach (controls excluding all cancers)	Wald ratio	1	0.405996	0.477019	-0.52896	1.34095	1.5008	0.589216	3.82269	0.394709
CILP2	Malignant neoplasm of nasal cavity and sinuses (controls excluding all cancers)	Wald ratio	1	-1.22425	1.43865	-4.04401	1.59551	0.293978	0.017527	4.93084	0.394786
CILP2	Clear cell adenocarcinoma of kidney (controls excluding all cancers)	Wald ratio	1	0.461366	0.542283	-0.60151	1.52424	1.58624	0.547985	4.59165	0.394888
CILP2	Benign neoplasm of meninges	Wald ratio	1	-0.29659	0.348614	-0.97987	0.386692	0.743348	0.375359	1.4721	0.394896
CILP2	Left ventricular outflow tract obstruction, narrow definition	Wald ratio	1	-0.43162	0.507657	-1.42663	0.563387	0.649456	0.240117	1.75661	0.395202
CILP2	Benign neoplasm: Kidney	Wald ratio	1	0.538244	0.633163	-0.70276	1.77924	1.713	0.495219	5.92537	0.395276
CILP2	Intestinal adhesions without obstruction	Wald ratio	1	0.31906	0.375449	-0.41682	1.05494	1.37583	0.65914	2.8718	0.395431
CILP2	Benign neoplasm: Lower jaw bone	Wald ratio	1	1.43339	1.68703	-1.8732	4.73998	4.19289	0.153632	114.431	0.395519
CILP2	Osteochondrodysplasia with defects of growth of tubular bones and spine	Wald ratio	1	-2.05364	2.41776	-6.79246	2.68517	0.128267	0.001122	14.6607	0.39566
CILP2	Sickle-cell disorders	Wald ratio	1	-2.11218	2.48802	-6.9887	2.76433	0.120974	0.000922	15.8685	0.395914
CILP2	Congenital myopathies	Wald ratio	1	2.26787	2.67207	-2.96938	7.50512	9.6588	0.051335	1817.33	0.396031
CILP2	Down's syndrome	Wald ratio	1	1.57618	1.85743	-2.06438	5.21674	4.83644	0.126897	184.333	0.396114
CILP2	Heart failure, strict	Wald ratio	1	-0.10265	0.121138	-0.34008	0.134779	0.902442	0.711712	1.14428	0.396777
CILP2	Chronic crepitant synovitis/bursitis of hand and wrist/periarthritis of wrist	Wald ratio	1	-0.78519	0.927394	-2.60288	1.03251	0.456035	0.07406	2.80809	0.397185
CILP2	Fracture of femur	Wald ratio	1	0.166779	0.197012	-0.21937	0.552923	1.18149	0.803028	1.73833	0.397251
CILP2	Basal cell carcinoma (controls excluding all cancers)	Wald ratio	1	-0.12177	0.144051	-0.40411	0.160567	0.885349	0.667569	1.17418	0.397918
CILP2	Fracture of lower leg, including ankle	Wald ratio	1	-0.11007	0.130203	-0.36526	0.145133	0.895776	0.694014	1.15619	0.397925
CILP2	Other noninflammatory disorders of uterus, except cervix	Wald ratio	1	-0.1819	0.21535	-0.60399	0.240183	0.833681	0.546626	1.27148	0.398285
CILP2	Suppurative otitis media, unspecified	Wald ratio	1	0.574462	0.680176	-0.75868	1.90761	1.77618	0.468283	6.73695	0.398346
CILP2	Osteonecrosis	Wald ratio	1	0.397004	0.470268	-0.52472	1.31873	1.48736	0.591719	3.73867	0.398554
CILP2	Discontinuity and dislocation of ear ossicles	Wald ratio	1	1.3457	1.59452	-1.77956	4.47097	3.84089	0.168712	87.4417	0.398696
CILP2	Shoulder lesions	Wald ratio	1	0.088175	0.104753	-0.11714	0.29349	1.09218	0.889461	1.3411	0.39993
CILP2	Corneal degeneration	Wald ratio	1	0.811834	0.964621	-1.07882	2.70249	2.25203	0.339995	14.9169	0.400007
CILP2	Atypical mycobacterium lung infection	Wald ratio	1	-0.91556	1.08896	-3.04993	1.2188	0.400291	0.047362	3.38313	0.400478
CILP2	Congenital ichthyosis	Wald ratio	1	1.69112	2.01455	-2.2574	5.63964	5.42554	0.104622	281.361	0.401216
CILP2	Infectious mononucleosis	Wald ratio	1	-0.28713	0.342251	-0.95794	0.383683	0.750415	0.383682	1.46768	0.401502
CILP2	Other obstetric trauma	Wald ratio	1	0.388794	0.465002	-0.52261	1.3002	1.4752	0.592971	3.67002	0.403091
CILP2	Other arterial embolism and thrombosis	Wald ratio	1	-0.5363	0.641577	-1.79379	0.72119	0.584908	0.166329	2.05688	0.403206
CILP2	Vertical strabismus	Wald ratio	1	0.503017	0.602285	-0.67746	1.6835	1.6537	0.507904	5.38434	0.403616
CILP2	Maternal care related to the fetus and amniotic cavity and possible delivery problems	Wald ratio	1	-0.08564	0.102665	-0.28687	0.11558	0.917922	0.750613	1.12252	0.404169
CILP2	Open bite	Wald ratio	1	-0.40213	0.482614	-1.34805	0.543791	0.668892	0.259745	1.72252	0.40471
CILP2	Horner syndrome	Wald ratio	1	-0.8342	1.00183	-2.79779	1.12939	0.434221	0.060945	3.09376	0.405026
CILP2	Transient ischemic attack	Wald ratio	1	-0.11765	0.141299	-0.3946	0.159296	0.889007	0.673951	1.17268	0.405051
CILP2	Benign neoplasm of male genital organs	Wald ratio	1	0.653931	0.785452	-0.88556	2.19342	1.92309	0.412485	8.96581	0.405096
CILP2	Hair colour and hair shaft abnormalities	Wald ratio	1	-1.46863	1.76761	-4.93315	1.9959	0.230241	0.007204	7.35881	0.406057
CILP2	Other congenital malformations of skull and face bones	Wald ratio	1	1.63721	1.97131	-2.22656	5.50098	5.1408	0.107899	244.932	0.406246
CILP2	Macular pucker	Wald ratio	1	0.24547	0.29576	-0.33422	0.825159	1.27822	0.715897	2.28224	0.406559
CILP2	Acute upper respiratory infections of multiple and unspecified sites	Wald ratio	1	-0.08284	0.09986	-0.27857	0.112881	0.920494	0.756865	1.1195	0.40676
CILP2	Blindness, monocular	Wald ratio	1	0.992069	1.19672	-1.3535	3.33763	2.69681	0.258336	28.1524	0.407109
CILP2	Diabetic retinopathy (more control exclusions)	Wald ratio	1	-0.16764	0.202395	-0.56433	0.229058	0.845661	0.56874	1.25741	0.407522
CILP2	Persistent delusional disorders	Wald ratio	1	0.346856	0.418835	-0.47406	1.16777	1.41461	0.622469	3.21482	0.407589
CILP2	Oral leukoplakia	Wald ratio	1	-0.70522	0.852326	-2.37578	0.965337	0.493999	0.092942	2.62567	0.408005
CILP2	Dental pulpitis 3	Wald ratio	1	-0.23745	0.287022	-0.80001	0.325116	0.788639	0.449324	1.38419	0.408079
CILP2	All dysplastic lesions of the cervix uteri, vagina or vulva	Wald ratio	1	0.156283	0.189019	-0.2142	0.526761	1.16916	0.807191	1.69344	0.408346
CILP2	Psoriasis	Wald ratio	1	0.155494	0.188177	-0.21333	0.524321	1.16823	0.807887	1.68931	0.408624
CILP2	Ankylosing hyperostosis [Forestier]	Wald ratio	1	-0.80826	0.97941	-2.72791	1.11138	0.445631	0.065356	3.03855	0.409227
CILP2	Cystic fibrosis	Wald ratio	1	-1.89327	2.29607	-6.39356	2.60701	0.150578	0.001672	13.5585	0.409614
CILP2	Umbilical hernia	Wald ratio	1	-0.16224	0.197815	-0.54996	0.225473	0.850233	0.576972	1.25292	0.412111
CILP2	Venous complications and haemorrhoids in the puerperium	Wald ratio	1	-0.87233	1.06528	-2.96028	1.21562	0.417977	0.051804	3.37239	0.41286
CILP2	Diseases of the myoneural junction and muscle	Wald ratio	1	-0.2533	0.310186	-0.86126	0.354665	0.776236	0.422628	1.4257	0.414154
CILP2	Congenital iodine-deficiency syndrome/hypothyroidism	Wald ratio	1	0.510653	0.625851	-0.71602	1.73732	1.66638	0.488696	5.6821	0.414538
CILP2	Benign lipomatous neoplasm of skin and subcutaneous tissue of trunk	Wald ratio	1	0.240042	0.294425	-0.33703	0.817116	1.2713	0.713887	2.26396	0.414906
CILP2	Malignant neoplasm of prostate (controls excluding all cancers)	Wald ratio	1	0.143245	0.175912	-0.20154	0.488032	1.15401	0.817469	1.62911	0.415474
CILP2	Mild mental retardation	Wald ratio	1	0.564129	0.693795	-0.79571	1.92397	1.75791	0.451261	6.84807	0.416158
CILP2	Hereditary sideroblastic anaemia	Wald ratio	1	1.47766	1.8177	-2.08504	5.04035	4.38267	0.124302	154.525	0.41626
CILP2	Keratitis and keratoconjunctivitis in other diseases classified elsewhere	Wald ratio	1	0.473917	0.583641	-0.67002	1.61785	1.60627	0.511699	5.04225	0.416791
CILP2	Thyroiditis, unspecified	Wald ratio	1	0.720805	0.888239	-1.02014	2.46176	2.05609	0.360543	11.7254	0.417079
CILP2	All influenza	Wald ratio	1	-0.16273	0.20106	-0.55681	0.231348	0.849822	0.573036	1.2603	0.418311
CILP2	Eustachian salpingitis and obstruction	Wald ratio	1	0.293681	0.36329	-0.41837	1.00573	1.34136	0.658121	2.7339	0.418863
CILP2	Other disorders following mastoidectomy	Wald ratio	1	-1.54674	1.91418	-5.29854	2.20505	0.21294	0.004999	9.07073	0.419065
CILP2	Cluster headache, strict, including avohilmo	Wald ratio	1	-0.40208	0.497724	-1.37762	0.573458	0.668926	0.252178	1.77439	0.419183
CILP2	Disorders of sexual preference	Wald ratio	1	1.94537	2.40867	-2.77563	6.66636	6.99622	0.062311	785.534	0.41929
CILP2	Phlebitis and thrombophlebitis of lower extremities, unspecified, drug-induced	Wald ratio	1	0.953248	1.18048	-1.3605	3.267	2.59412	0.256532	26.2325	0.419375
CILP2	Lung diseases due to external agents	Wald ratio	1	0.224929	0.279171	-0.32225	0.772103	1.25223	0.72452	2.16431	0.420414
CILP2	Heart failure and hypertrophic cardiomyopathy	Wald ratio	1	0.697697	0.86794	-1.00347	2.39886	2.00912	0.366607	11.0106	0.421481
CILP2	Diseases of salivary glands	Wald ratio	1	-0.1848	0.229934	-0.63547	0.265867	0.831267	0.529684	1.30456	0.421556
CILP2	Focal epilepsy	Wald ratio	1	-0.1777	0.221262	-0.61138	0.25597	0.83719	0.542602	1.29171	0.421895
CILP2	Acute alcohol intoxication	Wald ratio	1	-0.15755	0.196334	-0.54236	0.227267	0.854237	0.581374	1.25517	0.422296
CILP2	Unspecified chronic bronchitis	Wald ratio	1	-0.42841	0.53416	-1.47537	0.618539	0.651541	0.228694	1.85621	0.422533
CILP2	Common variable immunodeficiency	Wald ratio	1	1.12866	1.40959	-1.63414	3.89147	3.09152	0.195119	48.9828	0.423306
CILP2	Adenocarcinomas of cervix (controls excluding all cancers)	Wald ratio	1	1.32389	1.65525	-1.92041	4.56819	3.75801	0.146547	96.3696	0.42382
CILP2	Sarcoidosis	Wald ratio	1	0.230261	0.287948	-0.33412	0.794639	1.25893	0.71597	2.21364	0.423908
CILP2	Alzheimer鈥檚 disease (undefined) (more control exclusions)	Wald ratio	1	-0.76149	0.952738	-2.62885	1.10588	0.466972	0.072161	3.02188	0.424139
CILP2	Cyst of Bartholin Gland	Wald ratio	1	-0.44323	0.554599	-1.53025	0.643782	0.641957	0.216482	1.90367	0.424177
CILP2	Malignant neoplasm of adrenal gland (controls excluding all cancers)	Wald ratio	1	-1.43819	1.80042	-4.96701	2.09064	0.237358	0.006964	8.0901	0.424403
CILP2	Histrionic personality disorder	Wald ratio	1	-1.2635	1.58238	-4.36496	1.83796	0.282662	0.012715	6.28367	0.424589
CILP2	Systemic connective tissue disorders	Wald ratio	1	0.1346	0.169762	-0.19813	0.467335	1.14408	0.82026	1.59573	0.42785
CILP2	Rhinophyma	Wald ratio	1	1.18279	1.49354	-1.74455	4.11013	3.26347	0.174724	60.9544	0.428397
CILP2	Fetus and newborn affected by other complications of labour and delivery	Wald ratio	1	1.81628	2.2966	-2.68506	6.31762	6.14892	0.068217	554.25	0.429029
CILP2	Other and unspecified localized connective tissue disorders	Wald ratio	1	-1.58695	2.00694	-5.52055	2.34664	0.204548	0.004004	10.4504	0.429099
CILP2	Viral agents as the cause of diseases classified to other chapters	Wald ratio	1	0.616681	0.780092	-0.9123	2.14566	1.85277	0.4016	8.5477	0.429222
CILP2	Collapsed vertebra, not elsewhere classified	Wald ratio	1	-1.01939	1.29091	-3.54957	1.51079	0.360814	0.028737	4.53028	0.429719
CILP2	Other retinal disorders in diseases classified elsewhere	Wald ratio	1	-1.97868	2.50822	-6.89479	2.93743	0.138252	0.001013	18.8674	0.430184
CILP2	Tuberculosis of other organs	Wald ratio	1	0.558814	0.709357	-0.83152	1.94915	1.7486	0.435385	7.02274	0.430828
CILP2	Recurrent or chronic depression	Wald ratio	1	-0.11264	0.142982	-0.39288	0.167608	0.893475	0.675108	1.18247	0.430831
CILP2	SLE (Finngen)	Wald ratio	1	-0.45427	0.57712	-1.58542	0.676884	0.634911	0.204861	1.96774	0.431204
CILP2	Malignant neoplasm (controls excluding all cancers)	Wald ratio	1	0.06089	0.077583	-0.09117	0.212952	1.06278	0.91286	1.23733	0.432552
CILP2	Volume depletion	Wald ratio	1	0.272743	0.347835	-0.40901	0.9545	1.31356	0.664305	2.59737	0.432973
CILP2	Gluteal tendinitis	Wald ratio	1	0.450724	0.575983	-0.6782	1.57965	1.56945	0.507528	4.85327	0.433903
CILP2	Unspecified human immunodeficiency virus [HIV] disease	Wald ratio	1	-0.95296	1.21946	-3.34311	1.43719	0.385599	0.035327	4.20885	0.434534
CILP2	Brain astrocytoma (controls excluding all cancers)	Wald ratio	1	1.37314	1.76008	-2.07661	4.8229	3.94774	0.125354	124.325	0.435297
CILP2	Unspecified/other endometriosis	Wald ratio	1	-0.26071	0.334532	-0.91639	0.394972	0.770504	0.399959	1.48434	0.435786
CILP2	Abnormalities of forces of labour	Wald ratio	1	0.249872	0.32084	-0.37897	0.878718	1.28386	0.684564	2.40781	0.436093
CILP2	Malignant neoplasm of urinary organs (controls excluding all cancers)	Wald ratio	1	0.270217	0.347901	-0.41167	0.952102	1.31025	0.662544	2.59115	0.437332
CILP2	Other specified congenital malformation syndromes affecting multiple systems	Wald ratio	1	-0.67559	0.872209	-2.38512	1.03394	0.508854	0.092078	2.81211	0.438589
CILP2	Pervasive developmental disorders excl. Autism + Asperger	Wald ratio	1	-0.83968	1.08528	-2.96684	1.28747	0.431847	0.051466	3.6236	0.439107
CILP2	Other infectious diseases	Wald ratio	1	-0.29303	0.379279	-1.03642	0.450355	0.745998	0.354723	1.56887	0.439758
CILP2	Kissing spine	Wald ratio	1	-1.94324	2.51688	-6.87631	2.98984	0.143239	0.001032	19.8824	0.440065
CILP2	Chronic periodontitis, complicated	Wald ratio	1	-0.27827	0.361332	-0.98649	0.429936	0.757089	0.372885	1.53716	0.441219
CILP2	Schizophrenia or delusion (more control exclusions)	Wald ratio	1	-0.17778	0.23097	-0.63048	0.274922	0.837127	0.532336	1.31643	0.441474
CILP2	Enterocolitis due to Clostridium difficile	Wald ratio	1	0.251322	0.326548	-0.38871	0.891357	1.28572	0.677929	2.43844	0.441518
CILP2	Other congenital malformations of intestine	Wald ratio	1	-0.93092	1.20984	-3.30221	1.44036	0.394189	0.036802	4.22224	0.44162
CILP2	Viral infections of the central nervous system	Wald ratio	1	0.301201	0.391681	-0.46649	1.0689	1.35148	0.627197	2.91216	0.441897
CILP2	Metatarsalgia	Wald ratio	1	-0.26348	0.3431	-0.93595	0.408999	0.768375	0.392211	1.50531	0.442527
CILP2	Myeloproliferative diseases (CML excluded)	Wald ratio	1	-0.3241	0.422418	-1.15204	0.503837	0.723176	0.315991	1.65506	0.442929
CILP2	Respiratory conditions due to other external agents	Wald ratio	1	0.615735	0.803982	-0.96007	2.19154	1.85102	0.382867	8.94897	0.443761
CILP2	Drug-induced osteoporosis with pathological fracture	Wald ratio	1	0.727246	0.949991	-1.13474	2.58923	2.06937	0.321507	13.3195	0.443956
CILP2	Congenital lactase deficiency	Wald ratio	1	-1.85396	2.42184	-6.60077	2.89284	0.156616	0.001359	18.0446	0.443963
CILP2	Thyrotoxicosis	Wald ratio	1	0.15609	0.204033	-0.24382	0.555995	1.16893	0.783632	1.74368	0.444259
CILP2	Idiopathic pulmonary fibrosis	Wald ratio	1	0.313552	0.410413	-0.49086	1.11796	1.36828	0.612101	3.05861	0.444872
CILP2	Synovial cyst of popliteal space [Baker]	Wald ratio	1	-0.29931	0.392078	-1.06778	0.469165	0.741331	0.34377	1.59866	0.445232
CILP2	Lesion of ulnar nerve	Wald ratio	1	0.213983	0.280407	-0.33561	0.76358	1.2386	0.714899	2.14595	0.445393
CILP2	Hidradenitis suppurativa	Wald ratio	1	-0.43925	0.575655	-1.56753	0.689035	0.644521	0.208559	1.99179	0.445439
CILP2	Chondrocostal junction syndrome [Tietze]	Wald ratio	1	0.448956	0.588447	-0.7044	1.60231	1.56668	0.494405	4.9645	0.445493
CILP2	Algoneurodystrophy	Wald ratio	1	0.465805	0.611894	-0.73351	1.66512	1.5933	0.480221	5.28629	0.446508
CILP2	Purpura and other haemorrhagic conditions	Wald ratio	1	0.219714	0.288677	-0.34609	0.785521	1.24572	0.707447	2.19355	0.446593
CILP2	Spondyloarthritis	Wald ratio	1	0.17512	0.231468	-0.27856	0.628798	1.19139	0.756874	1.87535	0.449313
CILP2	Other diseases of intestine	Wald ratio	1	0.237178	0.313661	-0.3776	0.851954	1.26767	0.685506	2.34422	0.449554
CILP2	Adenocarcinoma and Papillary adenocarcinoma of kidney (controls excluding all cancers)	Wald ratio	1	-0.86478	1.14384	-3.1067	1.37714	0.421144	0.044748	3.96356	0.449629
CILP2	Lipoprotein deficiency	Wald ratio	1	1.92383	2.5462	-3.06672	6.91438	6.84713	0.046574	1006.64	0.449907
CILP2	Congenital retinoschisis	Wald ratio	1	1.66286	2.20176	-2.65259	5.97831	5.27438	0.070468	394.773	0.450104
CILP2	Other bursal cyst	Wald ratio	1	-0.68134	0.903019	-2.45126	1.08857	0.505936	0.086185	2.97004	0.450538
CILP2	Acne keloid	Wald ratio	1	2.05723	2.72908	-3.29178	7.40623	7.82424	0.037188	1646.21	0.45096
CILP2	Placenta praevia	Wald ratio	1	-0.38162	0.50629	-1.37395	0.610708	0.682753	0.253105	1.84173	0.450993
CILP2	Pleural effusion	Wald ratio	1	-0.20414	0.270927	-0.73516	0.326872	0.815345	0.479428	1.38662	0.451147
CILP2	Vascular dementia	Wald ratio	1	-0.2751	0.365743	-0.99195	0.441761	0.7595	0.370852	1.55544	0.451958
CILP2	Carcinoid syndrome	Wald ratio	1	0.893213	1.18818	-1.43562	3.22204	2.44297	0.237969	25.0793	0.452201
CILP2	Complications of labour and delivery	Wald ratio	1	0.071226	0.09475	-0.11448	0.256936	1.07382	0.891826	1.29296	0.452215
CILP2	Acute gastritis	Wald ratio	1	0.284924	0.37977	-0.45943	1.02927	1.32966	0.631646	2.79903	0.453102
CILP2	Polyarteritis nodosa	Wald ratio	1	1.02282	1.3634	-1.64944	3.69508	2.78102	0.192157	40.2487	0.453136
CILP2	Other acquired deformities of ankle and foot	Wald ratio	1	-0.94346	1.25765	-3.40845	1.52153	0.389279	0.033092	4.57924	0.453148
CILP2	Procreative management	Wald ratio	1	-0.12755	0.170177	-0.46109	0.206	0.880252	0.630594	1.22875	0.453559
CILP2	Otorrhoea	Wald ratio	1	-1.59452	2.12858	-5.76654	2.57751	0.203007	0.003131	13.1643	0.453798
CILP2	Polyarteritis nodosa and related conditions	Wald ratio	1	0.710167	0.949516	-1.15088	2.57122	2.03433	0.316357	13.0817	0.454505
CILP2	Drug-induced osteoporosis	Wald ratio	1	0.797	1.06653	-1.2934	2.8874	2.21887	0.274336	17.9466	0.454893
CILP2	Other mycoses, not elsewhere classified/unspecified	Wald ratio	1	-1.59527	2.14175	-5.79311	2.60256	0.202853	0.003048	13.4983	0.456365
CILP2	Alcoholic gastritis	Wald ratio	1	0.672749	0.903292	-1.0977	2.4432	1.95962	0.333636	11.5098	0.456408
CILP2	Serous carcinoma of ovary (controls excluding all cancers)	Wald ratio	1	-0.46799	0.630987	-1.70472	0.768749	0.626263	0.181823	2.15707	0.458286
CILP2	Benign neoplasm: Sigmoid colon	Wald ratio	1	-0.19017	0.256509	-0.69292	0.312591	0.826822	0.500112	1.36696	0.458473
CILP2	Other and unspecified follicular disorders	Wald ratio	1	0.419025	0.566069	-0.69047	1.52852	1.52048	0.50134	4.61134	0.459157
CILP2	Other shoulder lesions	Wald ratio	1	-0.25319	0.342211	-0.92392	0.417546	0.776322	0.396959	1.51823	0.459385
CILP2	Postprocedural musculoskeletal disorders, not elsewhere classified	Wald ratio	1	-0.3189	0.432391	-1.16639	0.528582	0.726945	0.311489	1.69653	0.460796
CILP2	Maternal care for known or suspected malpresentation of fetus	Wald ratio	1	-0.17357	0.235848	-0.63583	0.288693	0.840659	0.529496	1.33468	0.46177
CILP2	Chronic hepatitis NAS	Wald ratio	1	0.723974	0.983988	-1.20464	2.65259	2.06262	0.299799	14.1907	0.461879
CILP2	Diseases of oesophagus, stomach and duodenum	Wald ratio	1	0.061779	0.083969	-0.1028	0.226358	1.06373	0.902308	1.25402	0.461889
CILP2	Seronegative rheumatoid arthritis	Wald ratio	1	-0.2189	0.297703	-0.8024	0.364595	0.803399	0.448251	1.43993	0.462151
CILP2	Spinal osteochondrosis	Wald ratio	1	-0.74971	1.02	-2.74891	1.24949	0.472505	0.063998	3.48857	0.462335
CILP2	Congenital malformations of ear causing impairment of hearing	Wald ratio	1	-1.35553	1.84438	-4.9705	2.25945	0.257811	0.00694	9.57779	0.462368
CILP2	Hypersensitivity angiitis	Wald ratio	1	1.15091	1.56698	-1.92037	4.2222	3.16109	0.146553	68.1831	0.462656
CILP2	Molar incisor enamel hypoplasia, with caries	Wald ratio	1	-1.04299	1.42045	-3.82707	1.74109	0.352398	0.021773	5.70354	0.462784
CILP2	Transient synovitis	Wald ratio	1	-0.88347	1.2062	-3.24761	1.48068	0.413347	0.038867	4.39593	0.463899
CILP2	Kela-code for behavioural disturbances in mental retardation	Wald ratio	1	0.917676	1.25518	-1.54249	3.37784	2.50347	0.213849	29.3073	0.464713
CILP2	Cyst of spleen	Wald ratio	1	1.9082	2.61237	-3.21205	7.02844	6.74091	0.040274	1128.27	0.465117
CILP2	Disorders of magnesium metabolism	Wald ratio	1	1.02861	1.40841	-1.73187	3.78909	2.79717	0.176954	44.216	0.465185
CILP2	Nummular dermatitis	Wald ratio	1	-0.28036	0.384109	-1.03321	0.472498	0.755515	0.355863	1.604	0.46546
CILP2	Maternal infectious and parasitic diseases classifiable elsewhere but complicating pregnancy, childbirth and the puerperium	Wald ratio	1	-0.55897	0.766615	-2.06154	0.943592	0.571796	0.127258	2.5692	0.465913
CILP2	Other disorders of white blood cells	Wald ratio	1	-0.34296	0.47073	-1.26559	0.579671	0.709667	0.282073	1.78545	0.466265
CILP2	Craniosynostosis EXCLUDE syndromes	Wald ratio	1	1.81988	2.49961	-3.07936	6.71912	6.1711	0.045988	828.087	0.466575
CILP2	Missing teeth due to accident, extraction or parodontitis	Wald ratio	1	0.22798	0.313421	-0.38632	0.842284	1.25606	0.67955	2.32166	0.466986
CILP2	Brain glioblastoma (controls excluding all cancers)	Wald ratio	1	-0.73513	1.01602	-2.72653	1.25627	0.479444	0.065446	3.51231	0.469351
CILP2	Other erythematous conditions	Wald ratio	1	-0.43641	0.603971	-1.62019	0.747373	0.646353	0.19786	2.11145	0.469945
CILP2	Mild or no visual impairment, binocular	Wald ratio	1	1.18739	1.64332	-2.03352	4.40829	3.2785	0.130874	82.1289	0.469954
CILP2	Otosclerosis	Wald ratio	1	0.280514	0.388226	-0.48041	1.04144	1.32381	0.61853	2.83329	0.469954
CILP2	Other retinal artery occlusion	Wald ratio	1	-0.54719	0.758693	-2.03423	0.939848	0.578573	0.130781	2.55959	0.47077
CILP2	Type 1 diabetes, strict definition, subgroup 2	Wald ratio	1	1.37969	1.91779	-2.37918	5.13856	3.97368	0.092627	170.47	0.471884
CILP2	Other congenital malformations of tongue, mouth and pharynx	Wald ratio	1	0.671273	0.933776	-1.15893	2.50148	1.95673	0.313822	12.2005	0.472215
CILP2	Achalasia of cardia	Wald ratio	1	0.590967	0.822098	-1.02034	2.20228	1.80573	0.360471	9.0456	0.472232
CILP2	Malignant neoplasm of breast (controls excluding all cancers)	Wald ratio	1	0.109505	0.152367	-0.18913	0.408145	1.11573	0.827675	1.50402	0.47233
CILP2	Lymphangioma, anys site	Wald ratio	1	0.90162	1.25517	-1.55851	3.36175	2.46359	0.21045	28.8395	0.472556
CILP2	Alcohol induced polyneuropathy	Wald ratio	1	-0.82672	1.15402	-3.0886	1.43517	0.437482	0.045565	4.20034	0.473756
CILP2	Benign neoplasm: Other/unspecified site	Wald ratio	1	0.632922	0.884701	-1.10109	2.36693	1.8831	0.332508	10.6647	0.474357
CILP2	Dental caries 3 and operation codes, only avohilmo	Wald ratio	1	-0.06212	0.086851	-0.23235	0.108111	0.939773	0.792672	1.11417	0.474479
CILP2	Chloasma	Wald ratio	1	1.26636	1.77589	-2.21439	4.7471	3.5479	0.10922	115.249	0.475795
CILP2	Ingrowing nail	Wald ratio	1	0.331384	0.46478	-0.57958	1.24235	1.39289	0.560131	3.46375	0.475851
CILP2	Adhesive middle ear disease	Wald ratio	1	0.614095	0.861465	-1.07438	2.30257	1.84798	0.341511	9.99981	0.475939
CILP2	Malignant neoplasm of hypopharynx (controls excluding all cancers)	Wald ratio	1	-1.26844	1.78172	-4.76061	2.22372	0.28127	0.00856	9.24167	0.476514
CILP2	Osteopathy in diseases classified elsewhere	Wald ratio	1	-0.96242	1.35386	-3.616	1.69115	0.381967	0.02689	5.42574	0.477165
CILP2	Cholecystitis	Wald ratio	1	-0.19678	0.277327	-0.74034	0.346779	0.821369	0.47695	1.4145	0.477972
CILP2	Carcinoma in situ of vagina (controls excluding all cancers)	Wald ratio	1	1.22315	1.72439	-2.15666	4.60296	3.39788	0.115711	99.7793	0.478124
CILP2	Other and unspecified polyneuropathies, also in other diseases	Wald ratio	1	0.173141	0.244176	-0.30544	0.651726	1.18903	0.736796	1.91885	0.478274
CILP2	AV-block	Wald ratio	1	-0.17683	0.249552	-0.66595	0.312292	0.837922	0.513784	1.36655	0.478579
CILP2	Pyoderma gangrenosum	Wald ratio	1	0.988319	1.39837	-1.75249	3.72913	2.68671	0.173342	41.6427	0.479713
CILP2	Benign neoplasm: Larynx	Wald ratio	1	-0.43703	0.618639	-1.64956	0.775505	0.645954	0.192134	2.17169	0.479919
CILP2	Generalized epilepsy, mode (most common among epilepsy diagnosis)	Wald ratio	1	-0.41869	0.592759	-1.58049	0.74312	0.65791	0.205873	2.10249	0.479979
CILP2	Acute suppurative otitis media	Wald ratio	1	-0.13082	0.185255	-0.49392	0.232281	0.877376	0.61023	1.26147	0.48009
CILP2	Unstable angina pectoris	Wald ratio	1	-0.12219	0.173159	-0.46159	0.2172	0.884978	0.630284	1.24259	0.480395
CILP2	Disorders of puberty, other/unspecified	Wald ratio	1	-1.26429	1.79299	-4.77855	2.24998	0.282441	0.008408	9.48754	0.480731
CILP2	Pre-eclampsia or eclampsia	Wald ratio	1	-0.15274	0.216625	-0.57732	0.271847	0.858355	0.561399	1.31239	0.480761
CILP2	Other congenital malformations of female genitalia	Wald ratio	1	-0.80928	1.14843	-3.06021	1.44165	0.445177	0.046878	4.22765	0.481006
CILP2	Other and unspecified papulosquamous disorders	Wald ratio	1	1.03129	1.46423	-1.83861	3.90118	2.80467	0.159038	49.461	0.481235
CILP2	Kidney transplant status	Wald ratio	1	0.345226	0.490175	-0.61552	1.30597	1.41231	0.540361	3.69127	0.481251
CILP2	Acquired pure red cell aplasia [erythroblastopenia]	Wald ratio	1	-1.18701	1.68578	-4.49113	2.11711	0.305133	0.011208	8.30711	0.481351
CILP2	Other female pelvic inflammatory diseases	Wald ratio	1	-0.18195	0.258539	-0.68868	0.32479	0.833647	0.502238	1.38374	0.481591
CILP2	Hypertrophic scar	Wald ratio	1	0.327029	0.464763	-0.58391	1.23796	1.38684	0.557715	3.44859	0.481653
CILP2	Bullous keratopathy	Wald ratio	1	0.904903	1.28607	-1.6158	3.42561	2.47169	0.198731	30.7413	0.481671
CILP2	Hypermetropia	Wald ratio	1	-0.29103	0.414176	-1.10282	0.520754	0.747493	0.331935	1.6833	0.482259
CILP2	Cardiomyopathy, other and unspecified	Wald ratio	1	0.262383	0.373985	-0.47063	0.995394	1.30002	0.62461	2.70579	0.482937
CILP2	Ovarian cyst	Wald ratio	1	0.097873	0.139568	-0.17568	0.371426	1.10282	0.838887	1.4498	0.483141
CILP2	Benign neoplasm of mouth and pharynx	Wald ratio	1	0.225869	0.322282	-0.4058	0.857541	1.25341	0.666441	2.35736	0.483401
CILP2	Preterm labour and delivery	Wald ratio	1	-0.14161	0.202105	-0.53773	0.254517	0.867961	0.58407	1.28984	0.48351
CILP2	Respiratory conditions due to inhalation of chemicals, gases, fumes and vapours	Wald ratio	1	-0.85047	1.21824	-3.23822	1.53728	0.427214	0.039234	4.65192	0.485106
CILP2	Other rupture of muscle	Wald ratio	1	-1.02995	1.47601	-3.92293	1.86304	0.357026	0.019783	6.44327	0.485308
CILP2	Chronic lymphocytic leukaemia (controls excluding all cancers)	Wald ratio	1	0.475151	0.681541	-0.86067	1.81097	1.60826	0.422878	6.11639	0.485696
CILP2	Pleural plaque	Wald ratio	1	-0.24641	0.353445	-0.93916	0.446342	0.781602	0.390956	1.56259	0.485699
CILP2	Other systemic involvement of connective tissue (FG)	Wald ratio	1	0.137745	0.197626	-0.2496	0.525091	1.14768	0.779111	1.69061	0.485804
CILP2	Use of disulfiram, acamprosate or naltrexone	Wald ratio	1	-0.2511	0.361439	-0.95952	0.45732	0.777944	0.383076	1.57983	0.487227
CILP2	Disorders of oesophagus in diseases classified elsewhere	Wald ratio	1	0.555473	0.799732	-1.012	2.12295	1.74276	0.363491	8.35572	0.487322
CILP2	Benign neoplasm of soft tissue of retroperitoneum and peritoneum	Wald ratio	1	1.05267	1.51626	-1.9192	4.02454	2.86528	0.146724	55.9543	0.487524
CILP2	Perforation of oesophagus	Wald ratio	1	1.15681	1.66896	-2.11435	4.42798	3.17978	0.120712	83.7618	0.488226
CILP2	Benign neoplasm of other and unspecified female genital organs	Wald ratio	1	0.371016	0.53582	-0.67919	1.42122	1.44921	0.507027	4.14218	0.488669
CILP2	Other and unspecified atrophic disorders of skin	Wald ratio	1	1.16803	1.68867	-2.14177	4.47782	3.21565	0.117447	88.0428	0.489135
CILP2	Mood [affective] disorders	Wald ratio	1	-0.06298	0.091102	-0.24154	0.115579	0.938961	0.785416	1.12252	0.489358
CILP2	Intrahepatic Cholestasis of Pregnancy (ICP)聽, incl. ICD-8 (more control exclusions)	Wald ratio	1	-0.24931	0.360648	-0.95618	0.457564	0.779341	0.38436	1.58022	0.489394
CILP2	Polycystic ovarian syndrome	Wald ratio	1	0.318475	0.462061	-0.58716	1.22411	1.37503	0.555902	3.40115	0.490666
CILP2	Malignant cancer of tonsil and base of tongue	Wald ratio	1	0.555418	0.807334	-1.02696	2.13779	1.74267	0.358095	8.48069	0.491474
CILP2	Angina pectoris	Wald ratio	1	-0.08046	0.116987	-0.30975	0.148835	0.922693	0.733628	1.16048	0.491605
CILP2	Adrenomedullary hyperfunction	Wald ratio	1	-1.42798	2.07693	-5.49875	2.6428	0.239794	0.004092	14.0525	0.491741
CILP2	Other disorders of glucose regulation and pancreatic internal secretion	Wald ratio	1	-0.24645	0.359947	-0.95195	0.459048	0.781571	0.385989	1.58257	0.493545
CILP2	Hyperuricaemia without signs of inflammatory arthritis and tophaceous disease	Wald ratio	1	-1.13645	1.66114	-4.39228	2.11937	0.320956	0.012373	8.32592	0.493886
CILP2	Benign neoplasm of eye and adnexa	Wald ratio	1	0.238563	0.349273	-0.44601	0.923137	1.26942	0.640176	2.51717	0.49459
CILP2	Pollen allergy	Wald ratio	1	0.157092	0.230117	-0.29394	0.608121	1.1701	0.745323	1.83698	0.494822
CILP2	Nightmares	Wald ratio	1	-1.73942	2.54847	-6.73442	3.25558	0.175622	0.001189	25.9346	0.494901
CILP2	Other and unspecified types of non-Hodgkin lymphoma (controls excluding all cancers)	Wald ratio	1	0.374427	0.548718	-0.70106	1.44992	1.45416	0.496059	4.26275	0.495007
CILP2	Other salmonella infections	Wald ratio	1	0.383043	0.562162	-0.71879	1.48488	1.46674	0.487339	4.41444	0.495634
CILP2	Benign lipomatous neoplasm of skin and subcutaneous tissue of limbs	Wald ratio	1	0.266777	0.392688	-0.50289	1.03645	1.30575	0.60478	2.81918	0.496908
CILP2	Benign neoplasm: Scapula and long bones of upper limb	Wald ratio	1	0.750537	1.10511	-1.41547	2.91654	2.11814	0.242811	18.4773	0.49704
CILP2	All dysplastic lesions of the vagina	Wald ratio	1	0.478855	0.705283	-0.9035	1.86121	1.61423	0.405149	6.43152	0.497167
CILP2	Abscess of tendon sheath	Wald ratio	1	1.01494	1.49613	-1.91747	3.94735	2.75919	0.146978	51.7978	0.497533
CILP2	Viral infections of central nervous system, not elsewhere classified/unspecified	Wald ratio	1	0.69819	1.02957	-1.31976	2.71615	2.01011	0.267198	15.1219	0.497684
CILP2	Dorsalgia	Wald ratio	1	-0.05571	0.082165	-0.21676	0.105331	0.945811	0.805126	1.11108	0.497737
CILP2	Bacterial infection, other or unspecified	Wald ratio	1	0.093083	0.1373	-0.17603	0.362191	1.09755	0.838597	1.43647	0.497803
CILP2	Maternal care for other conditions predominantly related to pregnancy	Wald ratio	1	-0.14898	0.219827	-0.57984	0.281882	0.861588	0.559989	1.32562	0.497958
CILP2	Mandibular prognathia AND surgery (LeFortI or BSSRO)	Wald ratio	1	1.10114	1.62501	-2.08387	4.28616	3.00761	0.124447	72.6869	0.49801
CILP2	Unspecified organic or symptomatic mental disorder	Wald ratio	1	-1.23448	1.82181	-4.80523	2.33627	0.290986	0.008187	10.3426	0.498018
CILP2	Vitreous prolapse	Wald ratio	1	-1.53992	2.27335	-5.99569	2.91585	0.214398	0.002489	18.4645	0.498166
CILP2	Degenerative macular diseases	Wald ratio	1	0.210723	0.311401	-0.39962	0.821068	1.23457	0.670573	2.27292	0.4986
CILP2	Visual impairment including blindness (binocular or monocular)	Wald ratio	1	0.280614	0.414857	-0.53251	1.09373	1.32394	0.587132	2.9854	0.49878
CILP2	CR(E)ST syndrome	Wald ratio	1	-0.62694	0.928433	-2.44667	1.19279	0.534225	0.086582	3.29627	0.499507
CILP2	Other maternal disorders predominantly related to pregnancy	Wald ratio	1	-0.07559	0.112026	-0.29517	0.143978	0.927193	0.744408	1.15486	0.499812
CILP2	Necrobiosis lipoidica, not elsewhere classified	Wald ratio	1	-0.98153	1.45792	-3.83906	1.876	0.374737	0.021514	6.52732	0.500795
CILP2	Frontotemporal dementia	Wald ratio	1	-1.12202	1.67008	-4.39538	2.15133	0.32562	0.012334	8.59629	0.501686
CILP2	Vascular dementia (sudden onset)	Wald ratio	1	-1.02022	1.51923	-3.9979	1.95746	0.360516	0.018354	7.08133	0.501877
CILP2	Sleep disorders, other/unspecified	Wald ratio	1	0.40707	0.606176	-0.78103	1.59518	1.50241	0.457932	4.92919	0.501878
CILP2	Acute otitis externa, noninfective	Wald ratio	1	0.587783	0.875371	-1.12794	2.30351	1.79999	0.323698	10.0093	0.501923
CILP2	Amyloidosis, other/unspecified	Wald ratio	1	0.596548	0.888495	-1.1449	2.338	1.81584	0.318255	10.3605	0.501957
CILP2	Melanocytic naevi	Wald ratio	1	0.12489	0.186305	-0.24027	0.490049	1.13302	0.786416	1.6324	0.502634
CILP2	Spontaneous abortion	Wald ratio	1	-0.09796	0.146161	-0.38444	0.188514	0.906683	0.680833	1.20745	0.502709
CILP2	Systemic atrophies primarily affecting the central nervous system	Wald ratio	1	-0.37057	0.553344	-1.45513	0.713982	0.690339	0.233371	2.04211	0.503051
CILP2	Other specified/unspecified disorders of tympanic membrane	Wald ratio	1	1.32552	1.98345	-2.56204	5.21308	3.76414	0.077147	183.659	0.503949
CILP2	Colorectal adenocarcinoma (controls excluding all cancers)	Wald ratio	1	-0.159	0.238346	-0.62616	0.308155	0.852993	0.53464	1.36091	0.5047
CILP2	Impaction of intestines	Wald ratio	1	-0.8861	1.32921	-3.49135	1.71915	0.41226	0.03046	5.57977	0.505003
CILP2	Gout due to impairment of renal function	Wald ratio	1	0.759903	1.14003	-1.47457	2.99437	2.13807	0.228878	19.9728	0.505052
CILP2	Benign neoplasm: Connective and other soft tissue of trunk, unspecified	Wald ratio	1	0.948944	1.42514	-1.84433	3.74222	2.58298	0.158131	42.1915	0.505501
CILP2	Complications predominantly related to the puerperium	Wald ratio	1	0.13102	0.198068	-0.25719	0.519233	1.13999	0.773219	1.68074	0.508297
CILP2	Viral meningitis	Wald ratio	1	0.369665	0.559159	-0.72629	1.46562	1.44725	0.483702	4.33022	0.508542
CILP2	Benign neoplasm: Ciliary body	Wald ratio	1	-1.43037	2.16367	-5.67116	2.81042	0.23922	0.003444	16.617	0.508558
CILP2	Benign neoplasm: Thymus	Wald ratio	1	1.71378	2.59334	-3.36918	6.79673	5.54988	0.034418	894.919	0.508717
CILP2	Benign neoplasm: Bone and articular cartilage, unspecified	Wald ratio	1	-0.86244	1.30613	-3.42245	1.69756	0.422129	0.032632	5.46063	0.509057
CILP2	Congenital malformations of the respiratory system	Wald ratio	1	-0.56766	0.860246	-2.25374	1.11843	0.566853	0.105006	3.06003	0.509333
CILP2	Varicose veins	Wald ratio	1	0.07776	0.117866	-0.15326	0.308778	1.08086	0.857909	1.36176	0.509425
CILP2	Childhood allergy (age < 16)	Wald ratio	1	0.16977	0.257663	-0.33525	0.674789	1.18503	0.71516	1.96362	0.509969
CILP2	Physiological and behavioural disorders associated with sexual development and orientation	Wald ratio	1	1.78786	2.7162	-3.53589	7.11161	5.97665	0.029133	1226.12	0.510395
CILP2	Hypoplasia of dental enamel, prenatal	Wald ratio	1	-1.77246	2.69835	-7.06122	3.51629	0.169914	0.000858	33.6594	0.511264
CILP2	Other sleep disorders	Wald ratio	1	0.206532	0.314437	-0.40976	0.822827	1.22941	0.663807	2.27693	0.51129
CILP2	Complications of anaesthesia during the puerperium	Wald ratio	1	-1.22748	1.8692	-4.89111	2.43615	0.293029	0.007513	11.4289	0.511381
CILP2	Benign neoplasm: Descending colon	Wald ratio	1	-0.29562	0.450311	-1.17823	0.586987	0.744068	0.307823	1.79856	0.511512
CILP2	Congenital deformities of hip	Wald ratio	1	-0.53319	0.812194	-2.12509	1.05871	0.586731	0.119422	2.88265	0.511515
CILP2	Hemiplegia	Wald ratio	1	-0.30333	0.462625	-1.21007	0.603417	0.738357	0.298175	1.82835	0.512038
CILP2	Intrahepatic Cholestasis of Pregnancy (ICP)聽, incl. ICD-8	Wald ratio	1	-0.23396	0.357641	-0.93494	0.467013	0.791391	0.39261	1.59522	0.512993
CILP2	Lyme disease	Wald ratio	1	-0.25037	0.382894	-1.00084	0.500103	0.778513	0.36757	1.64889	0.513184
CILP2	Inflammatory diseases of prostate (prostatitis)	Wald ratio	1	0.194414	0.297702	-0.38908	0.777911	1.2146	0.677678	2.17692	0.513726
CILP2	Nonsuppurative otitis media	Wald ratio	1	0.128945	0.199073	-0.26124	0.519128	1.13763	0.770097	1.68056	0.517163
CILP2	Other and unspecified trigeminal disorders	Wald ratio	1	0.568208	0.877791	-1.15226	2.28868	1.7651	0.315921	9.8619	0.517428
CILP2	Cellulitis	Wald ratio	1	0.141556	0.219337	-0.28834	0.571457	1.15206	0.749503	1.77085	0.518679
CILP2	Drug-induced neutropenia	Wald ratio	1	0.26617	0.412886	-0.54309	1.07543	1.30496	0.580953	2.93124	0.519149
CILP2	Calcific tendinitis	Wald ratio	1	-0.74576	1.15886	-3.01714	1.52561	0.474372	0.048941	4.59795	0.519881
CILP2	Erythema intertrigo	Wald ratio	1	-0.48183	0.749051	-1.94997	0.986306	0.617649	0.142278	2.68131	0.520055
CILP2	Hirsutism, drug-induced	Wald ratio	1	1.70497	2.65057	-3.49016	6.90009	5.50119	0.030496	992.36	0.520066
CILP2	Osteomyelitis	Wald ratio	1	-0.27871	0.433482	-1.12833	0.570918	0.756761	0.323572	1.76989	0.520256
CILP2	Inflammatory disorders of breast	Wald ratio	1	0.276919	0.431294	-0.56842	1.12226	1.31906	0.566421	3.07177	0.520831
CILP2	Renal failure	Wald ratio	1	-0.09944	0.154934	-0.40311	0.204234	0.905347	0.66824	1.22659	0.521003
CILP2	Transient retinal artery occlusion	Wald ratio	1	-1.5217	2.37368	-6.17411	3.13071	0.218341	0.002083	22.8903	0.521476
CILP2	Diabetic retinopathy	Wald ratio	1	0.23248	0.36356	-0.4801	0.945057	1.26172	0.618723	2.57296	0.522528
CILP2	Pyothorax	Wald ratio	1	0.350502	0.548832	-0.72521	1.42621	1.41978	0.484224	4.1629	0.523062
CILP2	Benign neoplasm: Cerebral meninges	Wald ratio	1	-0.23491	0.367996	-0.95618	0.486363	0.790643	0.384358	1.62639	0.523249
CILP2	Other neurological diseases	Wald ratio	1	-0.0734	0.115241	-0.29927	0.152472	0.929229	0.741357	1.16471	0.524171
CILP2	Other deformities of toe(s)	Wald ratio	1	-0.37134	0.583099	-1.51422	0.771531	0.689806	0.21998	2.16308	0.524226
CILP2	Other disorders of eyelid	Wald ratio	1	0.098587	0.155054	-0.20532	0.402492	1.10361	0.814388	1.49555	0.52489
CILP2	Endocrine disorders, other/unspecified	Wald ratio	1	-0.48344	0.76063	-1.97428	1.00739	0.616656	0.138861	2.73845	0.525048
CILP2	Asymptomatic human immunodeficiency virus [HIV] infection status	Wald ratio	1	-0.9546	1.50262	-3.89975	1.99054	0.384965	0.020247	7.31947	0.525238
CILP2	Scoliosis	Wald ratio	1	0.223488	0.352144	-0.46672	0.913691	1.25043	0.627059	2.49351	0.525658
CILP2	Ankylosis of joint	Wald ratio	1	-0.94381	1.48882	-3.8619	1.97428	0.389142	0.021028	7.20141	0.526125
CILP2	Benign neoplasm: Heart	Wald ratio	1	-1.26643	1.99844	-5.18338	2.65051	0.281835	0.005609	14.1613	0.526269
CILP2	Other fibroblastic disorders	Wald ratio	1	-1.13291	1.78834	-4.63805	2.37222	0.322093	0.009677	10.7212	0.526406
CILP2	conjunctival haemorrhage	Wald ratio	1	0.259283	0.409866	-0.54406	1.06262	1.296	0.58039	2.89394	0.526993
CILP2	Other parasitologically confirmed or unspecified malaria	Wald ratio	1	-1.54726	2.45305	-6.35525	3.26072	0.21283	0.001738	26.0684	0.528204
CILP2	Phakomatoses, not elsewhere classified	Wald ratio	1	-0.68052	1.0792	-2.79575	1.43471	0.506356	0.061069	4.19844	0.528318
CILP2	Other obstructive and reflux uropathy	Wald ratio	1	-0.1827	0.290378	-0.75184	0.386439	0.833017	0.471498	1.47173	0.529229
CILP2	Neuralgic amyotrophy	Wald ratio	1	-1.60918	2.55857	-6.62399	3.40562	0.200051	0.001328	30.1331	0.52939
CILP2	Other nonscarring hair loss	Wald ratio	1	-0.75937	1.20765	-3.12636	1.60762	0.46796	0.043877	4.99093	0.529479
CILP2	Endometriosis in cutaneous scar	Wald ratio	1	-1.23265	1.96122	-5.07665	2.61135	0.291519	0.006241	13.6174	0.52967
CILP2	Embolic stroke with flimmer	Wald ratio	1	0.430286	0.684835	-0.91199	1.77256	1.5377	0.401724	5.88591	0.529803
CILP2	Benign neoplasm: Female genital organ, unspecified	Wald ratio	1	1.26978	2.0236	-2.69648	5.23604	3.56007	0.067443	187.924	0.530341
CILP2	Other demyelinating diseases of the central nervous system	Wald ratio	1	0.350369	0.558393	-0.74408	1.44482	1.41959	0.47517	4.24109	0.530359
CILP2	Benign neoplasm: Mediastinum	Wald ratio	1	1.26001	2.00883	-2.6773	5.19731	3.52545	0.068749	180.786	0.530505
CILP2	Pre-eclampsia	Wald ratio	1	-0.14088	0.224627	-0.58115	0.299385	0.86859	0.559254	1.34903	0.530534
CILP2	Tobacco use	Wald ratio	1	-0.308	0.491602	-1.27154	0.655545	0.734919	0.280401	1.92619	0.530978
CILP2	Nondiabetic hypoglycaemic coma	Wald ratio	1	1.06401	1.70202	-2.27195	4.39996	2.89796	0.103111	81.4473	0.531876
CILP2	Toxic liver disease	Wald ratio	1	0.575472	0.9211	-1.22988	2.38083	1.77797	0.292326	10.8139	0.532125
CILP2	Corneal ulcer	Wald ratio	1	0.149842	0.239961	-0.32048	0.620166	1.16165	0.725799	1.85924	0.532338
CILP2	Other disorders of conjunctiva	Wald ratio	1	0.180209	0.288613	-0.38547	0.745889	1.19747	0.680129	2.10832	0.532367
CILP2	Kela reimbursement Agammaglobulinemia (D80-84)	Wald ratio	1	0.794076	1.27275	-1.70051	3.28866	2.21239	0.182591	26.8069	0.532689
CILP2	Other diseases of blood and blood-forming organs	Wald ratio	1	0.137457	0.220721	-0.29516	0.57007	1.14735	0.744415	1.76839	0.53344
CILP2	Schizoaffective disorder	Wald ratio	1	0.300687	0.483477	-0.64693	1.2483	1.35079	0.523652	3.48442	0.533991
CILP2	Ehlers-Danlos syndrome	Wald ratio	1	0.710173	1.1443	-1.53266	2.95301	2.03434	0.21596	19.1636	0.534852
CILP2	Disorders resulting from impaired renal tubular function	Wald ratio	1	0.377527	0.608894	-0.81591	1.57096	1.45867	0.442239	4.81127	0.535244
CILP2	Diseases of peritoneum	Wald ratio	1	-0.20572	0.331805	-0.85606	0.444617	0.814061	0.424834	1.55989	0.535255
CILP2	Other and unspecified corneal deformities and disorders	Wald ratio	1	-0.38462	0.621862	-1.60347	0.834228	0.680708	0.201197	2.30303	0.536246
CILP2	Memory loss	Wald ratio	1	-0.22519	0.364218	-0.93906	0.488675	0.798362	0.390995	1.63016	0.536384
CILP2	Viral encephalitis, not elsewhere classified/unspecified	Wald ratio	1	0.484588	0.784609	-1.05325	2.02242	1.62351	0.348804	7.55661	0.536828
CILP2	Unspecified renal colic	Wald ratio	1	-0.89099	1.44537	-3.72392	1.94193	0.410247	0.024139	6.97219	0.537599
CILP2	Food allergy	Wald ratio	1	1.29695	2.10514	-2.82912	5.42303	3.65814	0.059065	226.565	0.537836
CILP2	Retrobulbar neuritis in diseases classified elsewhere	Wald ratio	1	1.16761	1.8973	-2.55109	4.88632	3.21432	0.077997	132.465	0.538284
CILP2	Other specified/unspecified deforming dorsopathies	Wald ratio	1	-0.48853	0.794238	-2.04524	1.06817	0.613526	0.129349	2.91006	0.538491
CILP2	Benign neoplasm: Tongue	Wald ratio	1	0.418943	0.681187	-0.91618	1.75407	1.52035	0.400043	5.77806	0.538542
CILP2	Other disorders of ear	Wald ratio	1	-0.05721	0.093063	-0.23962	0.12519	0.944392	0.786928	1.13336	0.538693
CILP2	Dysplastic lesion of unknown severity of the cervix uteri	Wald ratio	1	-0.67757	1.10235	-2.83818	1.48304	0.507849	0.058532	4.4063	0.538779
CILP2	Congenital malformations of lung	Wald ratio	1	-1.4209	2.31188	-5.95219	3.11039	0.241497	0.0026	22.4299	0.538815
CILP2	Oesophagitis	Wald ratio	1	-0.28826	0.469201	-1.20789	0.631374	0.749567	0.298826	1.88019	0.538975
CILP2	Non-small cell lung cancer (controls excluding all cancers)	Wald ratio	1	0.163717	0.266695	-0.35901	0.68644	1.17788	0.69837	1.98663	0.539301
CILP2	Myelodysplastic syndrome (controls excluding all cancers)	Wald ratio	1	-0.74915	1.22049	-3.14131	1.64302	0.47277	0.043226	5.17076	0.539343
CILP2	Other/unspecified crystal arthropathies	Wald ratio	1	-0.93285	1.52572	-3.92327	2.05756	0.39343	0.019776	7.82687	0.540924
CILP2	Vulvovaginal ulceration/inflammation in other diseases	Wald ratio	1	0.26989	0.441463	-0.59538	1.13516	1.30982	0.551354	3.11166	0.540966
CILP2	Bullous pemphigoid	Wald ratio	1	0.495109	0.810265	-1.09301	2.08323	1.64068	0.335206	8.03035	0.541169
CILP2	Biomechanical lesions, not elsewhere classified	Wald ratio	1	-0.31733	0.520308	-1.33713	0.702473	0.72809	0.262597	2.01874	0.541934
CILP2	Stomatitis and related lesions	Wald ratio	1	0.220415	0.361452	-0.48803	0.928861	1.24659	0.613835	2.53162	0.54199
CILP2	Chronic iridocyclitis	Wald ratio	1	-0.29379	0.482021	-1.23856	0.650967	0.74543	0.289803	1.91739	0.54219
CILP2	Other abnormal auditory perceptions	Wald ratio	1	0.670124	1.10078	-1.48741	2.82766	1.95448	0.225957	16.9059	0.542677
CILP2	Cicatricial pemphigoid	Wald ratio	1	-1.49904	2.46364	-6.32778	3.3297	0.223344	0.001786	27.93	0.542879
CILP2	Restrictive cardiomyopathy	Wald ratio	1	-1.1647	1.91769	-4.92336	2.59396	0.312016	0.007275	13.3827	0.54362
CILP2	Other and unspecified disorders of adult personality and behaviour	Wald ratio	1	-0.86416	1.42384	-3.65488	1.92656	0.421405	0.025865	6.86587	0.543902
CILP2	Polycystic ovarian syndrome, consortium definition	Wald ratio	1	0.067418	0.111176	-0.15049	0.285324	1.06974	0.860289	1.33019	0.544241
CILP2	Postinfectious hypothyroidism	Wald ratio	1	0.88169	1.45416	-1.96847	3.73185	2.41498	0.13967	41.7563	0.544302
CILP2	Idiopathic peripheral autonomic neuropathy	Wald ratio	1	1.15261	1.90317	-2.5776	4.88283	3.16646	0.075956	132.003	0.544761
CILP2	Intussusception	Wald ratio	1	0.464228	0.767407	-1.03989	1.96835	1.59079	0.353494	7.15882	0.545225
CILP2	Other enthesopathies	Wald ratio	1	-0.10778	0.17853	-0.4577	0.24214	0.897827	0.632739	1.27397	0.546044
CILP2	Autoimmune thyroiditis	Wald ratio	1	-0.48586	0.80643	-2.06646	1.09475	0.61517	0.126633	2.98842	0.546855
CILP2	Chronic myeloid leukaemia (controls excluding all cancers)	Wald ratio	1	-1.03216	1.71599	-4.39549	2.33118	0.356238	0.012333	10.29	0.54751
CILP2	Other and unspecified disorders of white blood cells	Wald ratio	1	-0.33156	0.552313	-1.41409	0.750973	0.717803	0.243146	2.11906	0.548298
CILP2	Malignant neoplasm of breast, HER-positive (controls excluding all cancers)	Wald ratio	1	-0.11512	0.191967	-0.49138	0.261131	0.891256	0.611783	1.2984	0.548703
CILP2	Spina bifida	Wald ratio	1	-1.42344	2.381	-6.09021	3.24333	0.240883	0.002265	25.6188	0.549952
CILP2	Eosinophilic disease (BM)	Wald ratio	1	-0.54251	0.907597	-2.3214	1.23638	0.581288	0.098136	3.44313	0.550011
CILP2	Osteonecrosis due to drugs	Wald ratio	1	0.635495	1.06329	-1.44856	2.71955	1.88796	0.234909	15.1735	0.550062
CILP2	Vascular dementia (mixed)	Wald ratio	1	-0.57742	0.967298	-2.47332	1.31849	0.561347	0.084305	3.73776	0.550549
CILP2	Acute posthaemorrhagic anaemia	Wald ratio	1	0.346577	0.582512	-0.79515	1.4883	1.41422	0.451515	4.42956	0.551864
CILP2	Benign neoplasm: Orbit, unspecified	Wald ratio	1	0.875353	1.47266	-2.01106	3.76176	2.39972	0.133847	43.0242	0.552242
CILP2	Small plaque parapsoriasis	Wald ratio	1	-1.28982	2.17041	-5.54381	2.96418	0.275322	0.003912	19.3788	0.552329
CILP2	Spondylolisthesis/Spondylolysis	Wald ratio	1	-0.14294	0.240924	-0.61516	0.329267	0.866802	0.540556	1.38995	0.552969
CILP2	Intestinal malabsorption	Wald ratio	1	0.305129	0.514373	-0.70304	1.3133	1.3568	0.495077	3.71843	0.553043
CILP2	Episcleritis	Wald ratio	1	-0.28341	0.47812	-1.22052	0.653705	0.753211	0.295076	1.92265	0.553343
CILP2	Suggestive for eosinophilic asthma	Wald ratio	1	0.213048	0.359835	-0.49223	0.918324	1.23744	0.611263	2.50509	0.553801
CILP2	Pyoderma	Wald ratio	1	-0.46629	0.787651	-2.01009	1.0775	0.627322	0.133977	2.93733	0.553846
CILP2	Peritonsillar abscess	Wald ratio	1	-0.1246	0.210671	-0.53752	0.288313	0.882849	0.584198	1.33418	0.554219
CILP2	Urethritis and urethral syndrome	Wald ratio	1	-0.43467	0.735077	-1.87543	1.00608	0.647476	0.15329	2.73485	0.554298
CILP2	Depression	Wald ratio	1	-0.05607	0.094853	-0.24198	0.129845	0.945476	0.785073	1.13865	0.554457
CILP2	Other disorders of binocular vision	Wald ratio	1	-0.58486	0.990546	-2.52633	1.35661	0.557184	0.079952	3.88301	0.554894
CILP2	Diseases of pulp and periapical tissues	Wald ratio	1	-0.0976	0.165743	-0.42245	0.227259	0.907015	0.655437	1.25516	0.555966
CILP2	Other heart diseases	Wald ratio	1	-0.05752	0.097719	-0.24905	0.134012	0.944106	0.779544	1.14341	0.556132
CILP2	Internal derangement of knee	Wald ratio	1	0.061695	0.104929	-0.14397	0.267355	1.06364	0.865918	1.30651	0.55655
CILP2	Non-rheumatic valve diseases	Wald ratio	1	0.080509	0.137111	-0.18823	0.349246	1.08384	0.828425	1.418	0.557082
CILP2	conjunctival scars	Wald ratio	1	1.63325	2.78285	-3.82114	7.08764	5.12048	0.021903	1197.08	0.557273
CILP2	Endometroid carcinoma of ovary (controls excluding all cancers)	Wald ratio	1	0.7055	1.20216	-1.65073	3.06173	2.02486	0.19191	21.3644	0.557296
CILP2	Leiomyosarcoma (controls excluding all cancers)	Wald ratio	1	0.798363	1.36173	-1.87064	3.46736	2.2219	0.154026	32.0521	0.557685
CILP2	Fibroblastic disorders	Wald ratio	1	0.121015	0.20695	-0.28461	0.526637	1.12864	0.75231	1.69323	0.558712
CILP2	Gastro-oesophageal reflux disease	Wald ratio	1	-0.06793	0.116276	-0.29583	0.159974	0.934328	0.743915	1.17348	0.559093
CILP2	Abdominal aortic aneurysm (AAA)	Wald ratio	1	0.185553	0.317627	-0.437	0.808101	1.20388	0.645974	2.24364	0.559096
CILP2	Soft tissue disorders related to use, overuse and pressure	Wald ratio	1	-0.11457	0.196402	-0.49951	0.270382	0.891753	0.606825	1.31047	0.559676
CILP2	Cellulitis of external ear	Wald ratio	1	-0.59919	1.02787	-2.61381	1.41544	0.549259	0.073255	4.11829	0.559934
CILP2	Other secondary coxarthrosis	Wald ratio	1	0.358726	0.616151	-0.84893	1.56638	1.43151	0.427873	4.78929	0.560428
CILP2	Neonatal jaundice from other and unspecified causes	Wald ratio	1	-0.5876	1.01194	-2.57099	1.3958	0.555661	0.07646	4.0382	0.561465
CILP2	Other and unspecified disorders of orbit	Wald ratio	1	0.971796	1.67497	-2.31115	4.25474	2.64269	0.099147	70.4388	0.561789
CILP2	Embolic stroke	Wald ratio	1	0.286108	0.493291	-0.68074	1.25296	1.33124	0.506241	3.50069	0.561916
CILP2	Sexual dysfunction	Wald ratio	1	-0.54396	0.939903	-2.38617	1.29825	0.580443	0.091981	3.66287	0.562762
CILP2	Dissocial personality disorder	Wald ratio	1	0.514773	0.889498	-1.22864	2.25819	1.67326	0.292689	9.56575	0.562776
CILP2	Other/unspecified seropositive rheumatoid arthritis	Wald ratio	1	0.114184	0.19752	-0.27296	0.501324	1.12096	0.761127	1.65091	0.563205
CILP2	Other congenital musculoskeletal deformities	Wald ratio	1	1.13136	1.95796	-2.70623	4.96896	3.09988	0.066788	143.877	0.56338
CILP2	Other and unspecified heterotropia	Wald ratio	1	-1.22364	2.11783	-5.3746	2.92731	0.294156	0.004633	18.6773	0.563412
CILP2	Palindromic rheumatism	Wald ratio	1	0.609964	1.05615	-1.4601	2.68002	1.84037	0.232214	14.5854	0.563579
CILP2	Aspergillosis	Wald ratio	1	0.745296	1.29273	-1.78845	3.27904	2.10706	0.167219	26.5504	0.564258
CILP2	Congenital malformations of cardiac chambers and connections	Wald ratio	1	-0.83101	1.44472	-3.66265	2.00064	0.435611	0.025664	7.39381	0.565154
CILP2	Other diseases of biliary tract	Wald ratio	1	0.21562	0.375109	-0.51959	0.950834	1.24063	0.594762	2.58787	0.565414
CILP2	Telogen effluvium	Wald ratio	1	-1.46298	2.55199	-6.46488	3.53891	0.231544	0.001557	34.4295	0.566461
CILP2	Congenital deformities of feet	Wald ratio	1	-0.3966	0.69201	-1.75294	0.959734	0.6726	0.173263	2.611	0.566563
CILP2	Maternal care for other known or suspected fetal problems	Wald ratio	1	-0.10803	0.188732	-0.47794	0.261884	0.897601	0.620057	1.29938	0.567051
CILP2	Adenomyosis (Endometriosis of uterus)	Wald ratio	1	0.165257	0.288746	-0.40068	0.731198	1.1797	0.669861	2.07757	0.5671
CILP2	Hodgkin lymphoma (controls excluding all cancers)	Wald ratio	1	-0.37735	0.659671	-1.67031	0.915604	0.685676	0.18819	2.49829	0.567303
CILP2	Pure hyperglyceridaemia	Wald ratio	1	-0.42767	0.747726	-1.89321	1.03788	0.652029	0.150588	2.82322	0.567353
CILP2	Melanocytic naevi of other and unspecified parts of face	Wald ratio	1	-0.25596	0.447627	-1.13331	0.621384	0.774169	0.321965	1.8615	0.56744
CILP2	Other, unspecified and serous retinal detachments	Wald ratio	1	-0.36817	0.64423	-1.63086	0.894518	0.691998	0.195761	2.44616	0.567666
CILP2	Hypertensive Heart Disease	Wald ratio	1	0.119098	0.208798	-0.29015	0.528343	1.12648	0.748153	1.69612	0.568409
CILP2	Adenocarcinoma of small intestine (controls excluding all cancers)	Wald ratio	1	1.23733	2.17189	-3.01958	5.49424	3.44641	0.048822	243.287	0.568879
CILP2	Other congenital malformations of ear	Wald ratio	1	0.54556	0.958063	-1.33224	2.42336	1.72557	0.263884	11.2838	0.569057
CILP2	Malignant neoplasm of penis (controls excluding all cancers)	Wald ratio	1	1.10614	1.94532	-2.70668	4.91897	3.02268	0.066758	136.861	0.569615
CILP2	Benign neoplasm: Bronchus and lung	Wald ratio	1	-0.55783	0.981778	-2.48211	1.36646	0.572451	0.083566	3.92143	0.569912
CILP2	Cardiomyopathy, Hypertrophic obstructive	Wald ratio	1	0.45678	0.80404	-1.11914	2.0327	1.57898	0.326561	7.63467	0.569963
CILP2	Lesion of plantar nerve	Wald ratio	1	-0.25094	0.442789	-1.1188	0.61693	0.778072	0.326671	1.85323	0.570907
CILP2	Neuroendocrine tumor and carcinoma of stomach (controls excluding all cancers)	Wald ratio	1	0.936963	1.65387	-2.30463	4.17856	2.55222	0.099796	65.2714	0.571036
CILP2	Valvular heart disease excluding rheumatic fever	Wald ratio	1	0.076937	0.13654	-0.19068	0.344555	1.07997	0.826397	1.41136	0.573109
CILP2	Myeloid leukaemia (controls excluding all cancers)	Wald ratio	1	-0.38761	0.689071	-1.73819	0.962974	0.67868	0.175839	2.61948	0.573772
CILP2	Hypertension, Pulmonary Arterial	Wald ratio	1	0.66918	1.19171	-1.66657	3.00493	1.95264	0.188894	20.1848	0.574436
CILP2	Benign neoplasm: Extrahepatic bile ducts	Wald ratio	1	1.18089	2.10429	-2.94351	5.30529	3.25727	0.05268	201.4	0.574673
CILP2	Other and unspecified disorders of psychological development	Wald ratio	1	0.612305	1.09131	-1.52667	2.75128	1.84468	0.217259	15.6626	0.574748
CILP2	Other/unspecified enthesopathies, not elsewhere classified	Wald ratio	1	-0.19528	0.348547	-0.87843	0.48787	0.822603	0.415433	1.62884	0.575292
CILP2	Coxarthrosis	Wald ratio	1	-0.07451	0.133002	-0.33519	0.186174	0.928198	0.7152	1.20463	0.575331
CILP2	Complications of the puerperium, not elsewhere classified	Wald ratio	1	0.300356	0.5379	-0.75393	1.35464	1.35034	0.470515	3.87536	0.576581
CILP2	Dystonia	Wald ratio	1	-0.26107	0.468198	-1.17874	0.6566	0.770229	0.307667	1.92823	0.577117
CILP2	Tularaemia	Wald ratio	1	-0.56167	1.00826	-2.53785	1.41451	0.570255	0.079036	4.11448	0.577479
CILP2	Biological medicines for asthma	Wald ratio	1	0.632131	1.13501	-1.59249	2.85675	1.88162	0.203419	17.4048	0.577569
CILP2	Infections of the skin and subcutaneous tissue	Wald ratio	1	0.069988	0.126015	-0.177	0.316977	1.07249	0.837779	1.37297	0.578626
CILP2	Thoracic aortic aneurysm	Wald ratio	1	0.167216	0.30116	-0.42306	0.75749	1.18201	0.65504	2.13292	0.578732
CILP2	Disorder of pancreatic internal secretion, other and/or unspecified	Wald ratio	1	0.726746	1.31426	-1.84921	3.3027	2.06834	0.157362	27.1858	0.580285
CILP2	Other nonthrombocytopenic purpura	Wald ratio	1	-0.6697	1.21328	-3.04774	1.70834	0.511862	0.047466	5.51977	0.580967
CILP2	Drug-induced adrenocortical insufficiency	Wald ratio	1	0.487038	0.883495	-1.24461	2.21869	1.62749	0.288053	9.19525	0.581453
CILP2	Acute drug-induced interstitial lung disorder	Wald ratio	1	-0.7232	1.31357	-3.29779	1.85139	0.485196	0.036965	6.36864	0.581933
CILP2	Other congenital malformations of the digestive system	Wald ratio	1	-0.28972	0.526481	-1.32162	0.742182	0.748473	0.266702	2.10051	0.582117
CILP2	Malignant neoplasm of ureter (controls excluding all cancers)	Wald ratio	1	-1.31789	2.40066	-6.02318	3.38741	0.2677	0.002422	29.5891	0.583027
CILP2	Thyroiditis	Wald ratio	1	-0.22207	0.404916	-1.01571	0.571563	0.800857	0.362146	1.77103	0.583389
CILP2	Exophthalmic conditions	Wald ratio	1	0.60277	1.09935	-1.55195	2.75749	1.82717	0.211834	15.7603	0.583488
CILP2	False labour	Wald ratio	1	-0.08709	0.158889	-0.39851	0.224331	0.916593	0.671317	1.25148	0.583603
CILP2	Microscopic polyangiitis	Wald ratio	1	0.844963	1.54306	-2.17944	3.86937	2.32789	0.113105	47.9121	0.583975
CILP2	Conductive hearing loss, unspecified	Wald ratio	1	0.201588	0.368593	-0.52085	0.924031	1.22334	0.594013	2.51943	0.584439
CILP2	Other congenital malformations of urinary system	Wald ratio	1	0.890308	1.62802	-2.30061	4.08123	2.43588	0.100198	59.218	0.584471
CILP2	Neuroendocrine tumor and carcinoma of lung (controls excluding all cancers)	Wald ratio	1	-0.71238	1.30474	-3.26967	1.8449	0.490473	0.038019	6.32745	0.585067
CILP2	Lichen simplex chronicus	Wald ratio	1	-0.33199	0.608184	-1.52403	0.860056	0.717498	0.217833	2.36329	0.58516
CILP2	Biological medication for rheuma	Wald ratio	1	0.148234	0.271886	-0.38466	0.68113	1.15978	0.680681	1.97611	0.585611
CILP2	Cluster headache, wide	Wald ratio	1	-0.29821	0.547555	-1.37142	0.774995	0.742144	0.253747	2.17058	0.586011
CILP2	Nonalcoholic fatty liver disease	Wald ratio	1	-0.19751	0.363191	-0.90937	0.514341	0.820769	0.402779	1.67254	0.58656
CILP2	Chronic myeloproliferative disease	Wald ratio	1	-0.55009	1.01204	-2.53369	1.43351	0.576899	0.079365	4.19341	0.586756
CILP2	Other congenital malformations	Wald ratio	1	0.194211	0.357505	-0.5065	0.894922	1.21435	0.602602	2.44714	0.586964
CILP2	Other noninflammatory disorders of cervix uteri	Wald ratio	1	-0.27093	0.499055	-1.24907	0.707222	0.762674	0.286771	2.02835	0.587215
CILP2	Emotional disorders starting during childhood or adolescence (more control exclusions)	Wald ratio	1	-0.27695	0.510277	-1.2771	0.72319	0.75809	0.278846	2.061	0.587301
CILP2	All dysplastic lesions of the vulva	Wald ratio	1	0.294242	0.542134	-0.76834	1.35682	1.34211	0.463782	3.88384	0.587303
CILP2	Other neurotic disorders	Wald ratio	1	-0.26115	0.48241	-1.20667	0.684377	0.770168	0.299192	1.98254	0.588275
CILP2	Myotonic disorders	Wald ratio	1	-0.70502	1.30508	-3.26297	1.85294	0.4941	0.038274	6.37853	0.589052
CILP2	Nail disorders	Wald ratio	1	0.201843	0.373667	-0.53054	0.934231	1.22366	0.588285	2.54526	0.589081
CILP2	Polymorphous light eruption	Wald ratio	1	0.684846	1.26874	-1.80189	3.17158	1.98347	0.164987	23.8451	0.589346
CILP2	Amblyopia ex anopsia	Wald ratio	1	0.292027	0.541474	-0.76926	1.35332	1.33914	0.463355	3.87024	0.589666
CILP2	Malignant neoplasm of skin (controls excluding all cancers)	Wald ratio	1	-0.07197	0.133609	-0.33384	0.189907	0.930562	0.716168	1.20914	0.590136
CILP2	Other and unspecified aplastic anaemias	Wald ratio	1	0.577732	1.07284	-1.52504	2.6805	1.78199	0.217612	14.5924	0.590228
CILP2	Thrombotic microangiopathy	Wald ratio	1	-0.76062	1.41447	-3.53299	2.01174	0.467376	0.029218	7.47634	0.590755
CILP2	Benign neoplasm: Stomach	Wald ratio	1	-0.19026	0.354179	-0.88445	0.503932	0.826746	0.412942	1.65522	0.591143
CILP2	Dermatophytosis	Wald ratio	1	-0.16061	0.299106	-0.74685	0.425641	0.851628	0.473856	1.53057	0.5913
CILP2	Other acute disseminated demyelination	Wald ratio	1	0.599381	1.11763	-1.59118	2.78994	1.82099	0.203686	16.28	0.591754
CILP2	Low back pain	Wald ratio	1	0.058575	0.109287	-0.15563	0.272778	1.06032	0.855878	1.31361	0.591975
CILP2	Paraplegia, diplegia of upper limbs	Wald ratio	1	-0.39588	0.741783	-1.84977	1.05801	0.673088	0.157273	2.88065	0.593558
CILP2	Postmenopausal bleeding	Wald ratio	1	0.099891	0.187461	-0.26753	0.467315	1.10505	0.765265	1.5957	0.59413
CILP2	Other vitreous opacities	Wald ratio	1	-0.30296	0.569898	-1.41996	0.814042	0.73863	0.241724	2.25701	0.595003
CILP2	Other disorders of penis	Wald ratio	1	-0.18431	0.348962	-0.86827	0.499658	0.83168	0.419675	1.64816	0.597388
CILP2	Crossbite	Wald ratio	1	0.216967	0.411498	-0.58957	1.0235	1.2423	0.554566	2.78293	0.598013
CILP2	Presbycusis	Wald ratio	1	-0.15215	0.288907	-0.7184	0.41411	0.858862	0.48753	1.51302	0.59845
CILP2	Granulomatous disorders of skin and subcutaneous tissue	Wald ratio	1	0.361872	0.687213	-0.98507	1.70881	1.43602	0.373415	5.52238	0.598486
CILP2	Hypertrophy of bone	Wald ratio	1	-1.06118	2.01568	-5.01191	2.88955	0.346047	0.006658	17.9852	0.598567
CILP2	Other superficial mycoses	Wald ratio	1	0.411223	0.781274	-1.12007	1.94252	1.50866	0.326256	6.9763	0.598646
CILP2	Recurrent and persistent haematuria	Wald ratio	1	0.638169	1.21276	-1.73883	3.01517	1.89301	0.175726	20.3925	0.598739
CILP2	Retinal breaks without detachment	Wald ratio	1	0.142528	0.271043	-0.38872	0.673773	1.15319	0.677927	1.96162	0.598992
CILP2	Liposarcoma (controls excluding all cancers)	Wald ratio	1	-0.72378	1.37708	-3.42286	1.97529	0.484914	0.032619	7.20869	0.59917
CILP2	Other specified and unspecified disorders of choroid	Wald ratio	1	-1.0046	1.924	-4.77565	2.76646	0.366193	0.008433	15.9022	0.601575
CILP2	Childhood asthma (age<16) (more control exclusions)	Wald ratio	1	-0.1313	0.25149	-0.62422	0.361621	0.876954	0.535678	1.43565	0.601609
CILP2	Benign neoplasm of middle ear and respiratory system	Wald ratio	1	-0.19896	0.38129	-0.94629	0.548368	0.819582	0.388178	1.73043	0.601802
CILP2	Idiopathic thrombocytopenic purpura	Wald ratio	1	-0.33253	0.638116	-1.58324	0.918176	0.717106	0.205309	2.50472	0.602287
CILP2	Other arthritis (FG)	Wald ratio	1	0.091576	0.176087	-0.25356	0.436707	1.0959	0.776037	1.5476	0.603022
CILP2	Asthma (more control exclusions)	Wald ratio	1	-0.05069	0.097581	-0.24195	0.140566	0.950571	0.785095	1.15093	0.60342
CILP2	Tarsal tunnel syndrome	Wald ratio	1	0.580328	1.1172	-1.60939	2.77004	1.78662	0.200011	15.9593	0.603448
CILP2	Other benign neoplasms of skin	Wald ratio	1	0.08542	0.164939	-0.23786	0.408701	1.08917	0.788312	1.50486	0.604537
CILP2	Disorders related to short gestation and low birth weight, not elsewhere classified	Wald ratio	1	0.418067	0.810454	-1.17042	2.00656	1.51902	0.310236	7.43767	0.605964
CILP2	Maxillary prognathism	Wald ratio	1	-0.80352	1.5583	-3.85779	2.25075	0.447748	0.021115	9.49482	0.606105
CILP2	Kyphosis	Wald ratio	1	-0.52026	1.00962	-2.49912	1.4586	0.594364	0.082157	4.29991	0.60634
CILP2	Malignant neoplasm of thyroid gland (controls excluding all cancers)	Wald ratio	1	-0.21464	0.416823	-1.03161	0.602338	0.806835	0.356433	1.82638	0.6066
CILP2	Other and unspecified vasculitis limited to skin	Wald ratio	1	0.380341	0.739284	-1.06866	1.82934	1.46278	0.34347	6.22976	0.606922
CILP2	Mononeuritis multiplex	Wald ratio	1	1.10255	2.14352	-3.09875	5.30385	3.01185	0.045106	201.11	0.606997
CILP2	Adrenocortical insufficiency	Wald ratio	1	0.304865	0.59555	-0.86241	1.47214	1.35644	0.422142	4.35857	0.608717
CILP2	Benign neoplasm: Anus and anal canal	Wald ratio	1	0.348037	0.680444	-0.98563	1.68171	1.41629	0.373203	5.37472	0.609011
CILP2	Benign neoplasm: Connective and other soft tissue of abdomen	Wald ratio	1	-1.0859	2.13346	-5.26748	3.09568	0.337599	0.005157	22.1023	0.610763
CILP2	Maternal care for known or suspected abnormality of pelvic organs	Wald ratio	1	-0.09773	0.192371	-0.47477	0.27932	0.906897	0.622026	1.32223	0.611446
CILP2	Other specified/unspecified systemic involvement of connective tissue	Wald ratio	1	0.227559	0.448001	-0.65052	1.10564	1.25553	0.521773	3.02116	0.611493
CILP2	Diseases of external ear	Wald ratio	1	0.088511	0.17453	-0.25357	0.430589	1.09255	0.776027	1.53816	0.612059
CILP2	Carcinoma in situ of endometrium (controls excluding all cancers)	Wald ratio	1	0.890907	1.75749	-2.55378	4.33559	2.43734	0.077787	76.37	0.612211
CILP2	Other assisted single delivery	Wald ratio	1	-0.43347	0.855359	-2.10997	1.24303	0.648255	0.121241	3.46611	0.612316
CILP2	Familial hypercholesterolemia, with ischemic heart disease	Wald ratio	1	-0.18352	0.363165	-0.89532	0.528286	0.832336	0.408476	1.69602	0.613327
CILP2	Congenital malformations of gallbladder, bile ducts and liver	Wald ratio	1	0.617092	1.2219	-1.77784	3.01202	1.85353	0.169004	20.3284	0.613541
CILP2	Lung transplantation	Wald ratio	1	-0.68326	1.35628	-3.34156	1.97504	0.50497	0.035382	7.20694	0.61442
CILP2	Chronic respiratory disease originating in the perinatal period	Wald ratio	1	1.32989	2.6404	-3.84531	6.50508	3.78061	0.02138	668.529	0.614495
CILP2	Perineal laceration during delivery	Wald ratio	1	0.129107	0.256656	-0.37394	0.632153	1.13781	0.68802	1.88166	0.614938
CILP2	Medical treatment for female infertility	Wald ratio	1	0.113008	0.224901	-0.3278	0.553815	1.11964	0.720508	1.73988	0.615332
CILP2	Behavioural disorders (more control exclusions)	Wald ratio	1	0.411563	0.819916	-1.19547	2.0186	1.50917	0.302561	7.52777	0.615698
CILP2	Seropositive rheumatoid arthritis, wide	Wald ratio	1	0.098549	0.196373	-0.28634	0.483441	1.10357	0.751006	1.62165	0.615775
CILP2	Pneumoconiosis due to dust containing silica	Wald ratio	1	-0.96639	1.92623	-4.74181	2.80903	0.380454	0.008723	16.5937	0.615879
CILP2	Other and unspecified dermatitis	Wald ratio	1	0.062423	0.124465	-0.18153	0.306374	1.06441	0.833995	1.35849	0.615995
CILP2	Chronic rhinitis, nasopharyngitis and pharyngitis	Wald ratio	1	0.087801	0.175461	-0.2561	0.431705	1.09177	0.774062	1.53988	0.616793
CILP2	Other and unspecified cicatricial alopecia	Wald ratio	1	1.16694	2.33278	-3.40531	5.7392	3.21217	0.033197	310.815	0.616908
CILP2	Ectropion of eyelid	Wald ratio	1	0.279721	0.559926	-0.81773	1.37718	1.32276	0.441431	3.96369	0.61738
CILP2	Subacute thyroiditis	Wald ratio	1	-0.29133	0.583196	-1.43439	0.851735	0.747269	0.23826	2.34371	0.617399
CILP2	Graves ophthalmopathy, strict	Wald ratio	1	-0.38932	0.779712	-1.91755	1.13892	0.677518	0.146966	3.12338	0.61756
CILP2	Congenital malformations and deformations of the musculoskeletal system	Wald ratio	1	-0.17655	0.353754	-0.86991	0.516808	0.838158	0.418991	1.67667	0.617729
CILP2	Pustulosis palmaris et plantaris	Wald ratio	1	0.266732	0.535097	-0.78206	1.31552	1.30569	0.457463	3.72669	0.61815
CILP2	Atrophic disorders of skin	Wald ratio	1	0.140813	0.282568	-0.41302	0.694645	1.15121	0.661649	2.003	0.61825
CILP2	Glaucoma secondary to eye inflammation	Wald ratio	1	-0.60663	1.2179	-2.9937	1.78045	0.545187	0.050102	5.93253	0.618418
CILP2	Haematosalpinx/Haematoma of broad ligament	Wald ratio	1	-1.30096	2.61203	-6.42053	3.81861	0.27227	0.001628	45.5408	0.618438
CILP2	Other congenital malformations of digestive system	Wald ratio	1	-1.15845	2.33169	-5.72856	3.41166	0.313972	0.003252	30.3156	0.61931
CILP2	Premature separation of placenta [abruptio placentae]	Wald ratio	1	-0.35622	0.719055	-1.76557	1.05312	0.700317	0.171089	2.86659	0.620315
CILP2	Age-related macular degeneration (whether dry or wet)	Wald ratio	1	-0.10028	0.202957	-0.49808	0.297515	0.904583	0.607699	1.34651	0.621236
CILP2	Nephrotic syndrome	Wald ratio	1	-0.3086	0.625096	-1.53379	0.916587	0.734474	0.215717	2.50074	0.621528
CILP2	Immunodeficiencies	Wald ratio	1	0.245974	0.499432	-0.73291	1.22486	1.27887	0.480507	3.40369	0.622361
CILP2	Isolated proteinuria with specified morphological lesion	Wald ratio	1	0.530386	1.07789	-1.58227	2.64305	1.69959	0.205508	14.0559	0.622676
CILP2	Benign neoplasm: Vagina	Wald ratio	1	-0.49244	1.00099	-2.45438	1.46949	0.611132	0.085917	4.34702	0.622749
CILP2	Other specified/unspecified spondylopathies	Wald ratio	1	0.342049	0.696627	-1.02334	1.70744	1.40783	0.359393	5.51481	0.623421
CILP2	Acute and transient psychotic disorders	Wald ratio	1	-0.16968	0.347096	-0.84999	0.510623	0.843931	0.427418	1.66633	0.624934
CILP2	Giant cell arteritis	Wald ratio	1	-0.27824	0.570058	-1.39555	0.839074	0.757116	0.247696	2.31422	0.625486
CILP2	Anisometropia and aniseikonia	Wald ratio	1	0.30606	0.627774	-0.92438	1.5365	1.35806	0.396779	4.64828	0.625881
CILP2	Choroidal haemorrhage and rupture	Wald ratio	1	-0.97055	1.99372	-4.87825	2.93714	0.378873	0.00761	18.8619	0.626397
CILP2	Benign neoplasm: Choroid	Wald ratio	1	0.231176	0.474895	-0.69962	1.16197	1.26008	0.496775	3.19623	0.626404
CILP2	Mental and behavioural disorders of puerperium, not classified elsewhere (more control exclusions)	Wald ratio	1	-0.55151	1.13303	-2.77224	1.66923	0.576082	0.062522	5.30808	0.626433
CILP2	Acute bronchiolitis	Wald ratio	1	-0.19844	0.407703	-0.99754	0.600658	0.820009	0.368786	1.82332	0.626452
CILP2	Cardiomyopathies, Secondary/extrinsic	Wald ratio	1	0.693485	1.4255	-2.1005	3.48747	2.00068	0.122395	32.703	0.626623
CILP2	Congenital malformations of trachea and bronchus	Wald ratio	1	-0.56907	1.1699	-2.86208	1.72394	0.566053	0.05715	5.60659	0.626667
CILP2	Benign neoplasm: Pelvic bones, sacrum and coccyx	Wald ratio	1	-0.91895	1.8902	-4.62375	2.78584	0.398937	0.009816	16.2135	0.626849
CILP2	Chronic myeloid leukaemia [CML], BCR/ABL-positive	Wald ratio	1	-0.56692	1.16831	-2.8568	1.72297	0.567272	0.057452	5.60115	0.627503
CILP2	Follicular adenocarcinoma of thyroid gland (controls excluding all cancers)	Wald ratio	1	0.689202	1.42316	-2.10019	3.4786	1.99213	0.122433	32.4142	0.62819
CILP2	Emotionally unstable personality disorder	Wald ratio	1	0.142298	0.294224	-0.43438	0.718978	1.15292	0.647665	2.05233	0.628642
CILP2	Other specified and unspecified disorders of lens	Wald ratio	1	0.600284	1.24369	-1.83734	3.03791	1.82264	0.15924	20.8617	0.629334
CILP2	Hyperkalaemia	Wald ratio	1	0.227523	0.471548	-0.69671	1.15176	1.25549	0.498222	3.16374	0.629449
CILP2	Pulmonary oedema	Wald ratio	1	0.402225	0.835148	-1.23466	2.03911	1.49515	0.290932	7.68381	0.630075
CILP2	Death due to cardiac causes	Wald ratio	1	0.067787	0.14102	-0.20861	0.344187	1.07014	0.81171	1.41084	0.630736
CILP2	Hypertrophy of breast in women and men	Wald ratio	1	-0.11139	0.231776	-0.56568	0.342887	0.894586	0.567976	1.40901	0.630793
CILP2	ILD related to systemic autoimmune disease	Wald ratio	1	0.823115	1.71468	-2.53766	4.18389	2.27758	0.079051	65.6209	0.631199
CILP2	Infections specific to the perinatal period	Wald ratio	1	0.513844	1.07069	-1.5847	2.61239	1.6717	0.205009	13.6316	0.631284
CILP2	Colon adenocarcinoma (controls excluding all cancers)	Wald ratio	1	-0.14998	0.313195	-0.76385	0.463881	0.860723	0.465872	1.59023	0.632025
CILP2	Generalized epilepsy	Wald ratio	1	-0.24314	0.50894	-1.24066	0.754384	0.784162	0.289193	2.1263	0.632838
CILP2	Gender identity disorders	Wald ratio	1	0.461306	0.965801	-1.43166	2.35428	1.58614	0.238911	10.5305	0.632906
CILP2	Lateral epicondylitis	Wald ratio	1	-0.13238	0.27741	-0.67611	0.411341	0.876005	0.508593	1.50884	0.633213
CILP2	Hypersplenism	Wald ratio	1	0.831889	1.74703	-2.5923	4.25608	2.29765	0.074848	70.5326	0.633952
CILP2	Follicular cysts of skin and subcutaneous tissue	Wald ratio	1	-0.11533	0.243217	-0.59203	0.361378	0.891074	0.553201	1.43531	0.635373
CILP2	Dissection of aorta	Wald ratio	1	-0.29104	0.614142	-1.49476	0.912678	0.747486	0.224303	2.49098	0.635574
CILP2	Melanocytic naevi of upper limb, including shoulder	Wald ratio	1	0.354508	0.748384	-1.11232	1.82134	1.42548	0.328794	6.18013	0.635715
CILP2	Carcinoma in situ of vulva (controls excluding all cancers)	Wald ratio	1	-0.62385	1.31834	-3.20779	1.96009	0.535877	0.040446	7.09995	0.636063
CILP2	Carcinoma in situ of larynx (controls excluding all cancers)	Wald ratio	1	-1.2388	2.62043	-6.37485	3.89724	0.289731	0.001704	49.2664	0.636393
CILP2	Intrahepatic Cholestasis of Pregnancy (ICP)聽 (more control exclusions)	Wald ratio	1	-0.18815	0.398561	-0.96933	0.593027	0.828489	0.379337	1.80946	0.63687
CILP2	Other and unspecified disease of Bartholin gland	Wald ratio	1	0.30782	0.652341	-0.97077	1.58641	1.36045	0.378792	4.88616	0.63702
CILP2	Postzoster neuralgia	Wald ratio	1	-0.45909	0.973239	-2.36664	1.44846	0.631856	0.093795	4.25654	0.637129
CILP2	Combined immunodeficiencies	Wald ratio	1	0.495442	1.0518	-1.56608	2.55696	1.64122	0.208863	12.8966	0.637609
CILP2	Complications of anaesthesia during pregnancy	Wald ratio	1	1.12662	2.39198	-3.56166	5.8149	3.08521	0.028392	335.259	0.637642
CILP2	Disorders of endocrine glands in diseases classified elsewhere	Wald ratio	1	1.23739	2.64029	-3.93758	6.41236	3.44662	0.019495	609.332	0.639314
CILP2	Dermatitis due to substances taken internally	Wald ratio	1	0.168512	0.359644	-0.53639	0.873415	1.18354	0.584855	2.39508	0.639389
CILP2	Appendectomy	Wald ratio	1	-0.05427	0.115853	-0.28135	0.172798	0.947173	0.754767	1.18863	0.639448
CILP2	Aortic aneurysm	Wald ratio	1	0.1017	0.217391	-0.32439	0.527786	1.10705	0.722971	1.69518	0.639913
CILP2	Respiratory tuberculosis, not confirmed bacteriologically or histologically	Wald ratio	1	0.23943	0.512165	-0.76441	1.24327	1.27052	0.465607	3.46695	0.640152
CILP2	Other headache syndromes	Wald ratio	1	-0.06891	0.14758	-0.35817	0.220344	0.933408	0.698954	1.24651	0.640535
CILP2	Secondary systemic amyloidosis	Wald ratio	1	-0.94886	2.03345	-4.93442	3.03671	0.387184	0.007195	20.8365	0.640769
CILP2	LSIL lesion of the cervix uteri, vagina or vulva	Wald ratio	1	0.130833	0.280884	-0.4197	0.681365	1.13978	0.657244	1.97657	0.641366
CILP2	Glaucoma	Wald ratio	1	0.063439	0.136846	-0.20478	0.331657	1.06549	0.814827	1.39328	0.642949
CILP2	Continuous positive airway pressure	Wald ratio	1	-0.1051	0.22759	-0.55118	0.340977	0.900235	0.576272	1.40632	0.644229
CILP2	Hypertrophy of tongue papillae	Wald ratio	1	0.482817	1.0458	-1.56695	2.53259	1.62063	0.20868	12.586	0.644317
CILP2	Lung transplant status	Wald ratio	1	-0.62778	1.36067	-3.29469	2.03913	0.533776	0.03708	7.68394	0.644529
CILP2	Other and unspecified visual disturbances	Wald ratio	1	-0.16518	0.358217	-0.86728	0.536929	0.847744	0.420091	1.71074	0.644721
CILP2	Varicella [chickenpox]	Wald ratio	1	-0.22776	0.494179	-1.19635	0.740832	0.796317	0.302296	2.09768	0.644883
CILP2	Disorders of vitreous body	Wald ratio	1	0.068636	0.148925	-0.22326	0.360529	1.07105	0.799909	1.43409	0.64489
CILP2	Gonarthrosis	Wald ratio	1	-0.04583	0.099696	-0.24123	0.149579	0.955209	0.785661	1.16135	0.645768
CILP2	Other disorders of nervous system	Wald ratio	1	-0.19702	0.428709	-1.03729	0.643248	0.821173	0.354414	1.90265	0.645826
CILP2	Arterial embolism and thrombosis	Wald ratio	1	-0.20178	0.439401	-1.06301	0.659447	0.817275	0.345416	1.93372	0.646079
CILP2	Colitis, primary sclerosing, strict definition	Wald ratio	1	0.486754	1.06091	-1.59262	2.56613	1.62703	0.203391	13.0154	0.646371
CILP2	Pigmented purpuric dermatosis	Wald ratio	1	-0.53933	1.17551	-2.84333	1.76467	0.58314	0.058231	5.83966	0.646375
CILP2	Disorders of muscles	Wald ratio	1	-0.14936	0.32604	-0.7884	0.489679	0.861259	0.454572	1.63179	0.646879
CILP2	Eccrine sweat disorders	Wald ratio	1	1.02345	2.2357	-3.35851	5.40541	2.78278	0.034787	222.608	0.647112
CILP2	Enteritis due to Yersinia enterocolitica	Wald ratio	1	0.728204	1.59083	-2.38982	3.84623	2.07136	0.091646	46.816	0.647131
CILP2	Anoxic brain damage	Wald ratio	1	-0.43824	0.957773	-2.31547	1.439	0.645174	0.09872	4.21647	0.647271
CILP2	Erythrasma	Wald ratio	1	-1.08235	2.36806	-5.72375	3.55905	0.338798	0.003267	35.1299	0.647627
CILP2	Abscess of external ear	Wald ratio	1	-0.42929	0.939384	-2.27048	1.4119	0.65097	0.103262	4.10374	0.647676
CILP2	Reactive arthropathies, FINNGEN	Wald ratio	1	-0.17892	0.391848	-0.94694	0.589099	0.836171	0.387925	1.80236	0.64795
CILP2	Disorders of aromatic amino-acid metabolism	Wald ratio	1	-0.8745	1.92231	-4.64222	2.89323	0.417072	0.009636	18.0514	0.649167
CILP2	Acute tubulo-interstitial nephritis	Wald ratio	1	-0.05483	0.121087	-0.29216	0.182498	0.946643	0.746646	1.20021	0.650664
CILP2	Acidosis	Wald ratio	1	-0.36888	0.819265	-1.97464	1.23687	0.691505	0.138811	3.44483	0.652521
CILP2	Other forms of systemic lupus erythematosus	Wald ratio	1	0.543483	1.21123	-1.83053	2.9175	1.72199	0.160328	18.495	0.653646
CILP2	Lumbosacral plexus disorders	Wald ratio	1	-0.89426	1.99317	-4.80087	3.01235	0.40891	0.008223	20.3351	0.653675
CILP2	Severe mental retardation	Wald ratio	1	-1.02698	2.29636	-5.52785	3.47389	0.358087	0.003975	32.2621	0.654716
CILP2	Shigellosis	Wald ratio	1	-0.88452	1.9858	-4.77669	3.00765	0.41291	0.008424	20.2397	0.656013
CILP2	Other congenital malformations of upper alimentary tract	Wald ratio	1	-0.61287	1.3782	-3.31415	2.08841	0.541794	0.036365	8.07207	0.656546
CILP2	Visual field defects	Wald ratio	1	0.16546	0.372585	-0.56481	0.895725	1.17993	0.56847	2.44911	0.656981
CILP2	Puerperal sepsis	Wald ratio	1	-0.13034	0.293494	-0.70558	0.444913	0.877801	0.49382	1.56035	0.656983
CILP2	Listeriosis	Wald ratio	1	0.747621	1.6867	-2.55831	4.05355	2.11197	0.077436	57.6016	0.657589
CILP2	Malignant neoplasm of corpus uteri (controls excluding all cancers)	Wald ratio	1	-0.17458	0.394685	-0.94816	0.599002	0.83981	0.387452	1.8203	0.658252
CILP2	Bronchitis, not specified as acute or chronic	Wald ratio	1	0.152871	0.346019	-0.52533	0.831069	1.16518	0.591362	2.29577	0.658634
CILP2	Macular hole	Wald ratio	1	0.221888	0.502648	-0.7633	1.20708	1.24843	0.466125	3.3437	0.658895
CILP2	Rheumatic fever with heart involvement	Wald ratio	1	-0.69115	1.56601	-3.76053	2.37824	0.501002	0.023271	10.7859	0.658966
CILP2	Other disorders originating in the perinatal period	Wald ratio	1	-0.49607	1.12726	-2.70551	1.71336	0.608918	0.066836	5.54758	0.659888
CILP2	Atherosclerosis, excluding cerebral, coronary and PAD	Wald ratio	1	-0.06944	0.157833	-0.37879	0.239916	0.93292	0.68469	1.27114	0.659983
CILP2	Occlusion and stenosis of arteries, not leading to stroke	Wald ratio	1	-0.39924	0.907641	-2.17822	1.37973	0.670829	0.113243	3.97385	0.660033
CILP2	Hypoplasia of dental enamel	Wald ratio	1	0.58036	1.32062	-2.00805	3.16877	1.78668	0.134251	23.7782	0.660327
CILP2	Drug-induced hypoglycaemia without coma	Wald ratio	1	-0.37779	0.860406	-2.06419	1.30861	0.685375	0.126922	3.70101	0.660601
CILP2	Amoebiasis	Wald ratio	1	-0.64315	1.46827	-3.52095	2.23465	0.525633	0.029571	9.34321	0.661361
CILP2	Chronic hepatitis, not elsewhere classified	Wald ratio	1	0.265695	0.606647	-0.92333	1.45472	1.30434	0.397193	4.2833	0.661405
CILP2	Disseminated intravascular coagulation [defibrination syndrome]	Wald ratio	1	0.871532	1.99341	-3.03555	4.77861	2.39057	0.048048	118.939	0.661961
CILP2	Secondary sideroblastic anaemia	Wald ratio	1	-0.88615	2.03097	-4.86685	3.09455	0.412239	0.007698	22.0772	0.662604
CILP2	Psoas tendinitis	Wald ratio	1	-0.75299	1.72982	-4.14344	2.63747	0.470957	0.015868	13.9778	0.663347
CILP2	Female genital prolapse	Wald ratio	1	0.069467	0.160933	-0.24596	0.384896	1.07194	0.781952	1.46946	0.665995
CILP2	Persistent mood disorders	Wald ratio	1	-0.09715	0.225085	-0.53832	0.344017	0.907419	0.583729	1.4106	0.66602
CILP2	Congenital malformations of the musculoskeletal system, not elsewhere classified	Wald ratio	1	0.404247	0.940546	-1.43922	2.24772	1.49817	0.237112	9.4661	0.667341
CILP2	Other bursitis of elbow	Wald ratio	1	0.560574	1.30678	-2.00071	3.12186	1.75168	0.135239	22.6885	0.667942
CILP2	Dementia due to Parkinson's disease (more control exclusions)	Wald ratio	1	0.339145	0.7907	-1.21063	1.88892	1.40375	0.298011	6.6122	0.667983
CILP2	Crohn disease (strict definition, require KELA, min 2 HDR)	Wald ratio	1	-0.18377	0.428712	-1.02405	0.656501	0.832123	0.359137	1.92803	0.668166
CILP2	Other and unspecified immunodeficiencies with predominantly antibody defects	Wald ratio	1	-0.42926	1.00165	-2.39251	1.53398	0.650989	0.0914	4.6366	0.668248
CILP2	Hypoplasia of dental enamel, prenatal , including avohilmo	Wald ratio	1	0.768055	1.79347	-2.74714	4.28325	2.15557	0.064111	72.4758	0.668468
CILP2	Mental and behavioural disorders due to hallucinogens	Wald ratio	1	-0.67895	1.58541	-3.78636	2.42847	0.507151	0.022678	11.3415	0.668472
CILP2	Other and unspecified nonscarring hair loss	Wald ratio	1	-0.60262	1.40721	-3.36075	2.15551	0.547377	0.034709	8.63232	0.668479
CILP2	Other diseases caused by chlamydiae	Wald ratio	1	-0.4322	1.0098	-2.41141	1.547	0.649078	0.089689	4.69736	0.668645
CILP2	Disorders of the thyroid gland	Wald ratio	1	0.036849	0.086196	-0.1321	0.205794	1.03754	0.876257	1.2285	0.669015
CILP2	Cutis laxa senilis	Wald ratio	1	-0.57169	1.33813	-3.19443	2.05106	0.564573	0.04099	7.77611	0.669215
CILP2	Diabetic nephropathy (more control exclusions)	Wald ratio	1	-0.12841	0.300643	-0.71767	0.460845	0.879489	0.487886	1.58541	0.669282
CILP2	Other disorders of veins	Wald ratio	1	-0.06922	0.162202	-0.38714	0.248695	0.933121	0.678999	1.28235	0.669557
CILP2	Cardiac arrhythmias	Wald ratio	1	0.039065	0.091841	-0.14094	0.219073	1.03984	0.868539	1.24492	0.670574
CILP2	Female infertility, cervigal, vaginal, other or unspecified origin	Wald ratio	1	-0.07514	0.177017	-0.42209	0.271818	0.927618	0.655676	1.31235	0.671236
CILP2	Gastric ulcer - Acute with haemorrhage, drug-induced	Wald ratio	1	-1.11142	2.62017	-6.24695	4.02411	0.329092	0.001936	55.9305	0.671436
CILP2	Schizoid personality disorder	Wald ratio	1	0.35151	0.829855	-1.27501	1.97802	1.42121	0.279429	7.22845	0.671872
CILP2	Other or unspecified paralytic strabismus	Wald ratio	1	0.581026	1.37301	-2.11008	3.27213	1.78787	0.121229	26.3673	0.672167
CILP2	Other specified and unspecified retinal disorders	Wald ratio	1	-0.26117	0.617327	-1.47113	0.948796	0.770153	0.229666	2.5826	0.672253
CILP2	Non-allergic asthma (mode) (more control exclusions)	Wald ratio	1	0.09339	0.220983	-0.33974	0.526517	1.09789	0.711957	1.69303	0.672579
CILP2	Drug-induced dystonia	Wald ratio	1	0.86198	2.04139	-3.13915	4.86311	2.36784	0.04332	129.425	0.672842
CILP2	Other disorders of amino-acid metabolism	Wald ratio	1	-0.68864	1.63093	-3.88527	2.50799	0.502259	0.020542	12.2802	0.672852
CILP2	Multiple gestation	Wald ratio	1	-0.14274	0.338897	-0.80698	0.521499	0.86698	0.446205	1.68455	0.673618
CILP2	Inflammatory disease of cervix uteri	Wald ratio	1	0.179569	0.427757	-0.65884	1.01797	1.1967	0.517454	2.76758	0.674638
CILP2	Spermatocele	Wald ratio	1	-0.1653	0.395294	-0.94008	0.609477	0.84764	0.390598	1.83947	0.675824
CILP2	Hypospadias	Wald ratio	1	-0.75725	1.81118	-4.30716	2.79266	0.468954	0.013472	16.3244	0.675876
CILP2	Gingivitis and periodontal diseases	Wald ratio	1	-0.0291	0.069854	-0.16601	0.107814	0.971319	0.847035	1.11384	0.676982
CILP2	Interstitial cystitis (chronic), drug-induced	Wald ratio	1	-0.84354	2.02715	-4.81675	3.12967	0.430185	0.008093	22.8664	0.677321
CILP2	Alzheimer鈥檚 disease (Early onset) (more control exclusions)	Wald ratio	1	-0.2146	0.515796	-1.22556	0.796358	0.806863	0.293593	2.21745	0.677367
CILP2	Dissociative [conversion] disorders	Wald ratio	1	0.226393	0.544335	-0.8405	1.29329	1.25407	0.431493	3.64476	0.677477
CILP2	Carcinoma in situ of lip, oral cavity and pharynx (controls excluding all cancers)	Wald ratio	1	-1.04801	2.51981	-5.98685	3.89083	0.350635	0.002512	48.9514	0.677478
CILP2	Eclampsia	Wald ratio	1	-0.92812	2.23163	-5.30211	3.44588	0.395298	0.004981	31.3707	0.677489
CILP2	Drug-induced cataract	Wald ratio	1	0.309432	0.744063	-1.14893	1.7678	1.36265	0.316976	5.85792	0.677506
CILP2	Spinal instabilities	Wald ratio	1	0.261715	0.630535	-0.97413	1.49756	1.29916	0.377519	4.47078	0.678092
CILP2	Polymyositis	Wald ratio	1	0.508592	1.22702	-1.89636	2.91354	1.66295	0.150114	18.422	0.678511
CILP2	Other specified/unspecified dorsopathies	Wald ratio	1	0.234985	0.568621	-0.87951	1.34948	1.26489	0.414985	3.85543	0.679421
CILP2	Medical abortion	Wald ratio	1	-0.04405	0.106598	-0.25298	0.164884	0.956909	0.776484	1.17926	0.679452
CILP2	Tracheo-bronchomalasia	Wald ratio	1	0.661918	1.60355	-2.48104	3.80487	1.93851	0.083657	44.9195	0.679765
CILP2	Thoracic root disorders	Wald ratio	1	1.08147	2.62062	-4.05494	6.21788	2.94901	0.017337	501.637	0.679843
CILP2	Nonhereditary hypogammaglobulinemia	Wald ratio	1	-0.45574	1.1044	-2.62037	1.70889	0.633978	0.072776	5.5228	0.679856
CILP2	Conotruncal defects	Wald ratio	1	-0.39917	0.967614	-2.29569	1.49736	0.67088	0.100692	4.46987	0.679954
CILP2	Disease of thymus, other/unspecified	Wald ratio	1	1.17008	2.83816	-4.39271	6.73287	3.22225	0.012367	839.556	0.680144
CILP2	Other and unspecified epidermal thickening	Wald ratio	1	-0.27975	0.678933	-1.61046	1.05095	0.755969	0.199795	2.86038	0.680303
CILP2	Other obstructed labour	Wald ratio	1	0.158586	0.38493	-0.59588	0.913048	1.17185	0.55108	2.49191	0.680348
CILP2	Corneal scars and opacities	Wald ratio	1	-0.29181	0.70903	-1.68151	1.09789	0.74691	0.186093	2.99783	0.680659
CILP2	Other and unspecified myopathies	Wald ratio	1	-0.15429	0.375734	-0.89072	0.582154	0.857028	0.410358	1.78989	0.681349
CILP2	Falls/tendency to fall	Wald ratio	1	0.027876	0.067957	-0.10532	0.161073	1.02827	0.900036	1.17477	0.681659
CILP2	Acute lymphocytic leukaemia (controls excluding all cancers)	Wald ratio	1	-0.55721	1.35957	-3.22197	2.10754	0.572804	0.039877	8.228	0.68192
CILP2	Carcinoma in situ of rectum (controls excluding all cancers)	Wald ratio	1	0.534968	1.30556	-2.02394	3.09387	1.70739	0.132134	22.0623	0.681982
CILP2	Diplopia	Wald ratio	1	0.120953	0.296111	-0.45942	0.701331	1.12857	0.631647	2.01643	0.682926
CILP2	Impacted cerumen	Wald ratio	1	-0.14378	0.352469	-0.83462	0.547059	0.866078	0.434039	1.72816	0.683329
CILP2	Benign neoplasm: Epididymis	Wald ratio	1	-0.81674	2.00299	-4.7426	3.10913	0.441871	0.008716	22.4015	0.683451
CILP2	Conduction disorders	Wald ratio	1	-0.07609	0.186768	-0.44215	0.289979	0.926737	0.642653	1.3364	0.683728
CILP2	Other specified disorders of external ear	Wald ratio	1	-0.24205	0.595623	-1.40947	0.925371	0.785017	0.244272	2.5228	0.684462
CILP2	Phobic anxiety disorders	Wald ratio	1	0.111198	0.274792	-0.42739	0.649791	1.11762	0.652206	1.91514	0.685726
CILP2	Erysipelas	Wald ratio	1	0.053432	0.132133	-0.20555	0.312412	1.05489	0.814201	1.36672	0.685933
CILP2	Human immunodeficiency virus [HIV] disease resulting in infectious and parasitic diseases	Wald ratio	1	0.980968	2.42818	-3.77826	5.7402	2.66704	0.022862	311.126	0.686217
CILP2	Benign neoplasm: Eye, unspecified (controls excluding all cancers)	Wald ratio	1	0.676084	1.67399	-2.60493	3.9571	1.96616	0.073908	52.3054	0.686304
CILP2	Tympanosclerosis	Wald ratio	1	-0.99011	2.45247	-5.79694	3.81672	0.371537	0.003037	45.4551	0.68642
CILP2	Allergic contact dermatitis due to drugs in contact with skin	Wald ratio	1	-0.30093	0.745797	-1.76269	1.16084	0.740132	0.171583	3.1926	0.686582
CILP2	Benign lipomatous neoplasm of other sites/unspecified	Wald ratio	1	-0.14558	0.36104	-0.85322	0.56206	0.864521	0.426041	1.75428	0.686785
CILP2	Airway disease due to specific organic dust	Wald ratio	1	-0.92014	2.28483	-5.39841	3.55813	0.398463	0.004524	35.0975	0.687156
CILP2	Lipomatosis, not elsewhere classified	Wald ratio	1	0.87271	2.17326	-3.38687	5.13229	2.39339	0.033814	169.405	0.688002
CILP2	Calcific aortic valvular stenosis, operated	Wald ratio	1	0.078822	0.196333	-0.30599	0.463634	1.08201	0.736394	1.58984	0.688073
CILP2	Melanocytic naevi of eyelid, including canthus	Wald ratio	1	0.467467	1.16458	-1.8151	2.75004	1.59595	0.162821	15.6433	0.688122
CILP2	Disorders of other endocrine glands	Wald ratio	1	0.059489	0.148243	-0.23107	0.350045	1.06129	0.793686	1.41913	0.688206
CILP2	Ankyloglossia	Wald ratio	1	0.358074	0.89287	-1.39195	2.1081	1.43057	0.24859	8.23257	0.688393
CILP2	Abnormal pulmonary venous return	Wald ratio	1	0.906708	2.26724	-3.53709	5.35051	2.47616	0.029098	210.715	0.689218
CILP2	Other hyperalimentation	Wald ratio	1	0.79165	1.98023	-3.0896	4.6729	2.20703	0.04552	107.007	0.689321
CILP2	Benign neoplasm of breast	Wald ratio	1	0.122868	0.307695	-0.48022	0.725951	1.13074	0.61865	2.0667	0.68966
CILP2	Benign neoplasm: Rectum, anus and anal canal	Wald ratio	1	0.096435	0.2415	-0.37691	0.569775	1.10124	0.685981	1.76787	0.68966
CILP2	Viral infections characterized by skin and mucous membrane lesions	Wald ratio	1	0.060433	0.152038	-0.23756	0.358427	1.0623	0.788549	1.43108	0.691008
CILP2	Femoral hernia	Wald ratio	1	-0.20558	0.51906	-1.22294	0.811778	0.814176	0.294364	2.25191	0.69206
CILP2	DVT of lower extremities	Wald ratio	1	-0.09362	0.236817	-0.55778	0.370542	0.91063	0.572479	1.44852	0.692606
CILP2	Right bundle-branch block	Wald ratio	1	-0.228	0.577563	-1.36003	0.904023	0.796124	0.256654	2.46952	0.693018
CILP2	Multiple myeloma (controls excluding all cancers)	Wald ratio	1	0.278503	0.705798	-1.10486	1.66187	1.32115	0.331257	5.26914	0.693144
CILP2	Thyrotoxicosis factitia	Wald ratio	1	-0.78163	1.98236	-4.66706	3.10379	0.457659	0.0094	22.2823	0.693364
CILP2	Haemolytic-uraemic syndrome	Wald ratio	1	0.875488	2.22444	-3.48441	5.23538	2.40004	0.030672	187.801	0.693893
CILP2	Other specific arthropathies	Wald ratio	1	0.287062	0.729878	-1.1435	1.71762	1.33251	0.318702	5.57126	0.694097
CILP2	Hypoplasia of dental enamel , including avohilmo	Wald ratio	1	0.284555	0.724063	-1.13461	1.70372	1.32917	0.321548	5.49433	0.694322
CILP2	Squamous cell neoplasms and carcinomas of the skin (controls excluding all cancers)	Wald ratio	1	-0.12619	0.322537	-0.75837	0.505978	0.881443	0.468431	1.65861	0.695608
CILP2	Senile cataract	Wald ratio	1	0.038188	0.097778	-0.15346	0.229834	1.03893	0.857738	1.25839	0.696121
CILP2	Renal tubulo-interstitial disorders in diseases classified elsewhere	Wald ratio	1	0.458841	1.17643	-1.84695	2.76464	1.58224	0.157717	15.8733	0.696515
CILP2	Benign neoplasm: Middle ear, nasal cavity and accessory sinuses	Wald ratio	1	0.217166	0.556798	-0.87416	1.30849	1.24255	0.417214	3.70058	0.696516
CILP2	Drug-induced thyroiditis	Wald ratio	1	-0.95739	2.45553	-5.77022	3.85545	0.383895	0.003119	47.2499	0.696618
CILP2	Fracture of rib(s), sternum and thoracic spine	Wald ratio	1	-0.07381	0.189551	-0.44533	0.297709	0.928847	0.640612	1.34677	0.69698
CILP2	Trichomoniasis	Wald ratio	1	-0.49067	1.2624	-2.96498	1.98364	0.612215	0.051561	7.26914	0.697512
CILP2	Anomalies of pupillary function	Wald ratio	1	0.303821	0.781974	-1.22885	1.83649	1.35503	0.292629	6.27448	0.697623
CILP2	Fetus and newborn affected by maternal complications of pregnancy	Wald ratio	1	0.595504	1.54117	-2.42519	3.6162	1.81394	0.088461	37.1959	0.699203
CILP2	Other disorders of the musculoskeletal system and connective tissue	Wald ratio	1	-0.10951	0.283583	-0.66533	0.446312	0.896273	0.514102	1.56254	0.699372
CILP2	Drug-induced headache, not elsewhere classified	Wald ratio	1	-0.58812	1.52338	-3.57395	2.39771	0.555371	0.028045	10.9979	0.699451
CILP2	Meniscus derangement	Wald ratio	1	0.048192	0.125035	-0.19688	0.293261	1.04937	0.821292	1.34079	0.699921
CILP2	Severe combined immunodeficiency [SCID] with reticular dysgenesis	Wald ratio	1	-0.76989	1.99961	-4.68913	3.14935	0.463063	0.009195	23.3209	0.700222
CILP2	Medial epicondylitis	Wald ratio	1	-0.21115	0.548805	-1.28681	0.86451	0.809654	0.276151	2.37384	0.700428
CILP2	Whooping cough	Wald ratio	1	0.543418	1.41299	-2.22605	3.31288	1.72188	0.107954	27.4642	0.700544
CILP2	Volvulus	Wald ratio	1	-0.26275	0.683517	-1.60244	1.07695	0.768936	0.201404	2.9357	0.700678
CILP2	Blepharochalasis	Wald ratio	1	0.076204	0.198245	-0.31236	0.464763	1.07918	0.731721	1.59164	0.700689
CILP2	Blindness or visual impairment, binocular	Wald ratio	1	0.641767	1.67622	-2.64361	3.92715	1.89983	0.071104	50.762	0.701819
CILP2	Carcinoma in situ of breast, lobular (controls excluding all cancers)	Wald ratio	1	0.532191	1.3908	-2.19378	3.25816	1.70266	0.111495	26.0017	0.701979
CILP2	Calculus of kidney and ureter	Wald ratio	1	-0.07142	0.18692	-0.43778	0.294942	0.931069	0.645465	1.34305	0.70239
CILP2	Juvenile arthritis (FINNGEN)	Wald ratio	1	-0.18163	0.475391	-1.1134	0.750137	0.83391	0.328442	2.11729	0.702414
CILP2	Benign neoplasm: Colon	Wald ratio	1	-0.05486	0.144104	-0.3373	0.227584	0.946618	0.713692	1.25556	0.703429
CILP2	Diverticular disease of intestine	Wald ratio	1	0.042739	0.112333	-0.17743	0.262911	1.04367	0.837417	1.30071	0.703598
CILP2	Polyglandular dysfunction	Wald ratio	1	-0.86446	2.27609	-5.3256	3.59668	0.421278	0.004865	36.4768	0.704093
CILP2	Artrosis, including avohilmo	Wald ratio	1	0.02759	0.072783	-0.11506	0.170246	1.02798	0.891308	1.1856	0.70463
CILP2	Other and unspecified disorders of globe	Wald ratio	1	-0.97476	2.5731	-6.01804	4.06851	0.377282	0.002434	58.4698	0.704815
CILP2	Single spontaneous delivery	Wald ratio	1	0.031237	0.082727	-0.13091	0.193382	1.03173	0.877298	1.21335	0.705737
CILP2	Excessive attrition of teeth	Wald ratio	1	0.060292	0.16004	-0.25339	0.373972	1.06215	0.776167	1.4535	0.706373
CILP2	Nontoxic single thyroid nodule	Wald ratio	1	-0.15043	0.400457	-0.93533	0.634463	0.860336	0.392457	1.88601	0.707176
CILP2	Asthma and allergy	Wald ratio	1	0.09915	0.264884	-0.42002	0.618322	1.10423	0.657032	1.85581	0.708171
CILP2	Other congenital malformations of respiratory system	Wald ratio	1	1.00942	2.6998	-4.28218	6.30102	2.74401	0.013812	545.129	0.708488
CILP2	Hereditary corneal dystrophies	Wald ratio	1	0.244262	0.654085	-1.03775	1.52627	1.27668	0.354253	4.60098	0.70882
CILP2	Urethral stricture	Wald ratio	1	0.170849	0.458123	-0.72707	1.06877	1.18631	0.483322	2.9118	0.709199
CILP2	LSIL lesion of the cervix uteri	Wald ratio	1	0.117279	0.314904	-0.49993	0.734491	1.12443	0.606571	2.08442	0.709574
CILP2	Phlebitis and thrombophlebitis (not including DVT)	Wald ratio	1	-0.08054	0.216552	-0.50498	0.343904	0.92262	0.603518	1.41044	0.709958
CILP2	Adenocarcinoma, papilloma adenocarcinoma and mucinous carcinomas of rectum (controls excluding all cancers)	Wald ratio	1	-0.12904	0.347057	-0.80927	0.551193	0.878939	0.445182	1.73532	0.710034
CILP2	Foreign body granuloma of skin and subcutaneous tissue	Wald ratio	1	-0.7118	1.91498	-4.46517	3.04156	0.490758	0.011503	20.9379	0.710114
CILP2	Henoch-Sch枚nlein purpura nephritis聽(HSPN)	Wald ratio	1	0.68832	1.85224	-2.94208	4.31872	1.99037	0.052756	75.0924	0.71018
CILP2	Duodenal ulcer	Wald ratio	1	0.116253	0.312967	-0.49716	0.729667	1.12328	0.608255	2.07439	0.710299
CILP2	Other noninfective gastroenteritis and colitis	Wald ratio	1	-0.07477	0.20178	-0.47026	0.320717	0.927955	0.62484	1.37811	0.710965
CILP2	Respiratory tuberculosis	Wald ratio	1	0.163018	0.440484	-0.70033	1.02637	1.17706	0.496421	2.79091	0.711317
CILP2	Melanocytic naevi of ear and external auricular canal	Wald ratio	1	0.544261	1.4787	-2.35399	3.44251	1.72334	0.09499	31.2653	0.712822
CILP2	Lesion of medial popliteal nerve	Wald ratio	1	-0.6724	1.82897	-4.25718	2.91238	0.510483	0.014162	18.4006	0.713144
CILP2	Diseases of thymus	Wald ratio	1	-0.81506	2.22689	-5.17977	3.54965	0.442612	0.005629	34.8011	0.714359
CILP2	Macular cyst	Wald ratio	1	0.278003	0.760929	-1.21342	1.76942	1.32049	0.29718	5.86747	0.714853
CILP2	Other disorders of gingiva or/and edentulous alveolar ridge	Wald ratio	1	0.178988	0.489968	-0.78135	1.13933	1.19601	0.457787	3.12466	0.714884
CILP2	Cleft hard palate NOS	Wald ratio	1	0.577408	1.58115	-2.52165	3.67647	1.78141	0.080327	39.5066	0.714976
CILP2	Oesophageal varices	Wald ratio	1	-0.2059	0.565391	-1.31407	0.902263	0.813912	0.268724	2.46517	0.715725
CILP2	Deep endometriosis	Wald ratio	1	0.124742	0.342768	-0.54708	0.796567	1.13286	0.578636	2.21791	0.715913
CILP2	Other follicular disorders	Wald ratio	1	0.146642	0.403298	-0.64382	0.937107	1.15794	0.52528	2.55259	0.716152
CILP2	Diseases of spleen	Wald ratio	1	-0.31436	0.864632	-2.00904	1.38031	0.730253	0.134117	3.97615	0.71617
CILP2	Aortic arch syndrome [Takayasu]	Wald ratio	1	-0.96402	2.65437	-6.16658	4.23853	0.381356	0.002098	69.3062	0.716468
CILP2	Other dermatomyositis	Wald ratio	1	-0.57185	1.57577	-3.66037	2.51667	0.564479	0.025723	12.3872	0.716678
CILP2	Varicose veins of other sites	Wald ratio	1	0.151601	0.418327	-0.66832	0.971523	1.1637	0.512569	2.64196	0.717054
CILP2	Herpesviral [herpes simplex] infections	Wald ratio	1	0.11206	0.310005	-0.49555	0.71967	1.11858	0.609235	2.05376	0.717743
CILP2	Disorders of parathyroid gland	Wald ratio	1	0.083501	0.231626	-0.37049	0.537487	1.08709	0.690399	1.7117	0.718475
CILP2	Convergent concomitant strabismus	Wald ratio	1	-0.15687	0.435784	-1.01101	0.697263	0.854812	0.363851	2.00825	0.718861
CILP2	Acute mastoiditis	Wald ratio	1	0.417168	1.16543	-1.86708	2.70141	1.51766	0.154575	14.9008	0.720379
CILP2	Dysplastic lesion of unknown severity in the cervix uteri, vagina or vulva	Wald ratio	1	-0.35477	0.991488	-2.29808	1.58855	0.701336	0.100451	4.89663	0.720482
CILP2	Cushing syndrome	Wald ratio	1	-0.38075	1.06415	-2.46648	1.70498	0.683348	0.084883	5.50125	0.720493
CILP2	Other leukaemias of specified cell type (controls excluding all cancers)	Wald ratio	1	0.813951	2.28833	-3.67117	5.29907	2.25681	0.025447	200.151	0.722068
CILP2	Orchitis and epididymitis	Wald ratio	1	0.125004	0.352247	-0.5654	0.815408	1.13315	0.568132	2.2601	0.722684
CILP2	Temporal arteritis	Wald ratio	1	-0.21417	0.604166	-1.39834	0.969993	0.807208	0.247007	2.63793	0.722969
CILP2	Other specified/unspecified necrotizing vasculopathies	Wald ratio	1	-0.33969	0.959287	-2.21989	1.54051	0.71199	0.108621	4.66697	0.723257
CILP2	Seminoma of testis (controls excluding all cancers)	Wald ratio	1	0.395482	1.11879	-1.79735	2.58832	1.4851	0.165737	13.3074	0.723722
CILP2	Polyarthritis, unspecified	Wald ratio	1	-0.19675	0.556839	-1.28816	0.894652	0.821394	0.275779	2.44648	0.723835
CILP2	Congenital malformations of breast	Wald ratio	1	-0.29757	0.847572	-1.95882	1.36367	0.742618	0.141025	3.91051	0.725521
CILP2	Familial hypercholesterolemia	Wald ratio	1	-0.09266	0.264012	-0.61012	0.424807	0.911506	0.543285	1.5293	0.725619
CILP2	Congenital malformations of spine and bony thorax	Wald ratio	1	-0.51662	1.47213	-3.402	2.36875	0.596531	0.033307	10.684	0.725636
CILP2	Streptococcal septicaemia	Wald ratio	1	-0.13099	0.373389	-0.86284	0.600848	0.877222	0.421963	1.82366	0.725719
CILP2	Juvenile Open Angle Glaucoma	Wald ratio	1	-0.49865	1.42691	-3.29539	2.2981	0.607351	0.037054	9.95521	0.726744
CILP2	Pemphigus	Wald ratio	1	-0.47716	1.37327	-3.16876	2.21444	0.620542	0.042056	9.15627	0.728242
CILP2	Other and unspecified neuropathies	Wald ratio	1	-0.59263	1.70928	-3.94281	2.75756	0.552872	0.019394	15.7613	0.728807
CILP2	Pneumonia due to Haemophilus influenzae	Wald ratio	1	-0.69377	2.00485	-4.62328	3.23574	0.499688	0.009821	25.4251	0.729308
CILP2	Congenital malformations of heart and great arteries	Wald ratio	1	-0.1006	0.291031	-0.67102	0.469821	0.904295	0.511187	1.59971	0.729594
CILP2	Nontraumatic intracranial haemmorrhage	Wald ratio	1	-0.07937	0.22985	-0.52988	0.371135	0.923697	0.588677	1.44938	0.729856
CILP2	Muscle wasting and atrophy, not elsewhere classified	Wald ratio	1	0.498998	1.44508	-2.33336	3.33135	1.64707	0.09697	27.9762	0.729862
CILP2	Necrotizing fasciitis	Wald ratio	1	-0.59255	1.71831	-3.96043	2.77534	0.552917	0.019055	16.0441	0.730213
CILP2	Ganglion	Wald ratio	1	0.073474	0.213354	-0.3447	0.491648	1.07624	0.708433	1.63501	0.730564
CILP2	Other and unspecified disorders of lacrimal system	Wald ratio	1	-0.8865	2.57559	-5.93465	4.16166	0.412097	0.002646	64.1779	0.730702
CILP2	Atrial fibrillation and flutter with reimbursement	Wald ratio	1	-0.0532	0.154581	-0.35618	0.249779	0.948191	0.700348	1.28374	0.73073
CILP2	Respiratory distress of newborn	Wald ratio	1	-0.34293	1.00044	-2.3038	1.61793	0.709684	0.099879	5.04263	0.731761
CILP2	Other chromosome abnormalities, not elsewhere classified	Wald ratio	1	-0.58824	1.71702	-3.95359	2.77711	0.555306	0.019186	16.0726	0.731905
CILP2	Disorders of myoneural junction and muscle in diseases classified elsewhere	Wald ratio	1	-0.44196	1.29073	-2.9718	2.08787	0.642773	0.051211	8.0677	0.73204
CILP2	Tetraplegia	Wald ratio	1	-0.45107	1.31753	-3.03342	2.13129	0.636949	0.048151	8.42569	0.732081
CILP2	Other and unspecified diseases of blood and blood-forming organs	Wald ratio	1	0.241584	0.706212	-1.14259	1.62576	1.27326	0.318991	5.08228	0.732288
CILP2	Monoplegia	Wald ratio	1	0.317106	0.928838	-1.50342	2.13763	1.37315	0.222369	8.4793	0.732802
CILP2	Diabetic neuropathy	Wald ratio	1	0.118702	0.349129	-0.56559	0.802994	1.12603	0.568025	2.23222	0.733859
CILP2	Other corneal oedema	Wald ratio	1	0.47514	1.39752	-2.26399	3.21427	1.60824	0.103934	24.8852	0.733865
CILP2	Carcinoma in situ of cervix uteri (controls excluding all cancers)	Wald ratio	1	0.118344	0.34865	-0.56501	0.801698	1.12563	0.568355	2.22932	0.734281
CILP2	Chronic laryngitis and laryngotracheitis	Wald ratio	1	-0.09397	0.27741	-0.6377	0.449752	0.910308	0.528509	1.56792	0.7348
CILP2	Other disorders of bladder	Wald ratio	1	0.104995	0.310022	-0.50265	0.712638	1.11071	0.604926	2.03936	0.734859
CILP2	Autoimmune hyperthyroidism	Wald ratio	1	-0.14422	0.427702	-0.98251	0.694081	0.865701	0.374369	2.00187	0.735976
CILP2	Postmenopausal atrophic vaginitis	Wald ratio	1	-0.07427	0.22042	-0.50629	0.357753	0.928421	0.602726	1.43011	0.736155
CILP2	Lichen sclerosus et atrophicus	Wald ratio	1	-0.11791	0.351173	-0.80621	0.570389	0.888775	0.446547	1.76896	0.737049
CILP2	Mumps	Wald ratio	1	0.223214	0.665123	-1.08043	1.52686	1.25009	0.33945	4.60368	0.737174
CILP2	Multiple delivery	Wald ratio	1	0.124862	0.372663	-0.60556	0.855281	1.13299	0.54577	2.35203	0.737585
CILP2	Unspecified maternal hypertension	Wald ratio	1	-0.35461	1.05926	-2.43076	1.72154	0.701445	0.08797	5.59312	0.737796
CILP2	Diseases of veins, lymphatic vessels and lymph nodes, not elsewhere classified	Wald ratio	1	0.029951	0.089844	-0.14614	0.206046	1.0304	0.864034	1.22881	0.738858
CILP2	Benign neoplasm: Long bones of lower limb	Wald ratio	1	-0.20225	0.606757	-1.3915	0.986991	0.816889	0.248703	2.68315	0.738882
CILP2	Juvenile rheumatoid arthirtis	Wald ratio	1	-0.2319	0.696948	-1.59792	1.13411	0.793022	0.202316	3.10842	0.739329
CILP2	Hydatidiform mole	Wald ratio	1	-0.30151	0.912685	-2.09037	1.48735	0.739701	0.123641	4.42536	0.741132
CILP2	Other disorders affecting eyelid function	Wald ratio	1	0.446628	1.35214	-2.20356	3.09682	1.56303	0.110409	22.1275	0.741164
CILP2	Asthma and opportunity respiratory infection	Wald ratio	1	-0.17688	0.535828	-1.22711	0.873342	0.837879	0.29314	2.3949	0.741317
CILP2	Other specified and unspecified disorders of eyelid	Wald ratio	1	0.329173	0.998081	-1.62707	2.28541	1.38982	0.196505	9.82973	0.741547
CILP2	Benign neoplasm of major salivary glands	Wald ratio	1	0.112919	0.344335	-0.56198	0.787816	1.11954	0.57008	2.19859	0.742962
CILP2	Degenerative myopia	Wald ratio	1	-0.46181	1.40898	-3.22341	2.29978	0.63014	0.039819	9.97204	0.74309
CILP2	Suicide or other Intentional self-harm	Wald ratio	1	-0.06608	0.201835	-0.46168	0.329516	0.936056	0.630227	1.3903	0.743368
CILP2	Disorders of continuity of bone	Wald ratio	1	-0.11394	0.348181	-0.79637	0.568499	0.892315	0.450962	1.76561	0.743491
CILP2	Benign lipomatous neoplasm	Wald ratio	1	0.061709	0.188768	-0.30828	0.431693	1.06365	0.734713	1.53986	0.743741
CILP2	Diseases of vocal cords and larynx+other diseases of upper respiratory tract, no elsewhere classified	Wald ratio	1	0.043525	0.133177	-0.2175	0.304552	1.04449	0.804527	1.35602	0.743801
CILP2	Arterial embolism and thrombosis of lower extremity artery	Wald ratio	1	0.189389	0.581317	-0.94999	1.32877	1.20851	0.386744	3.7764	0.744581
CILP2	Pupillary membranes and other adhesions and disruptions of iris and ciliary body	Wald ratio	1	-0.80352	2.46676	-5.63837	4.03133	0.447749	0.003559	56.3357	0.744621
CILP2	Social phobias	Wald ratio	1	0.115337	0.354547	-0.57957	0.810249	1.12225	0.560137	2.24847	0.744947
CILP2	Enthesopathies of lower limb, excluding foot	Wald ratio	1	-0.06859	0.211494	-0.48312	0.34594	0.933712	0.616858	1.41332	0.74571
CILP2	Recurrent dislocation of patella	Wald ratio	1	0.143685	0.445018	-0.72855	1.01592	1.15452	0.482608	2.76191	0.746791
CILP2	Other disorders starting during childhood or adolescence (more control exclusions)	Wald ratio	1	-0.15937	0.493798	-1.12721	0.808477	0.852683	0.323935	2.24449	0.746893
CILP2	Optic neuritis	Wald ratio	1	0.169056	0.523831	-0.85765	1.19576	1.18419	0.424157	3.30609	0.746899
CILP2	Secondary thrombocytopenia	Wald ratio	1	-0.33348	1.03463	-2.36135	1.6944	0.716428	0.094293	5.44337	0.747214
CILP2	Mental and behavioural disorders due to opioids	Wald ratio	1	0.179278	0.557474	-0.91337	1.27193	1.19635	0.401169	3.56772	0.747763
CILP2	Type1 diabetes, definitions combined, early onset	Wald ratio	1	0.12271	0.381761	-0.62554	0.870961	1.13056	0.534972	2.38921	0.747882
CILP2	Bruxism	Wald ratio	1	-0.26558	0.826386	-1.8853	1.35414	0.766762	0.151784	3.87342	0.747927
CILP2	Other congenital malformations of face and neck	Wald ratio	1	-0.20342	0.633542	-1.44517	1.03832	0.815932	0.235707	2.82446	0.748142
CILP2	Mental and behavioural disorders due to cannabinoids	Wald ratio	1	0.203853	0.634908	-1.04057	1.44827	1.22612	0.353254	4.25576	0.748154
CILP2	Pseudopolyposis of colon	Wald ratio	1	0.657117	2.05205	-3.3649	4.67914	1.92922	0.034565	107.677	0.748798
CILP2	Habit and impulse disorders	Wald ratio	1	-0.27149	0.852096	-1.9416	1.39862	0.762243	0.143474	4.0496	0.750019
CILP2	Disorders of sphingolipid metabolism and other lipid storage disorders	Wald ratio	1	0.602098	1.89166	-3.10556	4.30976	1.82594	0.044799	74.4225	0.750265
CILP2	Rheumatic heart disease, other	Wald ratio	1	0.82267	2.59216	-4.25796	5.9033	2.27657	0.014151	366.243	0.750964
CILP2	Other and unspecified nail disorders	Wald ratio	1	-0.25402	0.801306	-1.82458	1.31654	0.775678	0.161286	3.7305	0.75124
CILP2	Benign neoplasm: Rectosigmoid junction	Wald ratio	1	0.180688	0.57122	-0.9389	1.30028	1.19804	0.391057	3.67032	0.75176
CILP2	Other encephalitis	Wald ratio	1	-0.21408	0.680162	-1.5472	1.11904	0.807282	0.212843	3.0619	0.75295
CILP2	Other gastritis (incl. Duodenitis)	Wald ratio	1	-0.06705	0.213172	-0.48487	0.350765	0.935148	0.615779	1.42015	0.753111
CILP2	Cerebral amyloid angiopathy	Wald ratio	1	0.618347	1.96959	-3.24206	4.47875	1.85586	0.039083	88.1247	0.753562
CILP2	Fibrosarcoma (controls excluding all cancers)	Wald ratio	1	-0.41731	1.33917	-3.04209	2.20746	0.658814	0.047735	9.09263	0.755329
CILP2	Inflammatory diseases of female pelvic organs	Wald ratio	1	0.039318	0.126188	-0.20801	0.286648	1.0401	0.812198	1.33196	0.755356
CILP2	Nonpyogenic thrombosis of intracranial venous system	Wald ratio	1	0.365178	1.1785	-1.94467	2.67503	1.44077	0.143034	14.5128	0.756661
CILP2	Non-small cell lung cancer, squamous (controls excluding all cancers)	Wald ratio	1	-0.14754	0.47654	-1.08156	0.786479	0.862827	0.339066	2.19565	0.756859
CILP2	Guttate psoriasis	Wald ratio	1	0.289893	0.939507	-1.55154	2.13133	1.33628	0.211921	8.42604	0.757657
CILP2	Plantar fascial fibromatosis	Wald ratio	1	-0.10428	0.338128	-0.76701	0.558449	0.900972	0.464399	1.74796	0.757773
CILP2	Benign intracranial hypertension	Wald ratio	1	0.346126	1.12234	-1.85366	2.54591	1.41358	0.156662	12.7549	0.757781
CILP2	Dental caries 1 and operation codes, only avohilmo	Wald ratio	1	-0.02799	0.09082	-0.206	0.150017	0.972397	0.813833	1.16185	0.757925
CILP2	Chronic pancreatitis	Wald ratio	1	-0.09516	0.309134	-0.70106	0.510745	0.90923	0.496059	1.66653	0.758219
CILP2	Melanocytic naevi of lower limb, including hip	Wald ratio	1	-0.16382	0.534045	-1.21055	0.882909	0.848896	0.298034	2.41792	0.759033
CILP2	Motor disorders (more control exclusions)	Wald ratio	1	0.289288	0.946224	-1.56531	2.14389	1.33548	0.209023	8.53253	0.759811
CILP2	Other osteochondrodysplasias	Wald ratio	1	0.3655	1.19593	-1.97853	2.70953	1.44123	0.138273	15.0222	0.759895
CILP2	Other and unspecified mental retardation	Wald ratio	1	-0.27841	0.911171	-2.0643	1.50749	0.756988	0.126907	4.51537	0.759948
CILP2	Hypopituitarism	Wald ratio	1	0.125394	0.412145	-0.68241	0.933199	1.13359	0.505397	2.54263	0.760939
CILP2	Adrenogenital disorders	Wald ratio	1	0.514026	1.69129	-2.80091	3.82896	1.67201	0.060755	46.0147	0.761185
CILP2	Pre-eclampsia superimposed on chronic hypertension	Wald ratio	1	0.445184	1.46626	-2.42868	3.31905	1.56078	0.088153	27.6341	0.761418
CILP2	Other infestations	Wald ratio	1	0.7372	2.43291	-4.03131	5.50571	2.09008	0.017751	246.093	0.761881
CILP2	HSIL lesion of the vagina	Wald ratio	1	0.297286	0.981303	-1.62607	2.22064	1.3462	0.196702	9.21322	0.761928
CILP2	Drug-induced systemic lupus erythematosus	Wald ratio	1	-0.40377	1.33296	-3.01637	2.20883	0.667798	0.048979	9.10503	0.761956
CILP2	Other bullous disorders	Wald ratio	1	0.205718	0.680163	-1.1274	1.53884	1.22841	0.323874	4.65917	0.762306
CILP2	Atlantoaxial subluxation	Wald ratio	1	0.41505	1.3734	-2.27681	3.10691	1.51445	0.102611	22.3519	0.762494
CILP2	Placental disorders	Wald ratio	1	-0.34749	1.16493	-2.63076	1.93577	0.706456	0.072024	6.92936	0.765477
CILP2	Congenital malformations of the urinary system	Wald ratio	1	-0.13535	0.454404	-1.02598	0.755282	0.873411	0.358445	2.12821	0.765809
CILP2	Other congenital malformations of male genital organs	Wald ratio	1	-0.40796	1.37491	-3.10278	2.28687	0.665008	0.044924	9.84409	0.766685
CILP2	Fetal death of unspecified cause	Wald ratio	1	-0.77572	2.61747	-5.90595	4.35451	0.460371	0.002723	77.8285	0.766952
CILP2	Behavioural syndromes associated with physiological disturbances and physical factors	Wald ratio	1	0.052044	0.175696	-0.29232	0.396409	1.05342	0.746529	1.48648	0.767064
CILP2	Paget disease	Wald ratio	1	0.475643	1.61068	-2.68129	3.63257	1.60905	0.068475	37.8099	0.76776
CILP2	Mental and behavioural disorders due to sedatives or hypnotics	Wald ratio	1	0.120427	0.408126	-0.6795	0.920354	1.12798	0.50687	2.51018	0.767938
CILP2	Personality and behavioural disorders due to brain disease, damage and dysfunction	Wald ratio	1	-0.2646	0.8986	-2.02586	1.49666	0.767511	0.131881	4.46672	0.768406
CILP2	Other secondary gonarthrosis	Wald ratio	1	-0.14449	0.491059	-1.10697	0.817981	0.865459	0.330559	2.26592	0.768566
CILP2	Pityriasis lichenoides chronica	Wald ratio	1	-0.53283	1.81247	-4.08528	3.01962	0.586943	0.016818	20.4835	0.768774
CILP2	Parodontitis or/and operation codes	Wald ratio	1	0.033592	0.114602	-0.19103	0.258212	1.03416	0.826109	1.29461	0.769434
CILP2	Obstructed labour due to malposition and malpresentation of fetus	Wald ratio	1	0.061957	0.212024	-0.35361	0.477523	1.06392	0.702149	1.61208	0.770121
CILP2	Endometriosis of ovary	Wald ratio	1	0.071874	0.245996	-0.41028	0.554026	1.07452	0.663466	1.74024	0.770151
CILP2	Other and unspecified spinal muscular atrophies	Wald ratio	1	0.357022	1.22494	-2.04386	2.7579	1.42907	0.129528	15.7667	0.770699
CILP2	Dengue fever [classical dengue]	Wald ratio	1	-0.74713	2.56745	-5.77933	4.28506	0.473722	0.003091	72.607	0.771049
CILP2	Mesothelioma (controls excluding all cancers)	Wald ratio	1	-0.28965	0.998363	-2.24644	1.66714	0.748522	0.105775	5.29698	0.771717
CILP2	Inflammation of lacrimal passages (chronic)	Wald ratio	1	0.262197	0.904155	-1.50995	2.03434	1.29978	0.220922	7.64721	0.771823
CILP2	Benign neoplasm: Pharynx, unspecified	Wald ratio	1	0.385555	1.3319	-2.22497	2.99608	1.47043	0.10807	20.007	0.772217
CILP2	Human immunodeficiency virus [HIV] disease resulting in other conditions	Wald ratio	1	-0.26417	0.914067	-2.05574	1.5274	0.767842	0.127998	4.60619	0.772577
CILP2	Valgus deformity, not elsewhere classified	Wald ratio	1	-0.36285	1.25673	-2.82605	2.10034	0.695688	0.059246	8.16899	0.77279
CILP2	Vascular disorders of the intestines	Wald ratio	1	0.122912	0.427046	-0.7141	0.959922	1.13078	0.489634	2.61149	0.773485
CILP2	Benign neoplasm: Parathyroid gland	Wald ratio	1	0.318041	1.10876	-1.85513	2.49121	1.37443	0.156433	12.0759	0.774231
CILP2	Viral pneumonia (known virus, not influenza)	Wald ratio	1	-0.22791	0.795646	-1.78738	1.33156	0.796196	0.167399	3.78694	0.774537
CILP2	Acute nasopharyngitis (common cold)	Wald ratio	1	-0.08326	0.291013	-0.65364	0.487129	0.920115	0.520148	1.62764	0.774808
CILP2	Mandibular retrognathia	Wald ratio	1	-0.11845	0.414264	-0.93041	0.693507	0.888296	0.394393	2.00072	0.774931
CILP2	Other diseases of pancreas	Wald ratio	1	0.117574	0.411577	-0.68912	0.924264	1.12477	0.50202	2.52001	0.775133
CILP2	Asthma (only as main-diagnosis) (more control exclusions)	Wald ratio	1	-0.03045	0.106651	-0.23949	0.178584	0.970006	0.787029	1.19552	0.775232
CILP2	Vocal cord dysfunction	Wald ratio	1	0.074697	0.261879	-0.43858	0.587979	1.07756	0.644949	1.80035	0.775463
CILP2	Benign neoplasm: Oesophagus	Wald ratio	1	0.296375	1.04083	-1.74365	2.3364	1.34497	0.174881	10.3439	0.775836
CILP2	Enterobiasis	Wald ratio	1	-0.48891	1.71702	-3.85426	2.87644	0.613293	0.021189	17.7509	0.775839
CILP2	Benign neoplasm: Prostate	Wald ratio	1	-0.39857	1.40298	-3.14841	2.35128	0.671282	0.04292	10.499	0.776346
CILP2	Other and unspecified nonorganic psychotic disorders	Wald ratio	1	-0.07963	0.280804	-0.63001	0.470742	0.923455	0.532587	1.60118	0.776723
CILP2	Chalazion	Wald ratio	1	0.087872	0.309988	-0.5197	0.695448	1.09185	0.594697	2.00461	0.776816
CILP2	Abnormal findings on antenatal screening of mother	Wald ratio	1	-0.10871	0.385552	-0.86439	0.64697	0.896989	0.421307	1.90975	0.77797
CILP2	Scarlet fever	Wald ratio	1	0.37518	1.33459	-2.24061	2.99097	1.45525	0.106394	19.9049	0.778618
CILP2	Spontaneous rupture of synovium and tendon	Wald ratio	1	-0.10547	0.37545	-0.84135	0.630413	0.899903	0.431128	1.87839	0.778778
CILP2	Other specified and unspecified disorders of iris and ciliary body	Wald ratio	1	-0.51935	1.85535	-4.15584	3.11714	0.594907	0.015673	22.5817	0.779539
CILP2	Other hearing loss	Wald ratio	1	0.054641	0.195623	-0.32878	0.438063	1.05616	0.719801	1.5497	0.78
CILP2	Other diseases of stomach and duodenum	Wald ratio	1	0.119039	0.427676	-0.71921	0.957284	1.12641	0.487139	2.60461	0.780752
CILP2	Cholangitis (primary sclerosing, PSC), with reimbursement 202	Wald ratio	1	0.228309	0.820538	-1.37995	1.83656	1.25647	0.251592	6.27494	0.780826
CILP2	Chorioretinal scars	Wald ratio	1	-0.53726	1.93276	-4.32546	3.25094	0.584347	0.013227	25.8146	0.781031
CILP2	Brain glioblastoma and astrocytoma (controls excluding all cancers)	Wald ratio	1	-0.24349	0.879298	-1.96691	1.47994	0.783889	0.139888	4.39266	0.781848
CILP2	Beh莽et disease	Wald ratio	1	0.552101	1.99645	-3.36095	4.46515	1.7369	0.034702	86.9339	0.782132
CILP2	Ependymoma (controls excluding all cancers)	Wald ratio	1	0.767393	2.77924	-4.67992	6.21471	2.15414	0.00928	500.051	0.782459
CILP2	Asthma, unspecified (mode)	Wald ratio	1	0.035508	0.128802	-0.21694	0.28796	1.03615	0.804975	1.3337	0.782796
CILP2	Anxious personality disorder	Wald ratio	1	-0.21677	0.787121	-1.75952	1.32599	0.805118	0.172127	3.76592	0.783016
CILP2	Acute appendicitis	Wald ratio	1	0.030525	0.110861	-0.18676	0.247812	1.031	0.829641	1.28122	0.783051
CILP2	Atrial septal defect	Wald ratio	1	-0.15346	0.557329	-1.24582	0.938909	0.857739	0.287705	2.55719	0.783054
CILP2	Other congenital malformations of heart	Wald ratio	1	-0.38456	1.39706	-3.1228	2.35368	0.680749	0.044034	10.5242	0.783113
CILP2	Other diseases of gallbladder	Wald ratio	1	0.142928	0.519926	-0.87613	1.16198	1.15365	0.416392	3.19626	0.783393
CILP2	Pneumoconiosis due to other inorganic dusts	Wald ratio	1	-0.4926	1.79707	-4.01485	3.02966	0.611038	0.018046	20.6902	0.783999
CILP2	Postpartum haemorrhage due to anatomy	Wald ratio	1	0.089878	0.328366	-0.55372	0.733475	1.09404	0.574807	2.0823	0.784306
CILP2	Thyrotoxicosis with diffuse goitre	Wald ratio	1	0.075247	0.274984	-0.46372	0.614216	1.07815	0.628938	1.84821	0.784361
CILP2	Pre-eclampsia or poor fetal growth	Wald ratio	1	-0.04973	0.181838	-0.40613	0.306674	0.951488	0.666223	1.3589	0.784486
CILP2	Nonspecific lymphadenitis	Wald ratio	1	0.115857	0.423824	-0.71484	0.946551	1.12284	0.489271	2.57681	0.784576
CILP2	Meralgia paraesthetica	Wald ratio	1	0.166927	0.611208	-1.03104	1.36489	1.18167	0.356636	3.91531	0.784769
CILP2	Other infective spondylopathies	Wald ratio	1	-0.65472	2.39989	-5.35851	4.04907	0.519588	0.004708	57.3443	0.784998
CILP2	Acute epiglottitis	Wald ratio	1	-0.24335	0.892412	-1.99248	1.50578	0.783998	0.136357	4.50766	0.785094
CILP2	Overjet	Wald ratio	1	-0.19782	0.725474	-1.61975	1.22411	0.82052	0.197949	3.40114	0.785105
CILP2	Ulcer of oesophagus, drug-induced	Wald ratio	1	0.428279	1.57227	-2.65337	3.50993	1.53461	0.070413	33.4459	0.785318
CILP2	Paralytic strabismus	Wald ratio	1	0.112732	0.414203	-0.69911	0.924571	1.11933	0.497029	2.52079	0.785494
CILP2	Central retinal artery occlusion	Wald ratio	1	-0.20719	0.762788	-1.70226	1.28787	0.812864	0.182272	3.62507	0.785912
CILP2	Cervicalgia	Wald ratio	1	-0.06007	0.221486	-0.49419	0.37404	0.941696	0.610068	1.45359	0.786218
CILP2	Melanocytic naevi of trunk	Wald ratio	1	0.084089	0.310068	-0.52364	0.691822	1.08773	0.592358	1.99735	0.786241
CILP2	Chronic sinusitis	Wald ratio	1	-0.03953	0.146565	-0.3268	0.247738	0.961242	0.72123	1.28112	0.787386
CILP2	Other nutritional anaemias	Wald ratio	1	-0.29456	1.09464	-2.44006	1.85093	0.744857	0.087156	6.36574	0.787856
CILP2	Other noninflammatory disorders of vagina	Wald ratio	1	0.10068	0.374824	-0.63397	0.835335	1.10592	0.530479	2.30559	0.788232
CILP2	Atopic conjunctivitis	Wald ratio	1	-0.13744	0.511781	-1.14053	0.865651	0.871587	0.31965	2.37655	0.788275
CILP2	Cerebral palsy and other paralytic syndromes	Wald ratio	1	-0.08247	0.307704	-0.68557	0.52063	0.920839	0.503803	1.68309	0.788686
CILP2	Septal defects	Wald ratio	1	0.113829	0.42792	-0.72489	0.952552	1.12056	0.484376	2.59232	0.790235
CILP2	Malignant neoplasm of testis (controls excluding all cancers)	Wald ratio	1	-0.22759	0.857553	-1.9084	1.45321	0.79645	0.148318	4.27683	0.790704
CILP2	Respiratory disorders in diseases classified elsewhere	Wald ratio	1	0.261373	0.986048	-1.67128	2.19403	1.29871	0.188006	8.97126	0.790954
CILP2	Other local infections of skin and subcutaneous tissue	Wald ratio	1	-0.08858	0.334912	-0.74501	0.567846	0.915228	0.47473	1.76446	0.7914
CILP2	Antepartum haemorrhage, not elsewhere classified	Wald ratio	1	0.093506	0.355298	-0.60288	0.789889	1.09802	0.547235	2.20315	0.792414
CILP2	Pyogenic granuloma	Wald ratio	1	0.22832	0.871371	-1.47957	1.93621	1.25649	0.227736	6.9324	0.793303
CILP2	Severe visual impairment, monocular	Wald ratio	1	0.331488	1.26831	-2.1544	2.81738	1.39304	0.115973	16.7329	0.793814
CILP2	Lichen planopilaris	Wald ratio	1	-0.57032	2.19153	-4.86572	3.72508	0.565344	0.007706	41.4746	0.79468
CILP2	Moderate visual impairment, binocular	Wald ratio	1	0.163424	0.628427	-1.06829	1.39514	1.17754	0.343595	4.03554	0.794823
CILP2	Iron deficiency	Wald ratio	1	0.211011	0.812237	-1.38097	1.803	1.23493	0.251334	6.0678	0.795025
CILP2	Graves disease, strict definition	Wald ratio	1	-0.08837	0.340451	-0.75565	0.578918	0.915426	0.469706	1.78411	0.795208
CILP2	Other abnormal products of conception	Wald ratio	1	-0.04448	0.171957	-0.38152	0.292554	0.956494	0.682825	1.33984	0.795885
CILP2	All dysplastic lesions of the cervix uteri	Wald ratio	1	0.052168	0.201906	-0.34357	0.447904	1.05355	0.709236	1.56503	0.796114
CILP2	Postmenopausal osteoporosis with pathological fracture	Wald ratio	1	-0.12651	0.489883	-1.08668	0.833661	0.881166	0.337335	2.30173	0.796218
CILP2	Twin gestation	Wald ratio	1	-0.08887	0.344675	-0.76443	0.586695	0.914966	0.465598	1.79804	0.796535
CILP2	Female infertility	Wald ratio	1	-0.04267	0.165871	-0.36778	0.282436	0.958228	0.692272	1.32636	0.796987
CILP2	Rubella [German measles]	Wald ratio	1	0.151779	0.590528	-1.00566	1.30921	1.1639	0.365805	3.70326	0.797161
CILP2	Syndactyly	Wald ratio	1	-0.61195	2.39124	-5.29879	4.07488	0.542291	0.004998	58.8434	0.798017
CILP2	Diabetic retinopathy	Wald ratio	1	-0.04998	0.195773	-0.43369	0.333738	0.951251	0.648112	1.39618	0.798506
CILP2	Diseases of oral cavity, salivary glands and jaws	Wald ratio	1	-0.01588	0.062248	-0.13789	0.106124	0.984244	0.871197	1.11196	0.798619
CILP2	Other retinal disorders	Wald ratio	1	-0.03166	0.124098	-0.27489	0.211575	0.968839	0.759657	1.23562	0.79865
CILP2	Melanocytic naevi of scalp and neck	Wald ratio	1	0.182888	0.718186	-1.22476	1.59053	1.20068	0.293829	4.90636	0.798991
CILP2	Prolapse and hernia of ovary and fallopian tube	Wald ratio	1	0.144294	0.56733	-0.96767	1.25626	1.15522	0.379966	3.51227	0.799234
CILP2	HSIL lesion of the cervix uteri, vagina or vulva	Wald ratio	1	0.058814	0.232342	-0.39658	0.514203	1.06058	0.672619	1.67231	0.800164
CILP2	Cystic kidney disease	Wald ratio	1	0.158982	0.628283	-1.07245	1.39042	1.17232	0.342169	4.01652	0.800235
CILP2	TMD muscular pain linked with fibromyalgia	Wald ratio	1	-0.29962	1.18572	-2.62364	2.02439	0.741098	0.072539	7.57151	0.800506
CILP2	Marasmic kwashiorkor	Wald ratio	1	0.601408	2.3838	-4.07085	5.27366	1.82469	0.017063	195.129	0.800817
CILP2	Other menopausal disorders	Wald ratio	1	0.038987	0.154645	-0.26412	0.342091	1.03976	0.767883	1.40789	0.800961
CILP2	Benign lipomatous neoplasm of of intra-abdominal organs	Wald ratio	1	-0.54226	2.151	-4.75822	3.67371	0.581435	0.008581	39.3979	0.800968
CILP2	Chronic nephritic syndrome	Wald ratio	1	0.137556	0.548958	-0.9384	1.21351	1.14747	0.391253	3.36529	0.802141
CILP2	Right ventricular outflow tract obstruction	Wald ratio	1	-0.30731	1.2265	-2.71126	2.09664	0.735422	0.066453	8.13877	0.802156
CILP2	Ankylosing spondylitis, strict definition	Wald ratio	1	-0.12842	0.513403	-1.13469	0.877846	0.87948	0.32152	2.40571	0.802477
CILP2	Other inflammatory liver diseases	Wald ratio	1	-0.10566	0.422532	-0.93382	0.722505	0.899733	0.39305	2.05959	0.802544
CILP2	Deviated nasal septum	Wald ratio	1	-0.04295	0.17181	-0.37969	0.293801	0.957963	0.684071	1.34152	0.802616
CILP2	Other/unspecified synovitis and tenosynovitis	Wald ratio	1	0.074926	0.299916	-0.51291	0.662762	1.0778	0.598751	1.94014	0.802724
CILP2	Noise effects on inner ear	Wald ratio	1	-0.13817	0.553438	-1.22291	0.946571	0.870952	0.294373	2.57686	0.802855
CILP2	Benign neoplasm: Respiratory system, unspecified	Wald ratio	1	0.616411	2.47915	-4.24272	5.47554	1.85227	0.014369	238.779	0.80364
CILP2	Circumscribed brain atrophy	Wald ratio	1	0.206489	0.830581	-1.42145	1.83443	1.22935	0.241364	6.26155	0.803665
CILP2	Embolism and thrombosis of abdominal aorta	Wald ratio	1	-0.6009	2.4177	-5.33959	4.1378	0.54832	0.004798	62.6648	0.803716
CILP2	Congenital musculoskeletal deformities of head, face, spine and chest	Wald ratio	1	-0.25288	1.01778	-2.24773	1.74198	0.776565	0.105639	5.70862	0.803781
CILP2	Other infiltrative disorders of skin and subcutaneous tissue	Wald ratio	1	0.403781	1.6291	-2.78926	3.59682	1.49748	0.061467	36.4821	0.804247
CILP2	Glaucoma secondary to eye trauma	Wald ratio	1	0.350098	1.42179	-2.4366	3.1368	1.41921	0.087457	23.0301	0.805498
CILP2	Selective deficiency of immunoglobulin A [IgA]y	Wald ratio	1	-0.41077	1.67277	-3.6894	2.86787	0.663142	0.024987	17.5995	0.806023
CILP2	Paracetamol of NSAID medication	Wald ratio	1	-0.02049	0.083485	-0.18412	0.143135	0.979714	0.831832	1.15389	0.806076
CILP2	Brachial plexus disorders	Wald ratio	1	0.084357	0.344151	-0.59018	0.758894	1.08802	0.554228	2.13591	0.806366
CILP2	Organ-limited amyloidosis	Wald ratio	1	-0.47328	1.93798	-4.27173	3.32517	0.622958	0.013958	27.8038	0.807068
CILP2	Other crystal arthropathies	Wald ratio	1	-0.20682	0.847679	-1.86827	1.45463	0.813163	0.15439	4.28288	0.80724
CILP2	Other endophthalmitis	Wald ratio	1	0.384576	1.58643	-2.72482	3.49397	1.46899	0.065558	32.9164	0.808458
CILP2	Testicular hypofunction	Wald ratio	1	-0.15517	0.643793	-1.417	1.10667	0.856273	0.24244	3.02427	0.80954
CILP2	Recurrent cholesteatoma of postmastoidectomy cavity	Wald ratio	1	-0.47655	1.9852	-4.36755	3.41444	0.620919	0.012682	30.4	0.810289
CILP2	Bronchiectasis	Wald ratio	1	0.094627	0.394424	-0.67844	0.867698	1.09925	0.507405	2.38142	0.810399
CILP2	Unspecified lump in breast	Wald ratio	1	0.063999	0.266967	-0.45926	0.587253	1.06609	0.631754	1.79904	0.810543
CILP2	Hereditary deficiency of other clotting factors	Wald ratio	1	0.283436	1.1841	-2.0374	2.60428	1.32768	0.130367	13.5214	0.810821
CILP2	Benign neoplasm of ovary	Wald ratio	1	-0.06103	0.255145	-0.56112	0.439054	0.940794	0.570572	1.55124	0.810951
CILP2	Gastrojejunal ulcer	Wald ratio	1	-0.23669	0.992192	-2.18139	1.70801	0.789236	0.112885	5.51795	0.811453
CILP2	Other specified/unspecified disorders of bone/cartilage	Wald ratio	1	-0.15529	0.651804	-1.43283	1.12224	0.856166	0.238634	3.07174	0.811689
[truncated: 430 more rows]
