# Supplementary material for: Exploration of potential novel drug targets for rheumatoid arthritis by plasma proteome screening
Source: PLoS Comput Biol. 2025 Sep 25;21(9):e1013333. doi: 10.1371/journal.pcbi.1013333 (PMC12463240; doi:10.1371/journal.pcbi.1013333)
Supplement: S1 File — This file applies the steepest descent algorithm with a maximum of 50,000 steps and a convergence criterion of 1000 kJ/mol/nm, ensuring removal of steric clashes and relaxation of initial structures before equilibration. This file is in plain text format but is intended for use with GROMACS; users should open it with a text editor or within the GROMACS environment. (MDP) [file pcbi.1013333.s014.mdp]

define              = -DFLEXIBLE
integrator          = steep
dt                  = 0.001
nsteps              = 100000
emtol               = 100.0
emstep              = 0.005

nstxout             = 50
nstvout             = 0
nstfout             = 0
nstlog              = 50
nstenergy           = 50
nstxout-compressed  = 50
compressed-x-grps   = system

pbc                 = xyz
cutoff-scheme       = Verlet
coulombtype         = PME
rcoulomb            = 1.0
vdwtype             = Cut-off
rvdw                = 1.0
DispCorr            = EnerPres

constraints         = none
