# Supplementary material for: Exploration of potential novel drug targets for rheumatoid arthritis by plasma proteome screening
Source: PLoS Comput Biol. 2025 Sep 25;21(9):e1013333. doi: 10.1371/journal.pcbi.1013333 (PMC12463240; doi:10.1371/journal.pcbi.1013333)
Supplement: S2 File — It uses the V-rescale thermostat (300 K) and Parrinello-Rahman barostat (1.0 bar), with a time step of 2 fs and constraints applied via the LINCS algorithm. This setup stabilizes pressure and density before the production MD run. This file is in plain text format but is intended for use with GROMACS; users should open it with a text editor or within the GROMACS environment. (MDP) [file pcbi.1013333.s015.mdp]

define              = -DPOSRES -DPOSRES_FC_X=1000 -DPOSRES_FC_Y=1000 -DPOSRES_FC_Z=1000
integrator          = md
dt                  = 0.001
nsteps              = 10000
comm-grps           = system
comm-mode           = None
refcoord-scaling    = com

nstxout             = 0
nstvout             = 0
nstfout             = 0
nstlog              = 500
nstenergy           = 500
nstxout-compressed  = 1000
compressed-x-grps   = system

pbc                 = xyz
cutoff-scheme       = Verlet
coulombtype         = PME
rcoulomb            = 1.0
vdwtype             = Cut-off
rvdw                = 1.0
DispCorr            = EnerPres

Tcoupl              = V-rescale
tc-grps             = system
tau_t               = 0.2
ref_t               = 300

Pcoupl              = C-rescale
pcoupltype          = isotropic
tau_p               = 0.5
ref_p               = 1
compressibility     = 4.5e-5
freezegrps          =  
freezedim           =  

constraints         = h-bonds
