# Supplementary material for: Exploration of potential novel drug targets for rheumatoid arthritis by plasma proteome screening
Source: PLoS Comput Biol. 2025 Sep 25;21(9):e1013333. doi: 10.1371/journal.pcbi.1013333 (PMC12463240; doi:10.1371/journal.pcbi.1013333)
Supplement: S3 File — It defines a 50 ns simulation using a 2 fs time step, with temperature and pressure maintained using V-rescale thermostat and Parrinello-Rahman barostat. The file includes constraints, neighbor list updates, and energy output settings for trajectory collection and analysis. This file is in plain text format but is intended for use with GROMACS; users should open it with a text editor or within the GROMACS environment. (MDP) [file pcbi.1013333.s016.mdp]

define              = 
integrator          = md
dt                  = 0.002
nsteps              = 50000000

nstxout             = 0
nstvout             = 0
nstfout             = 0
nstlog              = 5000
nstenergy           = 1000
nstxout-compressed  = 10000
compressed-x-grps   = system

pbc                 = xyz
cutoff-scheme       = Verlet
coulombtype         = PME
rcoulomb            = 1.2
vdwtype             = Cut-off
rvdw                = 1.2
DispCorr            = EnerPres

Tcoupl              = V-rescale
tc-grps             = system
tau_t               = 0.2
ref_t               = 300

Pcoupl              = C-rescale
pcoupltype          = isotropic
tau_p               = 2
ref_p               = 1
compressibility     = 4.5e-5

constraints         = none
