# Supplementary material for: Exploration of potential novel drug targets for rheumatoid arthritis by plasma proteome screening
Source: PLoS Comput Biol. 2025 Sep 25;21(9):e1013333. doi: 10.1371/journal.pcbi.1013333 (PMC12463240; doi:10.1371/journal.pcbi.1013333)
Supplement: S4 File — (S4_File.CSV) [file pcbi.1013333.s017.csv]

	GSE74143_RA1	GSE74143_RA2	GSE74143_RA3	GSE74143_RA4	GSE74143_RA5	GSE74143_RA6	GSE74143_RA7	GSE74143_RA8	GSE74143_RA9	GSE74143_RA10	GSE74143_RA11	GSE74143_RA12	GSE74143_RA13	GSE74143_RA14	GSE74143_RA15	GSE74143_RA16	GSE74143_RA17	GSE74143_RA18	GSE74143_RA19	GSE74143_RA20	GSE74143_RA21	GSE74143_RA22	GSE74143_RA23	GSE74143_RA24	GSE74143_RA25	GSE74143_RA26	GSE74143_RA27	GSE74143_RA28	GSE74143_RA29	GSE74143_RA30	GSE74143_RA31	GSE74143_RA32	GSE74143_RA33	GSE74143_RA34	GSE74143_RA35	GSE74143_RA36	GSE74143_RA37	GSE74143_RA38	GSE74143_RA39	GSE74143_RA40	GSE74143_RA41	GSE74143_RA42	GSE74143_RA43	GSE74143_RA44	GSE74143_RA45	GSE74143_RA46	GSE74143_RA47	GSE74143_RA48	GSE74143_RA49
CILP2	17.30931242	14.73594054	5.318651026	13.84705842	9.707288712	9.227514703	13.43489506	5.899988761	17.67056089	19.17971436	7.60818307	14.67709555	14.71247497	7.906422908	13.57980467	13.11300983	6.256218406	7.134459352	5.738370458	10.13551279	12.85547312	11.54900141	13.29842454	9.705641242	7.078401935	10.81992141	5.818572669	14.24183287	9.534249322	7.931989754	15.40470875	10.20050911	12.06544895	17.76035722	17.28698518	15.68013357	10.83041797	10.57984702	6.482269171	16.38637991	13.94324587	16.54533642	12.41614026	6.097498056	18.14756577	9.323007873	21.25520935	13.12932803	8.417396724
FCRL3	26.91855943	33.58148565	38.58920925	30.41954209	21.99890833	27.44449429	31.11658244	31.54301338	25.93124973	26.05432023	28.67906751	20.88055198	24.76497625	19.42624982	35.01460682	24.06378539	28.10561922	59.54686042	40.43193223	42.11682148	18.97682641	32.75035644	36.31541756	37.39257684	27.90573765	34.41538623	17.58878542	36.65478923	21.72507681	27.03043637	29.93971391	23.49146689	34.20363537	20.26467495	32.08384022	17.09747025	29.41134661	34.30147984	33.13066372	31.5855824	34.33989193	36.08515786	32.71963346	22.71797678	41.69067961	14.84691021	29.84525885	20.10103779	40.42319883
TNFAIP3	54.94555869	52.3381174	39.47512623	38.4390127	63.12295877	46.63566751	53.11451636	48.97399076	51.34041931	58.90124366	46.94476287	49.11673677	35.4500141	43.90023322	53.61487883	57.75264816	51.23866449	51.48549368	58.3386446	51.17700034	48.8470691	47.72679852	49.43493997	53.54141247	64.84233541	49.51766508	50.16841305	50.03852424	57.03872596	57.08535467	55.32841123	51.54181502	48.33033905	63.80609959	43.92004778	45.90644461	51.40870738	49.07537503	48.04979074	46.02792015	59.85640461	50.60738782	54.39147455	57.38492893	48.84154949	47.63068043	47.36892493	58.55699932	58.42594222
EHBP1	39.26020537	40.55448898	37.49249559	34.3866405	43.38047116	41.90316667	45.43790457	33.97207129	50.52313916	41.36428383	43.68482213	56.11765525	36.48763881	35.05177065	31.99624224	45.49022939	22.98042578	36.37545237	34.90251338	18.36627309	35.25762453	36.3988288	32.16956006	33.19614889	34.23922375	40.85311868	32.92643981	38.6739957	34.26486728	34.87558598	35.61679296	25.84746742	25.93084448	34.8256458	26.73509298	31.44682454	31.79432131	39.76075648	41.12986972	44.34622813	35.23968427	28.37226009	48.69537693	46.5682395	38.56586329	37.50619376	60.02268296	38.37777541	32.76271675
HAPLN4	7.114483085	5.437822932	7.4255728	3.155647487	10.69963059	10.31573319	3.568299649	4.771171487	8.585845254	6.860093515	4.757751637	9.059527187	9.897884196	6.563608945	5.296652063	2.972278441	8.711043378	6.646910994	5.896982761	10.29259004	4.641164375	5.02312116	8.717571089	6.692632331	7.657507995	5.745275276	5.967424257	4.507645665	6.054985845	4.592154711	5.58486372	6.431384978	12.66204225	6.232992165	3.779849317	4.914696995	6.633005496	4.800280757	9.630215577	7.601661136	6.42453187	7.630310013	8.088137344	8.631415142	3.602533945	5.617451833	5.119759964	6.6856229	8.722514317
[truncated: 794 more columns]
