# Supplementary material for: Exploration of potential novel drug targets for rheumatoid arthritis by plasma proteome screening
Source: PLoS Comput Biol. 2025 Sep 25;21(9):e1013333. doi: 10.1371/journal.pcbi.1013333 (PMC12463240; doi:10.1371/journal.pcbi.1013333)
Supplement: S5 File — (S5_File.CSV) [file pcbi.1013333.s018.csv]

sample	group
GSE74143_RA1	RA
GSE74143_RA2	RA
GSE74143_RA3	RA
GSE74143_RA4	RA
GSE74143_RA5	RA
GSE74143_RA6	RA
GSE74143_RA7	RA
GSE74143_RA8	RA
GSE74143_RA9	RA
GSE74143_RA10	RA
GSE74143_RA11	RA
GSE74143_RA12	RA
GSE74143_RA13	RA
GSE74143_RA14	RA
GSE74143_RA15	RA
GSE74143_RA16	RA
GSE74143_RA17	RA
GSE74143_RA18	RA
GSE74143_RA19	RA
GSE74143_RA20	RA
GSE74143_RA21	RA
GSE74143_RA22	RA
GSE74143_RA23	RA
GSE74143_RA24	RA
GSE74143_RA25	RA
GSE74143_RA26	RA
GSE74143_RA27	RA
GSE74143_RA28	RA
GSE74143_RA29	RA
GSE74143_RA30	RA
GSE74143_RA31	RA
GSE74143_RA32	RA
GSE74143_RA33	RA
GSE74143_RA34	RA
GSE74143_RA35	RA
GSE74143_RA36	RA
GSE74143_RA37	RA
GSE74143_RA38	RA
GSE74143_RA39	RA
GSE74143_RA40	RA
GSE74143_RA41	RA
GSE74143_RA42	RA
GSE74143_RA43	RA
GSE74143_RA44	RA
GSE74143_RA45	RA
GSE74143_RA46	RA
GSE74143_RA47	RA
GSE74143_RA48	RA
GSE74143_RA49	RA
GSE74143_RA50	RA
GSE74143_RA51	RA
GSE74143_RA52	RA
GSE74143_RA53	RA
GSE74143_RA54	RA
GSE74143_RA55	RA
GSE74143_RA56	RA
GSE74143_RA57	RA
GSE74143_RA58	RA
GSE74143_RA59	RA
GSE74143_RA60	RA
GSE74143_RA61	RA
GSE74143_RA62	RA
GSE74143_RA63	RA
GSE74143_RA64	RA
GSE74143_RA65	RA
GSE74143_RA66	RA
GSE74143_RA67	RA
GSE74143_RA68	RA
GSE74143_RA69	RA
GSE74143_RA70	RA
GSE74143_RA71	RA
GSE74143_RA72	RA
GSE74143_RA73	RA
GSE74143_RA74	RA
GSE74143_RA75	RA
GSE74143_RA76	RA
GSE74143_RA77	RA
GSE74143_RA78	RA
GSE74143_RA79	RA
GSE74143_RA80	RA
GSE74143_RA81	RA
GSE74143_RA82	RA
GSE74143_RA83	RA
GSE74143_RA84	RA
GSE74143_RA85	RA
GSE74143_RA86	RA
GSE74143_RA87	RA
GSE74143_RA88	RA
GSE74143_RA89	RA
GSE74143_RA90	RA
GSE74143_RA91	RA
GSE74143_RA92	RA
GSE74143_RA93	RA
GSE74143_RA94	RA
GSE74143_RA95	RA
GSE74143_RA96	RA
GSE74143_RA97	RA
GSE74143_RA98	RA
GSE74143_RA99	RA
GSE74143_RA100	RA
GSE74143_RA101	RA
GSE74143_RA102	RA
GSE74143_RA103	RA
GSE74143_RA104	RA
GSE74143_RA105	RA
GSE74143_RA106	RA
GSE74143_RA107	RA
GSE74143_RA108	RA
GSE74143_RA109	RA
GSE74143_RA110	RA
GSE74143_RA111	RA
GSE74143_RA112	RA
GSE74143_RA113	RA
GSE74143_RA114	RA
GSE74143_RA115	RA
GSE74143_RA116	RA
GSE74143_RA117	RA
GSE74143_RA118	RA
GSE74143_RA119	RA
GSE74143_RA120	RA
GSE74143_RA121	RA
GSE74143_RA122	RA
GSE74143_RA123	RA
GSE74143_RA124	RA
GSE74143_RA125	RA
GSE74143_RA126	RA
GSE74143_RA127	RA
GSE74143_RA128	RA
GSE74143_RA129	RA
GSE74143_RA130	RA
GSE74143_RA131	RA
GSE74143_RA132	RA
GSE74143_RA133	RA
GSE74143_RA134	RA
GSE74143_RA135	RA
GSE74143_RA136	RA
GSE74143_RA137	RA
GSE74143_RA138	RA
GSE74143_RA139	RA
GSE74143_RA140	RA
GSE74143_RA141	RA
GSE74143_RA142	RA
GSE74143_RA143	RA
GSE74143_RA144	RA
GSE74143_RA145	RA
GSE74143_RA146	RA
GSE74143_RA147	RA
GSE74143_RA148	RA
GSE74143_RA149	RA
GSE74143_RA150	RA
GSE74143_RA151	RA
GSE74143_RA152	RA
GSE74143_RA153	RA
GSE74143_RA154	RA
GSE74143_RA155	RA
GSE74143_RA156	RA
GSE74143_RA157	RA
GSE74143_RA158	RA
GSE74143_RA159	RA
GSE74143_RA160	RA
GSE74143_RA161	RA
GSE74143_RA162	RA
GSE74143_RA163	RA
GSE74143_RA164	RA
GSE74143_RA165	RA
GSE74143_RA166	RA
GSE74143_RA167	RA
GSE74143_RA168	RA
GSE74143_RA169	RA
GSE74143_RA170	RA
GSE74143_RA171	RA
GSE74143_RA172	RA
GSE74143_RA173	RA
GSE74143_RA174	RA
GSE74143_RA175	RA
GSE74143_RA176	RA
GSE74143_RA177	RA
GSE74143_RA178	RA
GSE74143_RA179	RA
GSE74143_RA180	RA
GSE74143_RA181	RA
GSE74143_RA182	RA
GSE74143_RA183	RA
GSE74143_RA184	RA
GSE74143_RA185	RA
GSE74143_RA186	RA
GSE74143_RA187	RA
GSE74143_RA188	RA
GSE74143_RA189	RA
GSE74143_RA190	RA
GSE74143_RA191	RA
GSE74143_RA192	RA
GSE74143_RA193	RA
GSE74143_RA194	RA
GSE74143_RA195	RA
GSE74143_RA196	RA
GSE74143_RA197	RA
GSE74143_RA198	RA
GSE74143_RA199	RA
GSE74143_RA200	RA
GSE74143_RA201	RA
GSE74143_RA202	RA
GSE74143_RA203	RA
GSE74143_RA204	RA
GSE74143_RA205	RA
GSE74143_RA206	RA
GSE74143_RA207	RA
GSE74143_RA208	RA
GSE74143_RA209	RA
GSE74143_RA210	RA
GSE74143_RA211	RA
GSE74143_RA212	RA
GSE74143_RA213	RA
GSE74143_RA214	RA
GSE74143_RA215	RA
GSE74143_RA216	RA
GSE74143_RA217	RA
GSE74143_RA218	RA
GSE74143_RA219	RA
GSE74143_RA220	RA
GSE74143_RA221	RA
GSE74143_RA222	RA
GSE74143_RA223	RA
GSE74143_RA224	RA
GSE74143_RA225	RA
GSE74143_RA226	RA
GSE74143_RA227	RA
GSE74143_RA228	RA
GSE74143_RA229	RA
GSE74143_RA230	RA
GSE74143_RA231	RA
GSE74143_RA232	RA
GSE74143_RA233	RA
GSE74143_RA234	RA
GSE74143_RA235	RA
GSE74143_RA236	RA
GSE74143_RA237	RA
GSE74143_RA238	RA
GSE74143_RA239	RA
GSE74143_RA240	RA
GSE74143_RA241	RA
GSE74143_RA242	RA
GSE74143_RA243	RA
GSE74143_RA244	RA
GSE74143_RA245	RA
GSE74143_RA246	RA
GSE74143_RA247	RA
GSE74143_RA248	RA
GSE74143_RA249	RA
GSE74143_RA250	RA
GSE74143_RA251	RA
GSE74143_RA252	RA
GSE74143_RA253	RA
GSE74143_RA254	RA
GSE74143_RA255	RA
GSE74143_RA256	RA
GSE74143_RA257	RA
GSE74143_RA258	RA
GSE74143_RA259	RA
GSE74143_RA260	RA
GSE74143_RA261	RA
GSE74143_RA262	RA
GSE74143_RA263	RA
GSE74143_RA264	RA
GSE74143_RA265	RA
GSE74143_RA266	RA
GSE74143_RA267	RA
GSE74143_RA268	RA
GSE74143_RA269	RA
GSE74143_RA270	RA
GSE74143_RA271	RA
GSE74143_RA272	RA
GSE74143_RA273	RA
GSE74143_RA274	RA
GSE74143_RA275	RA
GSE74143_RA276	RA
GSE74143_RA277	RA
GSE74143_RA278	RA
GSE74143_RA279	RA
GSE74143_RA280	RA
GSE74143_RA281	RA
GSE74143_RA282	RA
GSE74143_RA283	RA
GSE74143_RA284	RA
GSE74143_RA285	RA
GSE74143_RA286	RA
GSE74143_RA287	RA
GSE74143_RA288	RA
GSE74143_RA289	RA
GSE74143_RA290	RA
GSE74143_RA291	RA
GSE74143_RA292	RA
GSE74143_RA293	RA
GSE74143_RA294	RA
GSE74143_RA295	RA
GSE74143_RA296	RA
GSE74143_RA297	RA
GSE74143_RA298	RA
GSE74143_RA299	RA
GSE74143_RA300	RA
GSE74143_RA301	RA
GSE74143_RA302	RA
GSE74143_RA303	RA
GSE74143_RA304	RA
GSE74143_RA305	RA
GSE74143_RA306	RA
GSE74143_RA307	RA
GSE74143_RA308	RA
GSE74143_RA309	RA
GSE74143_RA310	RA
GSE74143_RA311	RA
GSE74143_RA312	RA
GSE74143_RA313	RA
GSE74143_RA314	RA
GSE74143_RA315	RA
GSE74143_RA316	RA
GSE74143_RA317	RA
GSE74143_RA318	RA
GSE74143_RA319	RA
GSE74143_RA320	RA
GSE74143_RA321	RA
GSE74143_RA322	RA
GSE74143_RA323	RA
GSE74143_RA324	RA
GSE74143_RA325	RA
GSE74143_RA326	RA
GSE74143_RA327	RA
GSE74143_RA328	RA
GSE74143_RA329	RA
GSE74143_RA330	RA
GSE74143_RA331	RA
GSE74143_RA332	RA
GSE74143_RA333	RA
GSE74143_RA334	RA
GSE74143_RA335	RA
GSE74143_RA336	RA
GSE74143_RA337	RA
GSE74143_RA338	RA
GSE74143_RA339	RA
GSE74143_RA340	RA
GSE74143_RA341	RA
GSE74143_RA342	RA
GSE74143_RA343	RA
GSE74143_RA344	RA
GSE74143_RA345	RA
GSE74143_RA346	RA
GSE74143_RA347	RA
GSE74143_RA348	RA
GSE74143_RA349	RA
GSE74143_RA350	RA
GSE74143_RA351	RA
GSE74143_RA352	RA
GSE74143_RA353	RA
GSE74143_RA354	RA
GSE74143_RA355	RA
GSE74143_RA356	RA
GSE74143_RA357	RA
GSE74143_RA358	RA
GSE74143_RA359	RA
GSE74143_RA360	RA
GSE74143_RA361	RA
GSE74143_RA362	RA
GSE74143_RA363	RA
GSE74143_RA364	RA
GSE74143_RA365	RA
GSE74143_RA366	RA
GSE74143_RA367	RA
GSE74143_RA368	RA
GSE74143_RA369	RA
GSE74143_RA370	RA
GSE74143_RA371	RA
GSE74143_RA372	RA
GSE74143_RA373	RA
GSE74143_RA374	RA
GSE74143_RA375	RA
GSE74143_RA376	RA
GSE74143_RA377	RA
GSE93272_RA1	RA
GSE93272_RA2	RA
GSE93272_RA3	RA
GSE93272_RA4	RA
GSE93272_RA5	RA
GSE93272_RA6	RA
GSE93272_RA7	RA
GSE93272_RA8	RA
GSE93272_RA9	RA
GSE93272_RA10	RA
GSE93272_RA11	RA
GSE93272_RA12	RA
GSE93272_RA13	RA
GSE93272_RA14	RA
GSE93272_RA15	RA
GSE93272_RA16	RA
GSE93272_RA17	RA
GSE93272_RA18	RA
GSE93272_RA19	RA
GSE93272_RA20	RA
GSE93272_RA21	RA
GSE93272_RA22	RA
GSE93272_RA23	RA
GSE93272_RA24	RA
GSE93272_RA25	RA
GSE93272_RA26	RA
GSE93272_RA27	RA
GSE93272_RA28	RA
GSE93272_RA29	RA
GSE93272_RA30	RA
GSE93272_RA31	RA
GSE93272_RA32	RA
GSE93272_RA33	RA
GSE93272_RA34	RA
GSE93272_RA35	RA
GSE93272_RA36	RA
GSE93272_RA37	RA
GSE93272_RA38	RA
GSE93272_RA39	RA
GSE93272_RA40	RA
GSE93272_RA41	RA
GSE93272_RA42	RA
GSE93272_RA43	RA
GSE93272_RA44	RA
GSE93272_RA45	RA
GSE93272_RA46	RA
GSE93272_RA47	RA
GSE93272_RA48	RA
GSE93272_RA49	RA
GSE93272_RA50	RA
GSE93272_RA51	RA
GSE93272_RA52	RA
GSE93272_RA53	RA
GSE93272_RA54	RA
GSE93272_RA55	RA
GSE93272_RA56	RA
GSE93272_RA57	RA
GSE93272_RA58	RA
GSE93272_RA59	RA
GSE93272_RA60	RA
GSE93272_RA61	RA
GSE93272_RA62	RA
GSE93272_RA63	RA
GSE93272_RA64	RA
GSE93272_RA65	RA
GSE93272_RA66	RA
GSE93272_RA67	RA
GSE93272_RA68	RA
GSE93272_RA69	RA
GSE93272_RA70	RA
GSE93272_RA71	RA
GSE93272_RA72	RA
GSE93272_RA73	RA
GSE93272_RA74	RA
GSE93272_RA75	RA
GSE93272_RA76	RA
GSE93272_RA77	RA
GSE93272_RA78	RA
GSE93272_RA79	RA
GSE93272_RA80	RA
GSE229449_RA1	RA
GSE229449_RA2	RA
GSE229449_RA3	RA
GSE229449_RA4	RA
GSE229449_RA5	RA
GSE229449_RA6	RA
GSE229449_RA7	RA
GSE229449_RA8	RA
GSE229449_RA9	RA
GSE229449_RA10	RA
GSE229449_RA11	RA
GSE229449_RA12	RA
GSE229449_RA13	RA
GSE229449_RA14	RA
GSE229449_RA15	RA
GSE229449_RA16	RA
GSE229449_RA17	RA
GSE229449_RA18	RA
GSE229449_RA19	RA
GSE229449_RA20	RA
GSE15573_RA1	RA
GSE15573_RA2	RA
GSE15573_RA3	RA
GSE15573_RA4	RA
GSE15573_RA5	RA
GSE15573_RA6	RA
GSE15573_RA7	RA
GSE15573_RA8	RA
GSE15573_RA9	RA
GSE15573_RA10	RA
GSE15573_RA11	RA
GSE15573_RA12	RA
GSE15573_RA13	RA
GSE15573_RA14	RA
GSE15573_RA15	RA
GSE15573_RA16	RA
GSE15573_RA17	RA
GSE15573_RA18	RA
GSE100786_RA1	RA
GSE100786_RA2	RA
GSE100786_RA3	RA
GSE100786_RA4	RA
GSE100786_RA5	RA
GSE100786_RA6	RA
GSE56649_RA1	RA
GSE56649_RA2	RA
GSE56649_RA3	RA
GSE56649_RA4	RA
GSE56649_RA5	RA
GSE56649_RA6	RA
GSE56649_RA7	RA
GSE56649_RA8	RA
GSE56649_RA9	RA
GSE56649_RA10	RA
GSE56649_RA11	RA
GSE56649_RA12	RA
GSE56649_RA13	RA
GSE93776_RA1	RA
GSE93776_RA2	RA
GSE93776_RA3	RA
GSE93776_RA4	RA
GSE93776_RA5	RA
GSE93776_RA6	RA
GSE93776_RA7	RA
GSE93776_RA8	RA
GSE93776_RA9	RA
GSE93776_RA10	RA
GSE93776_RA11	RA
GSE93776_RA12	RA
GSE93776_RA13	RA
GSE93776_RA14	RA
GSE93776_RA15	RA
GSE93776_RA16	RA
GSE93776_RA17	RA
GSE93776_RA18	RA
GSE93776_RA19	RA
GSE93776_RA20	RA
GSE93776_RA21	RA
GSE93776_RA22	RA
GSE93776_RA23	RA
GSE93776_RA24	RA
GSE93776_RA25	RA
GSE93776_RA26	RA
GSE93776_RA27	RA
GSE93776_RA28	RA
GSE93776_RA29	RA
GSE93776_RA30	RA
GSE93776_RA31	RA
GSE93776_RA32	RA
GSE93776_RA33	RA
GSE93776_RA34	RA
GSE93776_RA35	RA
GSE93776_RA36	RA
GSE93776_RA37	RA
GSE93776_RA38	RA
GSE93776_RA39	RA
GSE93776_RA40	RA
GSE93776_RA41	RA
GSE93776_RA42	RA
GSE93776_RA43	RA
GSE93776_RA44	RA
GSE93776_RA45	RA
GSE93776_RA46	RA
GSE93776_RA47	RA
GSE93776_RA48	RA
GSE93776_RA49	RA
GSE93776_RA50	RA
GSE93776_RA51	RA
GSE93776_RA52	RA
GSE93776_RA53	RA
GSE93776_RA54	RA
GSE93776_RA55	RA
GSE93776_RA56	RA
GSE93776_RA57	RA
GSE93776_RA58	RA
GSE93776_RA59	RA
GSE93776_RA60	RA
GSE93776_RA61	RA
GSE93776_RA62	RA
GSE93776_RA63	RA
GSE93776_RA64	RA
GSE93776_RA65	RA
GSE93776_RA66	RA
GSE93776_RA67	RA
GSE93776_RA68	RA
GSE93776_RA69	RA
GSE93776_RA70	RA
GSE93776_RA71	RA
GSE93776_RA72	RA
GSE93776_RA73	RA
GSE93776_RA74	RA
GSE93776_RA75	RA
GSE93776_RA76	RA
GSE93776_RA77	RA
GSE93776_RA78	RA
GSE93776_RA79	RA
GSE93776_RA80	RA
GSE93776_RA81	RA
GSE93776_RA82	RA
GSE93776_RA83	RA
GSE54629_RA1	RA
GSE54629_RA2	RA
GSE54629_RA3	RA
GSE54629_RA4	RA
GSE54629_RA5	RA
GSE54629_RA6	RA
GSE54629_RA7	RA
GSE54629_RA8	RA
GSE54629_RA9	RA
GSE54629_RA10	RA
GSE54629_RA11	RA
GSE54629_RA12	RA
GSE54629_RA13	RA
GSE54629_RA14	RA
GSE54629_RA15	RA
GSE54629_RA16	RA
GSE54629_RA17	RA
GSE54629_RA18	RA
GSE54629_RA19	RA
GSE54629_RA20	RA
GSE54629_RA21	RA
GSE54629_RA22	RA
GSE54629_RA23	RA
GSE54629_RA24	RA
GSE54629_RA25	RA
GSE54629_RA26	RA
GSE54629_RA27	RA
GSE54629_RA28	RA
GSE54629_RA29	RA
GSE54629_RA30	RA
GSE54629_RA31	RA
GSE54629_RA32	RA
GSE54629_RA33	RA
GSE54629_RA34	RA
GSE54629_RA35	RA
GSE54629_RA36	RA
GSE54629_RA37	RA
GSE54629_RA38	RA
GSE54629_RA39	RA
GSE54629_RA40	RA
GSE54629_RA41	RA
GSE54629_RA42	RA
GSE54629_RA43	RA
GSE54629_RA44	RA
GSE54629_RA45	RA
GSE54629_RA46	RA
GSE54629_RA47	RA
GSE54629_RA48	RA
GSE54629_RA49	RA
GSE54629_RA50	RA
GSE54629_RA51	RA
GSE54629_RA52	RA
GSE54629_RA53	RA
GSE54629_RA54	RA
GSE54629_RA55	RA
GSE54629_RA56	RA
GSE54629_RA57	RA
GSE54629_RA58	RA
GSE54629_RA59	RA
GSE54629_RA60	RA
GSE54629_RA61	RA
GSE54629_RA62	RA
GSE54629_RA63	RA
GSE54629_RA64	RA
GSE54629_RA65	RA
GSE54629_RA66	RA
GSE54629_RA67	RA
GSE54629_RA68	RA
GSE54629_RA69	RA
GSE93272_HC1	HC
GSE93272_HC2	HC
GSE93272_HC3	HC
GSE93272_HC4	HC
GSE93272_HC5	HC
GSE93272_HC6	HC
GSE93272_HC7	HC
GSE93272_HC8	HC
GSE93272_HC9	HC
GSE93272_HC10	HC
GSE93272_HC11	HC
GSE93272_HC12	HC
GSE93272_HC13	HC
GSE93272_HC14	HC
GSE93272_HC15	HC
GSE93272_HC16	HC
GSE93272_HC17	HC
GSE93272_HC18	HC
GSE93272_HC19	HC
GSE93272_HC20	HC
GSE93272_HC21	HC
GSE93272_HC22	HC
GSE93272_HC23	HC
GSE93272_HC24	HC
GSE93272_HC25	HC
GSE93272_HC26	HC
GSE93272_HC27	HC
GSE93272_HC28	HC
GSE93272_HC29	HC
GSE93272_HC30	HC
GSE93272_HC31	HC
GSE93272_HC32	HC
GSE93272_HC33	HC
GSE93272_HC34	HC
GSE93272_HC35	HC
GSE93272_HC36	HC
GSE93272_HC37	HC
GSE93272_HC38	HC
GSE93272_HC39	HC
GSE93272_HC40	HC
GSE93272_HC41	HC
GSE93272_HC42	HC
GSE93272_HC43	HC
GSE229449_HC1	HC
GSE229449_HC2	HC
GSE229449_HC3	HC
GSE229449_HC4	HC
GSE229449_HC5	HC
GSE229449_HC6	HC
GSE229449_HC7	HC
GSE229449_HC8	HC
GSE229449_HC9	HC
GSE229449_HC10	HC
GSE229449_HC11	HC
GSE229449_HC12	HC
GSE229449_HC13	HC
GSE229449_HC14	HC
GSE229449_HC15	HC
GSE229449_HC16	HC
GSE229449_HC17	HC
GSE229449_HC18	HC
GSE229449_HC19	HC
GSE229449_HC20	HC
GSE15573_HC1	HC
GSE15573_HC2	HC
GSE15573_HC3	HC
GSE15573_HC4	HC
GSE15573_HC5	HC
GSE15573_HC6	HC
GSE15573_HC7	HC
GSE15573_HC8	HC
GSE15573_HC9	HC
GSE15573_HC10	HC
GSE15573_HC11	HC
GSE15573_HC12	HC
GSE15573_HC13	HC
GSE15573_HC14	HC
GSE15573_HC15	HC
GSE56649_HC1	HC
GSE56649_HC2	HC
GSE56649_HC3	HC
GSE56649_HC4	HC
GSE56649_HC5	HC
GSE56649_HC6	HC
GSE56649_HC7	HC
GSE56649_HC8	HC
GSE56649_HC9	HC
GSE93776_HC1	HC
GSE93776_HC2	HC
GSE93776_HC3	HC
GSE93776_HC4	HC
GSE93776_HC5	HC
GSE93776_HC6	HC
GSE93776_HC7	HC
GSE93776_HC8	HC
GSE93776_HC9	HC
GSE93776_HC10	HC
GSE93776_HC11	HC
GSE93776_HC12	HC
GSE93776_HC13	HC
GSE93776_HC14	HC
GSE93776_HC15	HC
GSE93776_HC16	HC
GSE93776_HC17	HC
GSE93776_HC18	HC
GSE93776_HC19	HC
GSE93776_HC20	HC
GSE93776_HC21	HC
GSE93776_HC22	HC
GSE93776_HC23	HC
GSE93776_HC24	HC
GSE93776_HC25	HC
GSE93776_HC26	HC
GSE93776_HC27	HC
GSE93776_HC28	HC
GSE93776_HC29	HC
GSE93776_HC30	HC
GSE93776_HC31	HC
GSE93776_HC32	HC
GSE93776_HC33	HC
GSE93776_HC34	HC
GSE93776_HC35	HC
GSE93776_HC36	HC
GSE93776_HC37	HC
GSE93776_HC38	HC
GSE93776_HC39	HC
GSE93776_HC40	HC
GSE93776_HC41	HC
GSE93776_HC42	HC
GSE93776_HC43	HC
GSE93776_HC44	HC
GSE93776_HC45	HC
GSE93776_HC46	HC
GSE93776_HC47	HC
GSE93776_HC48	HC
GSE93776_HC49	HC
GSE93776_HC50	HC
GSE93776_HC51	HC
GSE93776_HC52	HC
GSE93776_HC53	HC
GSE93776_HC54	HC
GSE93776_HC55	HC
GSE93776_HC56	HC
GSE93776_HC57	HC
GSE93776_HC58	HC
GSE93776_HC59	HC
GSE93776_HC60	HC
GSE93776_HC61	HC
GSE93776_HC62	HC
GSE93776_HC63	HC
GSE93776_HC64	HC
GSE93776_HC65	HC
GSE93776_HC66	HC
GSE93776_HC67	HC
GSE93776_HC68	HC
GSE93776_HC69	HC
GSE93776_HC70	HC
GSE93776_HC71	HC
GSE93776_HC72	HC
GSE93776_HC73	HC
GSE93776_HC74	HC
GSE93776_HC75	HC
GSE93776_HC76	HC
GSE93776_HC77	HC
GSE93776_HC78	HC
GSE93776_HC79	HC
GSE93776_HC80	HC
GSE93776_HC81	HC
GSE93776_HC82	HC
GSE93776_HC83	HC
GSE93776_HC84	HC
GSE93776_HC85	HC
GSE93776_HC86	HC
GSE93776_HC87	HC
GSE93776_HC88	HC
GSE93776_HC89	HC
GSE93776_HC90	HC
