# Supplementary material for: Exploration of potential novel drug targets for rheumatoid arthritis by plasma proteome screening
Source: PLoS Comput Biol. 2025 Sep 25;21(9):e1013333. doi: 10.1371/journal.pcbi.1013333 (PMC12463240; doi:10.1371/journal.pcbi.1013333)
Supplement: S6 File — (S6_File.CSV) [file pcbi.1013333.s019.csv]

	CILP2	FCRL3	TNFAIP3	EHBP1	HAPLN4
GSE74143_RA1	17.30931242	26.91855943	54.94555869	39.26020537	7.114483085
GSE74143_RA2	14.73594054	33.58148565	52.3381174	40.55448898	5.437822932
GSE74143_RA3	5.318651026	38.58920925	39.47512623	37.49249559	7.4255728
GSE74143_RA4	13.84705842	30.41954209	38.4390127	34.3866405	3.155647487
GSE74143_RA5	9.707288712	21.99890833	63.12295877	43.38047116	10.69963059
GSE74143_RA6	9.227514703	27.44449429	46.63566751	41.90316667	10.31573319
GSE74143_RA7	13.43489506	31.11658244	53.11451636	45.43790457	3.568299649
GSE74143_RA8	5.899988761	31.54301338	48.97399076	33.97207129	4.771171487
GSE74143_RA9	17.67056089	25.93124973	51.34041931	50.52313916	8.585845254
GSE74143_RA10	19.17971436	26.05432023	58.90124366	41.36428383	6.860093515
GSE74143_RA11	7.60818307	28.67906751	46.94476287	43.68482213	4.757751637
GSE74143_RA12	14.67709555	20.88055198	49.11673677	56.11765525	9.059527187
GSE74143_RA13	14.71247497	24.76497625	35.4500141	36.48763881	9.897884196
GSE74143_RA14	7.906422908	19.42624982	43.90023322	35.05177065	6.563608945
GSE74143_RA15	13.57980467	35.01460682	53.61487883	31.99624224	5.296652063
GSE74143_RA16	13.11300983	24.06378539	57.75264816	45.49022939	2.972278441
GSE74143_RA17	6.256218406	28.10561922	51.23866449	22.98042578	8.711043378
GSE74143_RA18	7.134459352	59.54686042	51.48549368	36.37545237	6.646910994
GSE74143_RA19	5.738370458	40.43193223	58.3386446	34.90251338	5.896982761
GSE74143_RA20	10.13551279	42.11682148	51.17700034	18.36627309	10.29259004
GSE74143_RA21	12.85547312	18.97682641	48.8470691	35.25762453	4.641164375
GSE74143_RA22	11.54900141	32.75035644	47.72679852	36.3988288	5.02312116
GSE74143_RA23	13.29842454	36.31541756	49.43493997	32.16956006	8.717571089
GSE74143_RA24	9.705641242	37.39257684	53.54141247	33.19614889	6.692632331
GSE74143_RA25	7.078401935	27.90573765	64.84233541	34.23922375	7.657507995
GSE74143_RA26	10.81992141	34.41538623	49.51766508	40.85311868	5.745275276
GSE74143_RA27	5.818572669	17.58878542	50.16841305	32.92643981	5.967424257
GSE74143_RA28	14.24183287	36.65478923	50.03852424	38.6739957	4.507645665
GSE74143_RA29	9.534249322	21.72507681	57.03872596	34.26486728	6.054985845
GSE74143_RA30	7.931989754	27.03043637	57.08535467	34.87558598	4.592154711
GSE74143_RA31	15.40470875	29.93971391	55.32841123	35.61679296	5.58486372
GSE74143_RA32	10.20050911	23.49146689	51.54181502	25.84746742	6.431384978
GSE74143_RA33	12.06544895	34.20363537	48.33033905	25.93084448	12.66204225
GSE74143_RA34	17.76035722	20.26467495	63.80609959	34.8256458	6.232992165
GSE74143_RA35	17.28698518	32.08384022	43.92004778	26.73509298	3.779849317
GSE74143_RA36	15.68013357	17.09747025	45.90644461	31.44682454	4.914696995
GSE74143_RA37	10.83041797	29.41134661	51.40870738	31.79432131	6.633005496
GSE74143_RA38	10.57984702	34.30147984	49.07537503	39.76075648	4.800280757
GSE74143_RA39	6.482269171	33.13066372	48.04979074	41.12986972	9.630215577
GSE74143_RA40	16.38637991	31.5855824	46.02792015	44.34622813	7.601661136
GSE74143_RA41	13.94324587	34.33989193	59.85640461	35.23968427	6.42453187
GSE74143_RA42	16.54533642	36.08515786	50.60738782	28.37226009	7.630310013
GSE74143_RA43	12.41614026	32.71963346	54.39147455	48.69537693	8.088137344
GSE74143_RA44	6.097498056	22.71797678	57.38492893	46.5682395	8.631415142
GSE74143_RA45	18.14756577	41.69067961	48.84154949	38.56586329	3.602533945
GSE74143_RA46	9.323007873	14.84691021	47.63068043	37.50619376	5.617451833
GSE74143_RA47	21.25520935	29.84525885	47.36892493	60.02268296	5.119759964
GSE74143_RA48	13.12932803	20.10103779	58.55699932	38.37777541	6.6856229
GSE74143_RA49	8.417396724	40.42319883	58.42594222	32.76271675	8.722514317
GSE74143_RA50	6.069991657	20.99326815	52.39708272	29.36082958	8.677576998
GSE74143_RA51	9.646691693	27.98159124	55.24500556	42.43325917	11.35086564
GSE74143_RA52	8.442731058	36.98189827	47.11094516	37.5371238	5.336108432
GSE74143_RA53	8.476779433	37.02004987	47.17202809	42.5521092	6.496742838
GSE74143_RA54	8.915728416	35.32351291	53.94027572	39.43865338	4.822995376
GSE74143_RA55	12.68197695	21.40396925	55.13492605	39.1054629	6.951478614
GSE74143_RA56	9.015961442	21.57093832	51.17392931	38.12206236	6.374925754
GSE74143_RA57	12.96475939	24.13147725	53.01814543	23.10221186	8.591885111
GSE74143_RA58	12.46054592	46.58999716	49.14591045	30.73749795	10.35828747
GSE74143_RA59	13.35479425	33.47687418	50.62532166	33.67242651	5.674974336
GSE74143_RA60	16.65003568	26.27014729	61.22215462	33.45213754	6.346343252
GSE74143_RA61	7.181137992	34.01812829	55.15353596	38.65116983	8.079751814
GSE74143_RA62	11.72079193	28.82327428	56.27323827	22.36474442	14.90566967
GSE74143_RA63	12.17560526	28.9374447	47.01649934	36.85205851	6.696606898
GSE74143_RA64	17.09376442	32.1612779	58.02788789	32.06603179	4.958681465
GSE74143_RA65	11.5070214	32.404422	54.35498209	40.40831352	4.564533276
GSE74143_RA66	19.56773491	40.53821282	64.29112366	42.7643962	6.502980957
GSE74143_RA67	6.42899586	19.99692053	50.92749692	33.84798034	12.00272362
GSE74143_RA68	13.70102675	32.70469943	46.78335504	40.64633257	7.704792423
GSE74143_RA69	10.89235825	22.13608127	43.93049538	28.1838799	4.579118904
GSE74143_RA70	12.22243644	28.02148008	49.09382775	41.44831972	6.503393721
GSE74143_RA71	14.5123447	45.18822154	45.27520896	31.39080927	7.445110411
GSE74143_RA72	13.36731831	23.71859984	56.67664382	40.38411606	13.94014398
GSE74143_RA73	14.86742293	22.52285688	50.75029602	41.42842933	6.064156706
GSE74143_RA74	15.05618324	25.63897647	52.61281714	28.4718512	12.36398598
GSE74143_RA75	10.24698713	19.68993942	49.87431095	39.25615979	4.129805359
GSE74143_RA76	8.772198964	22.32679772	44.10711353	37.74088657	7.462146684
GSE74143_RA77	20.39266864	21.93317181	61.06038581	21.8885565	3.201355503
GSE74143_RA78	9.797804139	26.2221942	59.66000015	41.00034624	9.760606783
GSE74143_RA79	6.621848755	5.890744827	51.0544693	37.93373923	9.475903915
GSE74143_RA80	16.95961604	35.21203535	52.73445804	36.07442431	6.086745596
GSE74143_RA81	13.53548747	27.89586537	53.39508445	29.1604649	5.927586008
GSE74143_RA82	12.21210366	11.74779343	61.35594755	36.49144505	5.471850806
GSE74143_RA83	12.40888828	23.3564817	47.8937035	32.08053474	6.276992125
GSE74143_RA84	12.64501259	19.20299297	48.45513069	32.83517034	4.935492889
GSE74143_RA85	13.07088983	16.89570259	54.73761785	41.65577218	8.311715749
GSE74143_RA86	11.48442195	40.14127974	52.49598789	33.08474486	8.324057705
GSE74143_RA87	15.84021716	32.56035101	43.64146301	46.71370273	11.89416304
GSE74143_RA88	18.65542495	36.75961661	51.68430755	31.65811855	5.242568838
GSE74143_RA89	8.267648729	28.39976308	39.65361254	33.08337081	10.6246313
GSE74143_RA90	6.027249756	24.43374165	44.35910737	37.3846712	11.13662644
GSE74143_RA91	14.17828872	40.93754016	46.82141286	38.81032078	10.56090916
GSE74143_RA92	7.752819051	42.54121851	50.65858233	39.98399183	9.362037344
GSE74143_RA93	13.34259669	33.1230858	51.62332426	46.67573835	9.038082675
GSE74143_RA94	12.99960197	30.69456935	50.26248108	22.40087339	8.025245694
GSE74143_RA95	15.03329851	19.28559824	50.69595767	30.80034076	6.032420194
GSE74143_RA96	12.88455606	31.97311721	50.49435885	33.58282665	6.336673325
GSE74143_RA97	9.733537117	28.75605676	47.14800431	37.4620217	5.639686413
GSE74143_RA98	13.07924541	22.02735593	58.91313955	34.93525293	6.969275366
GSE74143_RA99	16.62622141	26.32638994	57.49178749	36.98917998	12.10514591
GSE74143_RA100	14.75464933	24.70913939	49.89528475	33.63340886	4.067348676
GSE74143_RA101	13.8813574	39.11138228	45.80785928	37.1420474	4.91794749
GSE74143_RA102	10.67685373	13.7160925	52.46772095	47.06932501	8.338134636
GSE74143_RA103	9.708053658	38.8169	54.92003098	36.87364785	6.806078577
GSE74143_RA104	15.97822723	22.88177125	56.78488417	36.04064535	8.601127966
GSE74143_RA105	15.67181808	35.25238087	48.4247972	24.3515694	5.669085324
GSE74143_RA106	14.15626874	34.32707333	52.40813182	31.78441196	7.608207895
GSE74143_RA107	12.85140849	24.08107531	52.04516659	28.71683805	8.480317822
GSE74143_RA108	16.19165187	42.57633694	51.52261524	41.03855541	9.34391278
GSE74143_RA109	8.014736428	37.81062139	66.22049915	27.06037376	6.379185163
GSE74143_RA110	12.0066623	39.20684717	57.55967668	37.62427787	3.894199268
GSE74143_RA111	8.141708629	30.11528	58.96860482	29.17486108	7.254592677
GSE74143_RA112	14.04383157	32.03442006	48.75190629	42.74592174	4.912891694
GSE74143_RA113	18.76285272	25.92179252	58.73151863	41.22997197	11.89048751
GSE74143_RA114	10.18234039	29.66402076	48.07525746	31.36175678	7.260606889
GSE74143_RA115	10.80713318	37.66333803	45.08911522	29.65051648	6.544432609
GSE74143_RA116	8.513438775	33.61738456	57.83646041	44.46405232	5.035192276
GSE74143_RA117	19.00357322	19.77216413	49.68864055	34.71545029	9.035085111
GSE74143_RA118	8.45006789	37.57914778	50.89220844	37.78801603	7.694706661
GSE74143_RA119	11.43751414	32.6053607	48.19017443	36.92577686	6.937245075
GSE74143_RA120	11.01051652	44.04607418	52.95363929	29.59934266	4.548785145
GSE74143_RA121	20.83726916	20.64220885	54.10637963	35.44570393	3.772728681
GSE74143_RA122	19.15664518	32.62789549	64.70124389	42.52584303	9.711100715
GSE74143_RA123	16.25230425	37.75159229	37.23108125	34.35027671	2.764069846
GSE74143_RA124	11.79608801	28.64143377	47.83626416	31.34121125	8.420273938
GSE74143_RA125	12.65328197	24.49758866	53.0672277	45.33488149	8.361015911
GSE74143_RA126	13.08001349	31.72648768	46.75707896	29.35529151	8.068179233
GSE74143_RA127	13.44971929	35.05579544	53.36454696	26.65984286	11.04972006
GSE74143_RA128	13.44593865	28.52479742	54.50829666	26.33928741	5.86485122
GSE74143_RA129	13.78261118	32.84283121	62.29026355	29.6926179	8.111980108
GSE74143_RA130	8.398063373	39.08430042	45.39635396	37.79754106	8.238054955
GSE74143_RA131	13.9055456	29.76840876	49.24971377	34.42458998	4.288982641
GSE74143_RA132	11.38420645	27.27497331	52.24151502	30.90270507	7.795361052
GSE74143_RA133	18.45992136	23.27470294	45.26409242	30.75805527	6.761850718
GSE74143_RA134	14.50900788	15.91039156	62.2557593	25.37679338	9.901022121
GSE74143_RA135	13.69268072	19.2709119	46.70684316	36.09842156	6.766973454
GSE74143_RA136	9.398057235	34.97348954	41.19224557	38.73201233	5.10531717
GSE74143_RA137	12.01468343	15.82786759	60.39267039	44.86389328	4.997034642
GSE74143_RA138	12.79173779	35.85210177	58.8592169	32.90148073	6.509880357
GSE74143_RA139	10.44239171	46.83212328	47.24039703	34.32728255	6.402921481
GSE74143_RA140	12.25174968	34.91640388	44.79753201	26.80221768	11.80242671
GSE74143_RA141	15.90593119	17.91985843	45.33757335	46.82282427	7.795809588
GSE74143_RA142	12.10701349	42.5936621	61.47243163	32.61700942	7.877151156
GSE74143_RA143	13.60349949	25.76874733	50.77157325	43.80796279	6.958182681
GSE74143_RA144	11.93385937	22.1996616	50.3156014	34.57070401	11.96321346
GSE74143_RA145	13.98293662	19.29654935	59.65778433	37.55384435	7.765008828
GSE74143_RA146	12.41537835	20.28108969	53.81384155	35.32420749	9.242489164
GSE74143_RA147	10.87726857	31.28841097	48.45439824	37.0511913	8.16718031
GSE74143_RA148	9.99876323	17.9474166	53.85924396	35.85065394	6.286450038
GSE74143_RA149	12.08000786	21.6653031	43.27937701	35.44332574	6.914248158
GSE74143_RA150	11.12888266	22.57229114	51.48049161	40.52743364	6.103101388
GSE74143_RA151	10.39553554	27.51787192	57.1421948	33.47197667	10.93364751
GSE74143_RA152	11.20803519	15.49825409	50.48943953	44.99331276	4.756600795
GSE74143_RA153	14.01768339	27.37550708	53.49796715	29.75221366	8.616374049
GSE74143_RA154	13.21814653	30.71892821	50.69336206	34.64796015	9.589246832
GSE74143_RA155	11.34025259	17.53007355	53.09027489	38.57557825	7.380189006
GSE74143_RA156	8.602558827	25.93180668	51.00142076	32.27192471	11.97634032
GSE74143_RA157	10.9794714	40.34935062	50.9269552	37.25249398	8.912956076
GSE74143_RA158	9.254469277	25.53019678	52.15920088	33.2676871	6.973428935
GSE74143_RA159	12.81280163	22.84999099	57.63270574	29.63099648	5.230490325
GSE74143_RA160	16.18594117	29.79360168	44.23085597	38.1884255	4.29791756
GSE74143_RA161	8.198992433	30.92734709	46.45149762	31.39266588	6.01736778
GSE74143_RA162	15.41124947	23.15504962	57.33916701	44.47882636	6.919443106
GSE74143_RA163	11.16122986	27.36422727	49.01031601	49.78943761	7.232802545
GSE74143_RA164	10.69671143	33.17532371	58.82266344	20.17102849	11.40008836
GSE74143_RA165	17.81177035	27.94834568	53.96218477	32.89195895	8.880379328
GSE74143_RA166	16.43936052	24.23688263	53.51627534	27.76588877	8.298360572
GSE74143_RA167	13.15713547	29.50129823	55.38160687	28.14148443	4.338455599
GSE74143_RA168	13.46423258	12.25984609	55.46902582	34.86448535	7.744085981
GSE74143_RA169	11.67353754	22.9781812	64.10794864	41.55351243	7.38226907
GSE74143_RA170	13.15640386	44.22809299	59.06254101	38.19865064	9.067326219
GSE74143_RA171	10.15386379	24.4530462	47.20053797	26.22760897	5.056438983
GSE74143_RA172	14.51389394	24.86620129	49.03909096	34.40757377	6.703320793
GSE74143_RA173	16.77695833	21.62215843	39.04145488	33.66923771	7.450295772
GSE74143_RA174	12.9878916	28.5796315	49.8584001	28.40836643	9.426236976
GSE74143_RA175	14.44599181	45.87016706	51.47075036	35.85479044	8.382581382
GSE74143_RA176	13.3471697	42.66952574	48.8000594	43.65624801	7.53759849
GSE74143_RA177	14.02691227	25.65210576	51.61979163	41.63792708	9.200802873
GSE74143_RA178	16.05830005	37.78422318	53.85875086	37.31047746	6.510628004
GSE74143_RA179	6.607917393	21.83818747	52.90376094	35.85319224	10.09608963
GSE74143_RA180	8.770382789	31.28605694	51.24472328	27.0664314	6.238910389
GSE74143_RA181	16.73846897	28.28766659	60.06450799	22.10409054	3.974520931
GSE74143_RA182	10.22463602	28.55718555	51.1313421	41.59866584	4.80750371
GSE74143_RA183	10.95692721	34.60930722	45.24103948	29.76066325	8.50041493
GSE74143_RA184	17.23946797	18.15896107	40.55416925	37.00272637	6.532141254
GSE74143_RA185	17.26486504	25.1930188	54.43439819	37.15817859	6.7204692
GSE74143_RA186	12.66780485	29.22780702	40.93626206	29.98137888	7.527387362
GSE74143_RA187	14.54917441	26.00057022	55.9134492	28.8414367	8.241923463
GSE74143_RA188	9.969859527	22.30884629	49.68674787	33.90844577	9.460669831
GSE74143_RA189	13.33510108	25.5470118	49.23281369	30.65445585	5.928040672
GSE74143_RA190	8.21069051	21.19894928	55.46466911	39.12168279	7.76041089
GSE74143_RA191	9.782527997	17.3680575	58.40859767	27.43244677	9.508858099
GSE74143_RA192	10.44509219	22.82621737	63.03721909	42.96371569	4.401551477
GSE74143_RA193	14.22502451	20.72825023	46.60887096	47.36479389	4.903047062
GSE74143_RA194	19.4612901	36.72263682	41.42867122	32.91350869	7.913027732
GSE74143_RA195	10.84658843	28.6351794	55.81283171	39.05032137	6.121961431
GSE74143_RA196	12.60591566	36.88109166	51.10287931	38.52246045	8.433282531
GSE74143_RA197	14.28513759	29.7561999	46.29273205	23.38086959	11.35491361
GSE74143_RA198	8.093870937	35.48322686	46.01049807	32.75008566	8.053953099
GSE74143_RA199	19.90515226	35.38045489	57.15259514	27.89295622	6.799158891
GSE74143_RA200	11.02840562	21.57613439	66.40122109	41.1904212	10.68461839
GSE74143_RA201	10.52258987	33.2255634	47.55112673	28.68688626	5.133403902
GSE74143_RA202	13.84976994	17.69481901	47.82195088	27.02995543	6.833906377
GSE74143_RA203	11.40157819	31.48182767	49.38827408	30.96280709	7.200857397
GSE74143_RA204	18.05005918	17.82794373	53.46821907	23.72245628	5.904038984
GSE74143_RA205	19.54014853	23.35009368	55.72537613	30.73742105	8.19312872
GSE74143_RA206	19.05214221	25.71089998	54.54541537	35.44309559	10.74092303
GSE74143_RA207	10.02518535	14.75050263	56.20917004	31.26016195	5.501744927
GSE74143_RA208	7.766900602	30.32307479	58.60805957	41.71824039	6.595227913
GSE74143_RA209	19.2083492	30.18247565	49.71150577	33.07426359	8.121340424
GSE74143_RA210	16.40686407	35.24457771	65.17127585	35.12328634	6.750049473
GSE74143_RA211	11.08902126	18.87464688	53.51410927	39.99876118	11.84639914
GSE74143_RA212	16.78143776	47.83343198	46.64384018	32.02051222	7.78753061
GSE74143_RA213	24.12593984	37.12938277	48.81485281	28.86204321	8.133099679
GSE74143_RA214	12.67391217	31.69498358	52.99529797	32.48811213	8.230448439
GSE74143_RA215	18.45537145	39.73170234	57.22825776	35.83108501	6.425623015
GSE74143_RA216	12.89767438	26.04886857	53.79490408	28.27993027	7.194781012
GSE74143_RA217	13.93323275	27.57758685	49.79161923	42.19316725	4.133526534
GSE74143_RA218	11.22486404	17.94038033	54.48410658	29.66516547	8.282091467
GSE74143_RA219	14.46523869	31.50462457	45.79297272	37.51698842	6.717685524
GSE74143_RA220	12.55373291	23.74725546	56.32076687	31.89898244	5.463786429
GSE74143_RA221	8.835499994	32.41292536	53.15603528	32.10641413	6.697009264
GSE74143_RA222	12.24275114	12.90421364	57.73089351	40.46319237	6.219337161
GSE74143_RA223	3.107492351	14.23379957	52.53831225	39.69283195	8.196746813
GSE74143_RA224	10.93008218	23.43139149	51.54021702	36.31403083	6.910639976
GSE74143_RA225	14.28647453	16.14014594	54.11365987	36.82493833	8.812299586
GSE74143_RA226	10.97284079	26.86393976	48.4072645	31.11851095	10.33263027
GSE74143_RA227	14.82120524	26.34993512	48.63580026	44.90980476	10.28608145
GSE74143_RA228	11.45289368	18.08167002	52.27253413	30.67528741	5.01302043
GSE74143_RA229	12.91945706	18.86440593	48.8071476	26.74471661	8.618413434
GSE74143_RA230	14.37215417	36.80568915	54.78902568	37.6837295	9.467244976
GSE74143_RA231	12.2329944	38.32983432	57.25793951	37.33992102	6.308684026
GSE74143_RA232	17.82829403	31.28234059	49.20566572	42.61142828	4.27503722
GSE74143_RA233	7.970300065	24.51310944	49.4602495	36.89280656	7.852602505
GSE74143_RA234	15.01273644	40.04371969	51.30763987	39.57245949	4.652603311
GSE74143_RA235	17.76029141	13.29605928	46.01388546	30.25245384	8.203295866
GSE74143_RA236	13.59665336	16.01578801	40.28462255	35.23256577	3.922491616
GSE74143_RA237	9.646641169	31.05197264	47.17194357	40.73207598	6.374016601
GSE74143_RA238	13.02751097	45.74442381	47.82075127	36.83997867	8.980896111
GSE74143_RA239	17.11129396	32.61288237	57.69596087	33.30331536	7.373981544
GSE74143_RA240	9.247293234	24.49217654	48.20035973	41.95236632	4.581200093
GSE74143_RA241	12.8554473	29.39649731	49.85427681	37.20559654	6.58779853
GSE74143_RA242	15.06784137	23.96406601	66.67288468	40.59400762	8.772941825
GSE74143_RA243	11.28646312	28.98807594	47.17617506	43.01950844	8.719289444
GSE74143_RA244	9.312980653	19.80199811	55.56303465	35.54602293	7.677511136
GSE74143_RA245	11.99083608	22.90114684	51.82461965	24.18148866	6.476956843
GSE74143_RA246	9.385570292	20.4450294	54.43234674	30.6859883	7.514292235
GSE74143_RA247	14.40262972	32.16097603	51.08245658	32.04425792	7.519671018
GSE74143_RA248	15.29646921	32.85964042	46.76867139	38.37804687	5.411168465
GSE74143_RA249	11.6311409	30.97444848	48.48292362	31.09779017	5.881836433
GSE74143_RA250	16.14531934	28.98400243	45.36549295	25.76259058	6.834691593
GSE74143_RA251	16.47315572	16.87860356	50.12835865	38.89979667	5.480412238
GSE74143_RA252	19.7788865	19.43087349	60.78115916	23.47320793	12.89815782
GSE74143_RA253	10.63283003	22.96856742	53.01754794	37.54215712	11.85108663
GSE74143_RA254	14.42708871	38.6874683	50.33895922	36.30925034	9.634715335
GSE74143_RA255	15.4366076	24.4105453	54.67512886	31.97688004	7.961120619
GSE74143_RA256	12.11463992	8.224667475	50.06894756	28.59024655	6.278613221
GSE74143_RA257	18.78585556	29.92452168	45.11194461	33.82440986	8.087988356
GSE74143_RA258	19.14362423	21.90704914	50.37335191	27.59285901	6.736483531
GSE74143_RA259	15.49920603	30.45596589	55.08410628	37.47824982	6.803411563
GSE74143_RA260	13.52370315	29.79171513	49.03387896	40.89556871	6.672182216
GSE74143_RA261	10.31601171	28.65505318	64.43070336	39.80101028	7.86862104
GSE74143_RA262	16.68653887	34.2575732	46.07147146	36.07853306	7.710975015
GSE74143_RA263	9.16699222	36.14856019	54.32847168	29.79462784	8.845595428
GSE74143_RA264	9.69097928	32.81506743	53.87068885	41.69575059	5.294980395
GSE74143_RA265	15.20152962	11.87984944	48.72272812	34.86637271	7.91121026
GSE74143_RA266	14.2091806	43.21086237	52.72305634	32.40923723	9.593865459
GSE74143_RA267	12.93948339	29.13854971	60.20802816	41.04407738	5.373279223
GSE74143_RA268	15.93317802	15.80947449	53.35433273	50.50551118	5.541870037
GSE74143_RA269	12.59302589	27.60766566	50.98942867	35.98534869	6.384131615
GSE74143_RA270	11.76713635	36.33034666	54.8302574	36.57430302	5.433843831
GSE74143_RA271	10.3315036	19.70213443	51.36210095	52.2286425	8.560563283
GSE74143_RA272	12.87610948	33.21967613	48.11834655	30.01180305	5.333746931
GSE74143_RA273	14.67419832	21.3152268	48.82214637	45.00879596	5.259377185
GSE74143_RA274	12.33641855	24.82275527	52.07849167	34.39035842	10.86924998
GSE74143_RA275	14.33206248	30.62265944	43.86665244	39.61861779	8.202494365
GSE74143_RA276	13.68900585	25.51658553	58.00711478	33.87063258	6.419005305
GSE74143_RA277	11.63176183	16.75506961	59.98343314	50.40726251	6.170186785
GSE74143_RA278	13.68819049	23.54926366	44.49816137	33.71154773	8.188488218
GSE74143_RA279	14.87507863	16.38887275	56.11916449	32.12798663	7.37811332
GSE74143_RA280	16.87941416	13.20930355	62.87950494	39.11084567	9.817121028
GSE74143_RA281	14.03066531	23.54473148	59.03095893	36.9849426	6.127526831
GSE74143_RA282	24.22044993	31.2096775	47.02138785	34.25422604	4.55925207
GSE74143_RA283	16.56119315	10.88441565	55.33809903	39.48110672	7.997492955
GSE74143_RA284	13.73955136	31.62773434	45.84066064	38.91403277	5.353247685
GSE74143_RA285	14.16495146	25.92661163	49.2401537	30.77019817	5.936506664
GSE74143_RA286	11.04180608	39.75663805	55.86546871	35.78800474	5.430850183
GSE74143_RA287	13.15335664	28.0623166	56.85541816	25.89041501	11.17796318
GSE74143_RA288	17.18022998	37.11452249	48.62502401	48.93176591	6.145322701
GSE74143_RA289	12.47908511	36.33710436	52.01072188	32.91556803	8.216984855
GSE74143_RA290	13.57539946	22.65239822	54.85283769	32.91333781	5.31080268
GSE74143_RA291	14.66345446	22.08973976	60.84371216	45.29156923	5.984237219
GSE74143_RA292	12.30457226	20.83943957	57.44998651	36.20560487	10.05679499
GSE74143_RA293	22.47181031	33.59034764	50.22329932	33.71349909	7.297061907
GSE74143_RA294	13.9184875	14.20307382	49.54264749	26.28958484	8.626237302
GSE74143_RA295	16.99651584	28.07770967	55.70984842	30.9643401	7.676494607
GSE74143_RA296	21.49675581	17.15608068	55.63055935	35.39232086	8.269395493
GSE74143_RA297	16.34066964	34.53565742	60.16350776	37.56467661	6.32905527
GSE74143_RA298	14.8378849	26.40025421	53.85919781	33.16835003	5.038118843
GSE74143_RA299	12.84875752	24.04755729	51.93368764	32.99081855	5.574200759
GSE74143_RA300	10.0394861	15.85754708	63.97452184	39.51678809	9.640328141
GSE74143_RA301	13.95921946	26.78500917	51.22457472	25.94730841	9.329545886
GSE74143_RA302	14.89517066	30.051953	51.81004104	33.82163245	10.02945948
GSE74143_RA303	14.8502054	26.66753609	52.36012308	39.06703379	10.25144682
GSE74143_RA304	10.38214877	22.1337057	50.05986517	43.47303296	8.544085858
GSE74143_RA305	13.41071408	73.16101904	60.02990727	27.29794158	7.319647508
GSE74143_RA306	12.04366699	33.9125368	47.44586726	31.84529818	7.307338567
GSE74143_RA307	15.89156639	29.10479462	45.11803231	41.55681234	9.613708848
GSE74143_RA308	12.06320232	27.41305221	53.61472236	36.63668177	10.37208368
GSE74143_RA309	9.95534533	45.177145	51.23898352	39.57753906	7.275103802
GSE74143_RA310	13.83753125	19.27397997	59.06370084	33.32101196	4.332999314
GSE74143_RA311	24.33510544	19.84704982	42.65289411	34.69677034	5.960546408
GSE74143_RA312	15.49021268	12.40674143	51.14695229	47.08390504	9.857152761
GSE74143_RA313	18.69455293	11.36106973	55.11531481	28.52583982	5.112492213
GSE74143_RA314	12.16916548	20.51660354	55.82361971	27.27204548	7.691612526
GSE74143_RA315	15.23336541	27.84039992	53.38584674	26.28170106	9.329422925
GSE74143_RA316	10.4492969	22.61996342	53.32230388	33.78301172	4.635026848
GSE74143_RA317	16.41924649	23.85731519	49.40885665	40.70033924	5.460238111
GSE74143_RA318	17.64341765	31.35984531	56.33388156	47.18229327	6.742352844
GSE74143_RA319	10.4622215	29.47005273	70.23730477	44.8722416	7.313318494
GSE74143_RA320	16.14294117	30.6612433	44.68056923	33.11801661	4.802197681
GSE74143_RA321	17.26733865	38.44728009	56.38800507	36.95269934	8.154105543
GSE74143_RA322	15.65573944	28.2558633	57.93920768	34.07013213	9.233835561
GSE74143_RA323	10.02283426	19.6170136	55.25708628	44.51380307	6.952841466
GSE74143_RA324	19.34332983	20.05706329	55.6068492	41.59701962	4.941577134
GSE74143_RA325	11.73927358	22.28203327	63.38002684	30.48549492	10.2188812
GSE74143_RA326	22.63065742	23.98610271	33.46288135	27.45902677	7.546006205
GSE74143_RA327	13.63540588	24.99632079	59.13141557	35.29257566	5.118250372
GSE74143_RA328	10.47807075	27.81835939	53.1998669	31.04267958	6.854662842
GSE74143_RA329	9.150084682	18.46755164	46.17157613	33.26113705	3.898783061
GSE74143_RA330	13.59849345	27.22846672	46.38558745	31.45936536	5.784728379
GSE74143_RA331	12.17797982	22.49121499	48.50479233	34.41565338	5.818883284
GSE74143_RA332	19.73186492	30.77645646	57.25801186	35.17442523	8.212315652
GSE74143_RA333	10.10229578	10.25774633	56.18771521	34.23244372	7.363240057
GSE74143_RA334	15.61856373	24.81755976	60.61942729	37.56646094	5.70302393
GSE74143_RA335	12.04391511	29.97837571	53.67697788	31.67960114	6.82954878
GSE74143_RA336	15.86522191	31.89107742	60.04077593	34.71676654	7.36318662
GSE74143_RA337	9.892949531	40.72412729	52.28110358	40.42162768	7.440585569
GSE74143_RA338	15.98153016	4.214240213	53.36763661	40.7311191	9.489681452
GSE74143_RA339	10.24976128	26.40148841	56.68816071	29.1519834	9.007189404
GSE74143_RA340	12.74757116	15.12280795	62.69999994	25.65656484	9.26377846
GSE74143_RA341	21.52303382	20.89736813	64.86194401	46.8505235	6.392737241
GSE74143_RA342	12.62791538	20.90056326	53.45976874	35.8513723	11.86080239
GSE74143_RA343	24.51282368	53.41875675	38.31264531	21.96892103	4.051839189
GSE74143_RA344	7.735660933	29.01148331	59.1489463	36.73395225	7.281406747
GSE74143_RA345	7.239815381	15.34747312	57.87740522	34.39870903	11.00555975
GSE74143_RA346	21.11771611	25.69281541	54.17037257	28.90736432	5.982651312
GSE74143_RA347	11.45508865	22.3032507	47.01565007	23.55237366	8.315941709
GSE74143_RA348	9.240027451	28.77968101	57.56238605	46.33608093	6.30717784
GSE74143_RA349	23.32010805	22.10426647	55.28509243	44.83388862	5.240332701
GSE74143_RA350	12.12968582	37.95496118	61.82433199	39.09816103	8.461194528
GSE74143_RA351	9.871332284	30.30588649	52.25245394	29.63548183	7.86412879
GSE74143_RA352	13.43022969	20.3024103	53.4908075	25.10090594	8.030254872
GSE74143_RA353	12.47621922	18.80692348	63.05212088	42.7752528	7.14331633
GSE74143_RA354	10.69363114	20.35978827	50.0898636	36.66814192	7.236746623
GSE74143_RA355	9.039780692	23.40546022	52.18793882	45.63860329	5.152574673
GSE74143_RA356	14.16318696	22.61843541	61.84092633	32.25831918	3.461980015
GSE74143_RA357	16.70111793	29.2706197	61.03354918	30.71310251	6.529133001
GSE74143_RA358	14.56055596	23.50950286	48.01558888	39.10870534	6.243859989
GSE74143_RA359	11.8811191	34.42598933	51.9608656	37.5618453	6.176044895
GSE74143_RA360	13.148876	33.31437126	54.24181672	49.26901735	5.732855473
GSE74143_RA361	19.14321546	21.87737499	50.96321259	36.52469285	10.61621378
GSE74143_RA362	10.98176481	23.65493816	57.36986753	40.57385099	5.872509675
GSE74143_RA363	12.79368419	19.36408861	47.22695811	34.82997084	9.930545406
GSE74143_RA364	12.55386197	20.26344825	53.97998482	33.49305624	3.831715377
GSE74143_RA365	21.96726236	20.67380467	59.14565774	46.19020152	8.959770736
GSE74143_RA366	17.72284252	17.29321995	57.41832545	18.9602539	3.446650376
GSE74143_RA367	16.39228612	37.82058404	55.90490491	23.65201557	10.26339239
GSE74143_RA368	12.9023171	17.50795828	58.92750684	45.12659179	4.210447987
GSE74143_RA369	15.4234879	27.37681152	42.48107253	36.46270606	8.042723797
GSE74143_RA370	10.69961703	24.68448275	49.57495862	28.38474911	7.297869528
GSE74143_RA371	15.9674395	27.70101869	51.17077943	30.94194299	7.118582379
GSE74143_RA372	19.02951922	30.34522127	40.95538833	30.78139682	6.101248834
GSE74143_RA373	16.78003187	21.3734151	55.16980772	50.30418416	9.765984516
GSE74143_RA374	11.68024811	29.29534691	55.7622221	31.98205417	8.149899903
GSE74143_RA375	16.10927541	24.08644083	54.34702209	44.60816822	5.893956501
GSE74143_RA376	17.17761052	13.98483245	57.1223209	43.3292593	7.249363924
GSE74143_RA377	15.84640331	13.99943406	59.52932122	38.50296631	10.67196927
GSE93272_RA1	12.4989211	27.46728122	49.66345311	41.30817932	9.343260985
GSE93272_RA2	13.09856429	24.3181915	43.02394623	26.3150963	9.664659992
GSE93272_RA3	12.41224197	26.56298148	51.23832726	26.2497023	5.862541538
GSE93272_RA4	12.38027321	29.79784932	56.66179306	33.54934577	12.48700205
GSE93272_RA5	13.03458139	35.72948769	52.0718276	32.45355843	5.109166456
GSE93272_RA6	13.22177452	20.02751935	50.35500051	33.29278823	9.852575248
GSE93272_RA7	12.9827962	31.33940077	54.86085027	39.3989132	8.677104815
GSE93272_RA8	13.67545285	39.9017532	48.47621135	32.71209106	11.568938
GSE93272_RA9	12.67382828	27.77937434	52.03251526	39.99235611	1.671715007
GSE93272_RA10	13.67426537	24.93534444	40.79461356	33.16792582	9.980331361
GSE93272_RA11	12.77668349	26.47524245	51.45955138	30.35515326	9.170836559
GSE93272_RA12	12.07635631	38.84594289	62.2921487	30.8284333	8.911022994
GSE93272_RA13	13.09741454	23.06305823	47.19333986	25.76696422	7.946910856
GSE93272_RA14	12.79265118	27.38534462	49.3870645	31.22729648	2.455807246
GSE93272_RA15	12.79109605	32.8822422	54.0024456	32.554283	6.436772036
GSE93272_RA16	14.04101834	20.72157345	54.77714013	27.96729053	7.794746319
GSE93272_RA17	13.45170151	27.90194445	50.30212421	36.314527	8.048003753
GSE93272_RA18	13.75138003	34.10357038	49.57669233	29.72783816	5.35972096
GSE93272_RA19	13.26937125	38.26455348	50.89866192	38.5838088	4.111407496
GSE93272_RA20	13.17533513	33.21421406	57.22779246	36.99403263	6.911194614
GSE93272_RA21	13.50083553	36.67337493	51.04943805	37.68937206	7.42983338
GSE93272_RA22	12.85540632	26.85038411	58.90598525	42.62571526	10.57317079
GSE93272_RA23	13.45280885	24.7973097	62.20585957	39.15207355	6.620908754
GSE93272_RA24	12.48336294	22.44391101	56.95930167	44.65843955	5.683671671
GSE93272_RA25	12.33817299	29.36505184	54.33647335	45.55284	11.61780643
GSE93272_RA26	13.58602031	29.25520128	48.36191499	30.98951966	10.57787978
GSE93272_RA27	12.86789685	23.46261236	55.81772323	38.67930241	6.735029086
GSE93272_RA28	13.68847052	17.22495337	45.96439739	39.97351289	9.11693386
GSE93272_RA29	12.27955371	34.9868853	50.33680871	41.21888755	-0.672104815
GSE93272_RA30	12.59839936	37.58833568	47.72068708	32.7317002	7.152957577
GSE93272_RA31	13.17242445	27.86940465	46.96649392	39.09769449	3.745702761
GSE93272_RA32	13.27093604	24.69271273	49.34037884	38.24309926	3.689342923
GSE93272_RA33	12.77604427	23.23997526	44.36589572	31.4783067	11.25630939
GSE93272_RA34	12.86927728	30.77272226	48.52113157	33.90903299	9.943436746
GSE93272_RA35	12.99628717	33.61430335	51.40892004	36.36053769	6.916351424
GSE93272_RA36	11.97715836	33.62082094	59.02244089	36.42583049	10.26258502
GSE93272_RA37	12.31133815	39.46553791	65.09146141	35.86854793	4.565554407
GSE93272_RA38	13.79389537	31.62496577	49.5797155	27.36283987	3.112984765
GSE93272_RA39	13.3762671	25.31432004	47.8838158	33.17930432	9.877489653
GSE93272_RA40	13.5713274	23.69739787	48.39059002	32.54295439	8.16339218
GSE93272_RA41	12.81834502	24.70392091	54.13190116	37.37655755	5.143413094
GSE93272_RA42	14.06649714	32.83235728	56.85679834	37.19708106	4.754189256
GSE93272_RA43	13.54316436	22.61001651	52.35021539	37.5985532	3.874220434
GSE93272_RA44	13.89782438	23.43866454	46.52657551	35.93069408	6.906933143
GSE93272_RA45	13.13175901	27.50886371	44.93620667	33.70231924	2.010742775
GSE93272_RA46	12.33790693	27.94812122	70.76608468	37.02249381	7.573379164
GSE93272_RA47	12.92769572	26.46540991	44.34411817	38.66876525	5.969072918
GSE93272_RA48	14.10691543	31.8515768	46.58800693	38.80247386	-2.662043118
GSE93272_RA49	12.84810438	37.94547324	54.62022022	38.70400013	13.10286386
GSE93272_RA50	12.80110541	29.87736398	52.80262292	34.59485326	6.160270255
GSE93272_RA51	12.98028325	34.30999517	52.23079271	35.00378977	7.462608786
GSE93272_RA52	13.51006814	36.77392222	51.60395596	37.66893355	6.729028636
GSE93272_RA53	12.63467635	32.30174884	46.81084387	32.54496781	5.486431652
GSE93272_RA54	14.15407559	20.6396188	53.55704142	37.85944724	4.091947967
GSE93272_RA55	12.80811385	25.37616147	53.56417472	37.87753936	5.980366231
GSE93272_RA56	12.31629275	29.65924525	51.86605876	41.29343912	6.292365505
GSE93272_RA57	12.63714691	24.40317048	52.51620535	34.06494969	10.28086483
GSE93272_RA58	14.18731605	18.31605701	50.97912251	31.21799013	7.611814701
GSE93272_RA59	12.60335876	25.3863526	48.23131718	28.9318714	9.472801758
GSE93272_RA60	12.89687049	26.22116431	50.46518928	28.7319093	9.233450433
GSE93272_RA61	13.18054322	28.63609501	51.16341175	39.08015122	8.87801676
GSE93272_RA62	13.27780181	29.07188291	52.60636503	39.2906086	6.11155699
GSE93272_RA63	13.5238798	22.00521146	57.60704207	32.31604908	7.944475453
GSE93272_RA64	13.35097577	32.4123679	60.2493119	35.22449489	13.49010419
GSE93272_RA65	13.37379548	26.5933441	58.72927539	35.91988423	9.623257414
GSE93272_RA66	14.02288974	28.32537882	60.88936376	39.30648537	6.096109132
GSE93272_RA67	12.1766764	23.11826274	45.27554298	33.94358291	1.139291267
GSE93272_RA68	12.61789296	26.0813737	55.40792195	43.58123781	5.804312472
GSE93272_RA69	12.36335917	26.35050742	47.47285215	28.06012712	8.733160051
GSE93272_RA70	12.74249326	28.03526033	53.91403764	35.42156196	4.226171553
GSE93272_RA71	13.55974198	20.88893706	46.77363014	36.05170431	4.642127281
GSE93272_RA72	13.4411584	27.68956111	50.1607014	22.74687367	11.62408714
GSE93272_RA73	12.88007847	32.41948714	49.94620047	33.97728389	10.49007015
GSE93272_RA74	12.67948466	27.67441505	51.3637214	34.82977142	17.82740777
GSE93272_RA75	13.04402461	26.5958494	48.36354756	35.62236266	9.114160226
GSE93272_RA76	12.50840185	26.98709274	49.7544264	29.34993478	7.209766251
GSE93272_RA77	14.29679304	19.63955606	44.74447754	31.59771449	6.4812795
GSE93272_RA78	14.70971877	22.85055378	50.27643673	37.18091715	8.849059302
GSE93272_RA79	13.20365866	27.18901243	48.52870173	34.34126669	7.766818455
GSE93272_RA80	12.05470711	35.41446455	52.21347534	40.47774415	10.46489584
GSE229449_RA1	17.11263234	32.6800265	56.70867143	38.5479575	6.257520849
GSE229449_RA2	15.90553987	39.73282773	54.19547081	36.89328225	7.268792716
GSE229449_RA3	13.94172544	31.50154969	56.63828574	36.75366889	8.648474676
GSE229449_RA4	17.7011163	23.15505956	50.62898359	39.3453886	7.417527589
GSE229449_RA5	18.39054335	31.1592728	55.24629613	40.01956637	6.494530929
GSE229449_RA6	9.23640029	26.18309682	55.73096773	35.97900139	7.157239854
GSE229449_RA7	14.13933027	32.26509193	56.20881353	36.70355827	6.989220035
GSE229449_RA8	8.377390079	20.7981676	54.61433445	38.3908629	8.088156264
GSE229449_RA9	13.48755022	26.57932419	54.20832841	37.11891694	6.696104841
GSE229449_RA10	9.068065885	32.40040595	57.74234354	37.22050982	8.721183994
GSE229449_RA11	8.901408909	35.81347323	51.5988501	37.16041689	8.124678879
GSE229449_RA12	12.50746243	31.17912287	52.48096132	37.4559308	6.932454334
GSE229449_RA13	13.08127337	32.43198591	56.6948552	38.23515998	6.235077096
GSE229449_RA14	17.65259836	21.45981438	53.74059607	37.69835012	7.805567361
GSE229449_RA15	12.56190146	32.66736847	59.26499537	35.86448293	7.169456488
GSE229449_RA16	13.01181275	17.79675074	53.51960961	37.11995788	6.542869402
GSE229449_RA17	14.03548284	34.05944051	56.9723549	38.21929987	7.142875735
GSE229449_RA18	19.97274385	27.38616416	51.75083923	37.57805589	6.059730354
GSE229449_RA19	18.48756046	40.60329893	55.33693642	38.62938341	6.607040622
GSE229449_RA20	7.672140363	28.84825661	53.11768601	38.7592339	7.047093757
GSE15573_RA1	11.91859803	32.45237319	56.35314802	38.74099064	7.358147514
GSE15573_RA2	12.93249189	20.71498977	52.50483981	35.92466869	11.18639039
GSE15573_RA3	14.97759463	32.02580818	44.04237719	22.87359122	24.02902951
GSE15573_RA4	14.93306937	25.0138638	47.26622449	41.35166184	1.270006305
GSE15573_RA5	8.326766281	28.87952052	53.38689966	35.77130124	9.827763273
GSE15573_RA6	2.330711373	32.71964804	54.72696456	39.36242436	6.112180944
GSE15573_RA7	8.933878662	33.46724614	56.56729912	42.23061114	3.185295586
GSE15573_RA8	21.0158732	29.44651711	47.79979956	41.0002092	2.274335741
GSE15573_RA9	29.96517353	25.13542988	47.57658366	33.75076607	14.36959625
GSE15573_RA10	13.92521561	22.43379782	52.50749588	36.87316753	3.299367496
GSE15573_RA11	11.07323308	32.96928666	58.04982092	32.91278958	7.225352351
GSE15573_RA12	31.26130743	27.18547117	44.50580904	21.99359342	-9.058425247
GSE15573_RA13	9.912965852	22.18002015	58.86789573	40.09418288	4.381175923
GSE15573_RA14	17.80512018	41.34245843	54.16603916	39.78879562	9.288770317
GSE15573_RA15	2.880083007	37.31838362	46.39357866	34.55597142	14.39902702
GSE15573_RA16	19.36599949	27.89458408	55.23311491	34.77541917	0.437066804
GSE15573_RA17	18.02433026	33.24208117	58.28810187	39.81217295	7.107006036
GSE15573_RA18	28.55393524	28.13086315	52.68190093	31.79020155	8.609912987
GSE100786_RA1	11.15622003	25.68234927	35.39149417	29.35398244	7.425822328
GSE100786_RA2	16.40543871	25.6165563	36.06712599	28.36485694	20.57169337
GSE100786_RA3	10.02549665	34.12465106	53.58613414	29.64738007	10.14274811
GSE100786_RA4	20.25773862	30.84263092	55.5651437	35.65654438	15.80490323
GSE100786_RA5	16.6632167	29.89473864	50.12996498	29.85803327	26.71612233
GSE100786_RA6	12.28858959	26.18756312	41.61521028	31.65414242	3.386912359
GSE56649_RA1	14.30138907	45.09018601	54.40184858	37.93089729	10.53735039
GSE56649_RA2	14.6846216	24.50856482	47.42047534	41.29239752	3.526289634
GSE56649_RA3	16.86824011	35.48274886	49.89293069	24.7686794	20.03261518
GSE56649_RA4	23.27305729	33.26408744	47.74907913	36.8392804	2.361858708
GSE56649_RA5	18.8257209	32.81596756	51.89844606	43.28543902	2.368280976
GSE56649_RA6	10.14758205	42.84451288	54.13707368	38.8000262	5.26737198
GSE56649_RA7	22.34028744	32.35531929	55.56702973	36.8576975	2.93409302
GSE56649_RA8	14.29917878	34.41047171	46.88216994	29.35779146	3.89974095
GSE56649_RA9	12.68441971	27.93847378	53.57293098	41.53212621	2.30615265
GSE56649_RA10	9.570457883	47.9147169	49.93812849	25.55045157	3.17365232
GSE56649_RA11	9.521542198	42.6329038	54.93350769	36.93628039	2.100672559
GSE56649_RA12	9.184751682	21.59705659	54.08297129	52.69123011	10.41558497
GSE56649_RA13	11.92242895	45.57887021	61.45483591	37.13132453	2.185234728
GSE93776_RA1	12.40917352	24.77748221	54.16952987	40.96146664	6.805706158
GSE93776_RA2	13.52372729	34.6291439	56.94975424	47.27649624	5.20644537
GSE93776_RA3	12.54254592	11.60481353	47.78805899	35.42122567	6.596954
GSE93776_RA4	14.41604552	13.51621663	45.52533851	34.27459808	5.483808301
GSE93776_RA5	12.90138333	22.18019962	56.07131406	44.85683957	6.611435706
GSE93776_RA6	10.61892247	24.9746568	53.62615712	42.64675109	5.227904447
GSE93776_RA7	11.52685531	35.34724144	55.84193287	32.30742725	3.976869503
GSE93776_RA8	11.43754417	32.84833672	55.72731744	37.02736374	6.450326612
GSE93776_RA9	12.83303538	24.29373546	51.63448349	41.35314404	7.067264914
GSE93776_RA10	9.594601136	13.07817681	49.11843635	34.17871933	4.633810316
GSE93776_RA11	11.58237372	18.46780836	24.92479742	30.93933134	5.714870576
GSE93776_RA12	12.51023316	17.80983763	40.87572896	34.10603997	5.532621827
GSE93776_RA13	13.6194843	13.78974205	50.1057675	24.3995919	5.82392923
GSE93776_RA14	16.68590506	17.00625008	36.34104564	40.27011438	3.831982064
GSE93776_RA15	10.28092956	31.78543474	53.24381617	44.25677121	6.696845158
GSE93776_RA16	15.83039498	37.88358167	56.45715375	62.36530995	4.657223602
GSE93776_RA17	14.23479631	18.85025744	59.01373012	7.839475764	6.95339605
GSE93776_RA18	11.98826992	29.36931671	54.85432269	22.10274828	8.557816295
GSE93776_RA19	14.54364701	17.8496431	53.89847598	14.29234616	10.48486109
GSE93776_RA20	11.1328521	13.56425298	52.61576475	34.63820345	9.545094697
GSE93776_RA21	14.38024754	35.41978991	52.96748387	26.29984939	6.083485158
GSE93776_RA22	13.06775352	37.69613664	56.54324687	21.24326572	5.451436692
GSE93776_RA23	10.90487634	9.753105857	44.86368477	29.1734189	6.057584569
GSE93776_RA24	15.30142928	37.03780166	54.61602646	38.17614105	6.682777509
GSE93776_RA25	11.94660249	53.11243805	54.67527411	36.6055908	5.552835657
GSE93776_RA26	11.73684281	19.37412219	55.75317073	36.13917752	7.659588552
GSE93776_RA27	11.53420601	41.41379361	54.47823299	36.82857027	11.6938513
GSE93776_RA28	14.50662857	39.24282401	52.39219631	38.43565438	7.732747975
GSE93776_RA29	12.14034713	25.29446707	52.93876009	40.96107728	7.310920347
GSE93776_RA30	13.11020567	10.96068603	59.93437428	41.78080169	9.870132421
GSE93776_RA31	15.17680527	15.66160592	49.95352155	-4.054770955	7.521975371
GSE93776_RA32	11.41079796	38.39422557	49.22947695	29.57720914	10.08582274
GSE93776_RA33	11.92790102	14.89723567	51.72080741	35.85982563	10.01714835
GSE93776_RA34	16.9148928	13.9991074	54.60678364	47.94314717	6.488546608
GSE93776_RA35	10.17747496	33.21450058	58.8615317	37.79471842	5.710419153
GSE93776_RA36	11.86702018	33.49684465	54.31132185	48.8662678	9.597918975
GSE93776_RA37	13.05613008	31.25055209	52.44465668	52.25274607	8.488155269
GSE93776_RA38	17.19092342	9.297149817	61.96015197	45.72073454	8.523011309
GSE93776_RA39	13.42423984	29.0631211	53.40097526	6.594279959	11.25620742
GSE93776_RA40	12.16481063	5.179906012	50.74639885	6.956467727	7.050230665
GSE93776_RA41	13.4719282	10.38535458	52.18632836	35.27695271	6.57812567
GSE93776_RA42	10.88625397	3.222981241	56.19488751	38.44652286	10.15592147
GSE93776_RA43	13.54054721	42.55452431	58.85518771	36.94037734	6.268987503
GSE93776_RA44	11.69543534	16.33783957	53.49589932	22.60886142	6.38155067
GSE93776_RA45	14.11391331	34.12438412	54.77876048	27.6031592	9.400508152
GSE93776_RA46	12.27438226	-2.425610765	47.21346476	41.25991638	6.319866306
GSE93776_RA47	12.11555967	26.82657178	58.94825224	31.98073512	6.149155149
GSE93776_RA48	11.62838191	49.90262082	52.6551446	33.38972484	6.168460213
GSE93776_RA49	11.99457369	34.67630568	55.05130263	26.68646065	5.770008926
GSE93776_RA50	13.29604785	33.53607622	58.57253199	36.83964034	7.004039396
GSE93776_RA51	12.53679187	22.22661522	57.86605983	32.748262	6.265016981
GSE93776_RA52	11.30467873	26.6924663	68.90563242	46.02347318	6.925111269
GSE93776_RA53	13.84291473	20.30336841	63.2793163	35.45584857	8.205486344
GSE93776_RA54	12.9269194	19.19523565	48.02617906	28.86204832	5.76322526
GSE93776_RA55	13.68617534	15.40052544	53.5654964	34.54157833	7.903422146
GSE93776_RA56	11.99782806	28.42624596	67.4124032	48.77544801	5.57188427
GSE93776_RA57	12.17532559	17.35754822	64.02229488	37.40868427	7.895741839
GSE93776_RA58	13.42015042	21.96534501	57.16662415	22.07922043	5.546157323
GSE93776_RA59	14.24378171	26.44950022	54.46846137	52.79876754	5.804084802
GSE93776_RA60	14.30572897	17.81470377	49.0171947	39.04963021	6.975355199
GSE93776_RA61	12.98586082	15.1917622	34.08368314	36.17720158	6.230641437
GSE93776_RA62	10.94905208	31.98320512	66.06116562	40.49529912	5.410491327
GSE93776_RA63	12.64228351	24.84618434	66.20803174	20.25566877	7.606746643
GSE93776_RA64	12.52626287	19.95683949	63.56547427	38.13558731	6.274056962
GSE93776_RA65	12.11316009	30.20757229	65.65234921	42.74831606	6.738009931
GSE93776_RA66	12.33940202	37.8698309	59.47696534	46.24666132	8.657718438
GSE93776_RA67	11.10280919	32.56878863	62.34315095	31.61329984	7.025101655
GSE93776_RA68	10.05820943	33.88493743	43.9713927	43.81236849	7.968930187
GSE93776_RA69	10.83070211	37.67423037	37.57730956	41.36785443	10.32897825
GSE93776_RA70	13.39853932	33.58595879	50.2594432	42.02367092	8.656648759
GSE93776_RA71	8.756122734	29.61029896	36.86576211	45.57430045	5.0814004
GSE93776_RA72	11.60937141	35.37381492	48.3807283	41.45495815	6.884691041
GSE93776_RA73	13.57149038	32.23344277	32.8309077	36.24010717	7.031900124
GSE93776_RA74	8.63976985	37.54872327	39.16581977	45.59444709	4.744701402
GSE93776_RA75	9.355643614	28.21660618	51.10840308	36.60602967	4.735592669
GSE93776_RA76	11.31643368	30.74834735	43.40864791	41.44966856	6.791661806
GSE93776_RA77	12.88656455	-3.915120638	52.76808414	49.41716157	6.350570693
GSE93776_RA78	12.91543462	36.84120964	53.97277334	48.66802491	6.743005818
GSE93776_RA79	13.50559349	12.63140757	53.90599625	37.73809305	9.510974428
GSE93776_RA80	12.98720362	30.32239877	40.51900778	35.22813427	8.597004614
GSE93776_RA81	14.38058419	20.29057793	57.03112231	50.47703898	6.525705914
GSE93776_RA82	13.81699769	33.85756802	52.11204924	40.4783502	6.54699205
GSE93776_RA83	12.66668084	21.61287054	49.77725774	20.80614341	10.17616693
GSE54629_RA1	11.72581422	25.63085714	51.29801987	45.04850893	8.020764775
GSE54629_RA2	13.57936917	23.14598028	42.96220722	31.1573935	5.323571903
GSE54629_RA3	12.39397593	33.24971437	43.80328539	30.34600155	2.175165608
GSE54629_RA4	18.24068726	23.21212555	44.59241633	21.21939076	7.217927667
GSE54629_RA5	13.81508025	29.14231298	50.99273363	42.94450025	5.805688311
GSE54629_RA6	7.531250265	33.63254201	58.20645662	35.67358245	8.511722645
GSE54629_RA7	13.54944047	16.02406142	41.42999764	37.63595292	7.443613531
GSE54629_RA8	11.23190465	33.74700272	37.90033705	41.09484938	8.835312129
GSE54629_RA9	17.19868222	29.76731256	58.92685676	32.93412623	9.650499364
GSE54629_RA10	12.47156766	29.71989345	55.78396429	37.6171601	7.987082421
GSE54629_RA11	15.3321269	23.23039858	59.68109661	41.33186441	7.664633811
GSE54629_RA12	8.96815662	24.93112326	53.79743968	41.17444769	5.697335466
GSE54629_RA13	19.96254557	31.08900044	40.66433632	32.5549519	5.870679091
GSE54629_RA14	17.27568363	25.95174417	47.33864637	24.21253487	-0.45456766
GSE54629_RA15	9.645282192	29.6585659	37.39465916	48.71662214	6.405765234
GSE54629_RA16	17.05179187	23.78978299	50.27197631	39.99515852	4.12940077
GSE54629_RA17	13.1298054	29.95231353	43.06977213	33.842532	7.690038723
GSE54629_RA18	14.40201458	36.43014605	56.50127451	31.71188853	9.560709029
GSE54629_RA19	7.461860979	32.68113807	54.08008734	42.72209112	7.25402584
GSE54629_RA20	7.286311624	35.67287112	50.52201975	47.56647342	7.568700213
GSE54629_RA21	12.568346	25.18418291	48.00430702	35.85881132	7.24099107
GSE54629_RA22	11.42652957	29.94791881	44.4772573	35.57593854	5.093584494
GSE54629_RA23	11.27754157	27.82780032	62.32423478	38.4268178	9.666008542
GSE54629_RA24	19.30485501	27.49335675	49.03201483	41.84387171	6.21765682
GSE54629_RA25	14.08879442	26.35484429	44.58159726	27.25732862	6.31203013
GSE54629_RA26	7.964275604	31.17108094	66.33506576	28.68813487	5.995832618
GSE54629_RA27	11.71567566	45.53794761	49.54378232	24.80242388	8.880164964
GSE54629_RA28	16.55455497	24.71465505	61.01038852	26.64586481	5.432137246
GSE54629_RA29	10.35502557	31.00445754	47.86561682	32.45809089	8.97391405
GSE54629_RA30	13.12653894	15.84983505	46.94665135	31.07894172	2.360632681
GSE54629_RA31	18.30419481	28.76017379	58.75246499	26.9940959	4.134689308
GSE54629_RA32	21.90429005	20.84199908	54.4035153	32.40777959	10.6134022
GSE54629_RA33	8.919397575	25.40671976	53.9782158	37.40319007	3.800662694
GSE54629_RA34	16.15875088	25.75318113	60.11798532	34.43396856	11.63280019
GSE54629_RA35	15.17395796	22.09144797	60.6033924	28.15663856	4.161019276
GSE54629_RA36	9.152885309	28.38180622	54.73611252	39.95695417	9.679330861
GSE54629_RA37	11.16228572	20.74857099	45.39008498	32.78672839	4.638067105
GSE54629_RA38	11.53539689	37.9180929	52.2674121	44.28119201	4.600810154
GSE54629_RA39	10.44380953	20.05463044	60.52246732	30.16763352	9.366410291
GSE54629_RA40	9.64360257	15.96082779	47.49498241	29.74995244	12.11348323
GSE54629_RA41	7.606574396	40.70683144	52.44944576	35.48730986	10.35360646
GSE54629_RA42	19.39210498	20.80894898	61.13555144	32.12668132	17.30437307
GSE54629_RA43	15.94405009	16.5022837	47.94374639	42.91468566	8.391873343
GSE54629_RA44	18.73551824	26.95383076	45.19192819	27.87201907	14.70290341
GSE54629_RA45	11.85632605	26.05262119	54.84678624	40.18397138	7.556546647
GSE54629_RA46	7.43786693	17.42312377	53.51162343	40.63684007	6.579868321
GSE54629_RA47	11.48336301	40.9767001	57.27134169	41.48523987	8.751355543
GSE54629_RA48	17.21893536	14.53590508	45.27588906	40.05291549	9.014271429
GSE54629_RA49	11.81954372	39.31523621	52.47540506	33.9768645	7.457868925
GSE54629_RA50	13.70670151	25.42281733	58.82447708	28.91844408	9.44506914
GSE54629_RA51	13.57639913	34.68829689	62.84745618	38.62172742	8.484618817
GSE54629_RA52	19.72118419	37.22389111	40.04815547	42.26306755	9.262735213
GSE54629_RA53	19.10391211	15.09656248	48.01997319	22.14080964	4.843688299
GSE54629_RA54	13.98386192	37.5165846	46.70443082	44.00655452	5.682930984
GSE54629_RA55	11.16713458	35.1182205	50.15677489	23.85052204	5.776470737
GSE54629_RA56	13.09468348	25.80421585	59.67492945	36.50284665	6.33698023
GSE54629_RA57	12.97137111	48.61698675	59.13913378	30.03698907	4.992100349
GSE54629_RA58	18.50170505	20.80587606	56.12966874	28.62906058	10.94714856
GSE54629_RA59	15.64642019	11.13945787	39.06655214	32.97944647	5.965246824
GSE54629_RA60	14.09350417	39.4375158	69.37807045	33.06435982	3.197793503
GSE54629_RA61	9.982297146	15.76656484	45.60345833	43.54864826	3.192935847
GSE54629_RA62	7.604272508	25.83350076	52.815001	36.22484851	7.338908878
GSE54629_RA63	11.43674329	27.61973245	55.81569068	41.6743963	6.422331893
GSE54629_RA64	12.60379721	24.35889937	58.73930179	31.57629456	8.723650512
GSE54629_RA65	11.2904284	16.43188829	54.28828824	46.68581185	11.6408912
GSE54629_RA66	13.41814337	36.41533641	49.89337608	40.79264543	-0.047429251
GSE54629_RA67	8.137111189	45.7554671	58.77671555	34.37625789	7.905643844
GSE54629_RA68	13.52627116	27.53389996	59.56653415	38.4029241	12.96585904
GSE54629_RA69	16.71343773	16.00202685	56.7256847	30.14980726	6.385801449
GSE93272_HC1	4.342576243	31.25474832	78.54535382	53.92758873	7.949394501
GSE93272_HC2	3.849475974	35.72223365	86.713867	59.1977401	7.443329389
GSE93272_HC3	4.410078157	25.94049604	79.11566799	54.12253124	9.219618753
GSE93272_HC4	3.735073046	37.58743773	80.53574003	50.63269347	6.525473341
GSE93272_HC5	3.849203632	32.21705732	87.44741791	52.58968188	12.52604047
GSE93272_HC6	4.176862451	38.13399924	82.94312419	47.8628761	6.131583537
GSE93272_HC7	4.387312633	36.43134221	92.02916614	50.20800597	9.320757877
GSE93272_HC8	3.964921338	33.40618709	81.39073095	48.03700765	10.76250679
GSE93272_HC9	5.663275446	35.00934409	78.64066304	44.23490009	7.036453255
GSE93272_HC10	3.708115281	42.89861361	80.5020712	47.47682178	8.116966707
GSE93272_HC11	3.814269013	39.45668099	82.29410346	50.16022788	9.556406288
GSE93272_HC12	4.413758148	32.70336283	85.53460851	42.56320684	10.87271947
GSE93272_HC13	3.798151185	38.98299512	84.2615694	49.11570096	7.735225557
GSE93272_HC14	3.592064266	30.30035569	79.41940346	51.18341312	7.834360176
GSE93272_HC15	4.491068831	34.99762558	84.58994375	50.85698878	16.99178415
GSE93272_HC16	3.678656759	32.23457896	84.88994827	49.35142436	10.76710432
GSE93272_HC17	3.477426078	30.45711947	77.8288175	55.40100093	8.468824893
GSE93272_HC18	3.687113537	32.43597513	81.32405882	48.5976614	4.193842189
GSE93272_HC19	4.080740115	37.70779765	82.38113322	52.88342659	2.484911109
GSE93272_HC20	3.414932241	36.02286763	84.8880873	51.22225858	11.42377675
GSE93272_HC21	4.298239158	30.58551234	82.83121582	53.89671403	6.882239344
GSE93272_HC22	3.949033737	34.67214633	81.3943703	49.3411775	2.08107075
GSE93272_HC23	5.000691481	34.07505925	73.52604754	46.62600859	8.860287533
GSE93272_HC24	3.427878105	35.72214297	85.55138084	54.01331694	4.529333896
GSE93272_HC25	3.142239028	36.48780737	78.95946035	47.78161899	10.76391104
GSE93272_HC26	3.778549929	36.88524749	77.92825635	48.79646185	13.52425305
GSE93272_HC27	3.3758746	33.68649267	84.89387494	51.64628681	9.418566028
GSE93272_HC28	3.199245863	33.73500128	90.17396984	47.1157243	5.977068871
GSE93272_HC29	3.484437126	37.77830131	76.57257066	44.56621734	11.48121934
GSE93272_HC30	3.243318288	39.48929415	83.73643266	51.13499359	7.45687585
GSE93272_HC31	3.22277252	26.11225272	76.14368352	43.12429146	4.345931981
GSE93272_HC32	3.978191554	34.23399857	77.9092853	40.77357246	9.703611992
GSE93272_HC33	3.472958543	29.60355373	77.90605231	51.2217579	12.15106407
GSE93272_HC34	3.257173831	40.36329318	82.96639439	52.63115412	12.0135161
GSE93272_HC35	3.813196954	37.33161362	82.12221293	39.36054096	2.016459517
GSE93272_HC36	3.856887443	32.08043983	76.69322377	49.79344945	6.554431582
GSE93272_HC37	4.041089199	24.00649552	78.94731839	51.97062316	13.22180255
GSE93272_HC38	3.514543239	40.45605912	79.63562711	47.09676776	5.16797093
GSE93272_HC39	3.797080027	40.51463726	81.46506653	48.82536096	8.964599669
GSE93272_HC40	3.660429972	33.90418865	85.70848737	55.32071207	3.697822708
GSE93272_HC41	3.371236097	34.42594497	77.66543368	51.27648301	5.09056439
GSE93272_HC42	3.576265569	32.86244829	93.03235958	46.00918384	8.810015239
GSE93272_HC43	3.679328117	41.55748619	83.75693337	51.2588937	12.19836109
GSE229449_HC1	-0.206531889	36.69709245	78.4475812	47.25158776	8.436249426
GSE229449_HC2	4.942095847	43.21135829	78.56128554	46.42309332	8.328802029
GSE229449_HC3	3.045604774	39.91909767	78.87717383	47.89342214	8.561229762
GSE229449_HC4	5.74062797	32.42490284	80.67485702	47.34763832	10.02033395
GSE229449_HC5	-0.754719765	31.90303852	81.7639423	47.53988918	8.98295472
GSE229449_HC6	7.637280757	30.04324029	79.63154174	47.93797234	8.705296331
GSE229449_HC7	3.803608697	37.40515566	79.38921789	46.1864998	8.759671654
GSE229449_HC8	4.95854195	40.90640771	79.49122052	47.66427398	9.714126063
GSE229449_HC9	5.627452914	34.78710821	80.08799487	47.17058353	9.491091416
GSE229449_HC10	-0.740876534	33.04858163	80.18346037	48.06829609	8.789055646
GSE229449_HC11	4.449361043	35.34083047	81.02677737	46.83147092	9.248952403
GSE229449_HC12	5.273226924	28.50892761	76.3948273	43.36973236	8.142650512
GSE229449_HC13	4.064584736	35.69090733	77.14484045	47.83793713	8.70442746
GSE229449_HC14	0.215342219	41.72120798	80.18205528	46.05216428	9.943199916
GSE229449_HC15	4.191087392	36.86362995	82.01662288	47.46638351	8.277103958
GSE229449_HC16	4.13486682	31.51075101	81.0661743	47.89242342	8.705686408
GSE229449_HC17	4.510746778	32.80195858	65.07793174	44.26535158	8.018715288
GSE229449_HC18	0.099394794	33.87925676	82.120474	45.95813462	9.083436037
GSE229449_HC19	-0.289535228	30.56250624	76.00409873	46.5618971	9.237642816
GSE229449_HC20	6.574929869	32.69273252	77.86419767	46.82365347	8.378912066
GSE15573_HC1	7.24619752	29.1194105	77.10570418	47.53652966	10.54969211
GSE15573_HC2	10.30501615	36.55888255	82.25423556	48.80865237	0.81227136
GSE15573_HC3	-1.403147053	29.88731198	83.98979286	49.58167465	14.45466333
GSE15573_HC4	5.666140472	30.82243088	82.82852928	52.52508171	19.60007483
GSE15573_HC5	-3.363575464	33.87280854	79.21142652	50.26650833	-0.092915248
GSE15573_HC6	-0.058433157	34.87220966	82.31986769	48.02558539	5.503093216
GSE15573_HC7	-1.686763439	38.42515484	86.71586734	48.69297836	0.547725785
GSE15573_HC8	-1.018749535	32.47730464	83.35827133	47.14073257	10.3899482
GSE15573_HC9	-2.485467386	34.02011149	82.09145105	48.53794579	12.65263066
GSE15573_HC10	-4.775956158	35.97157325	83.03208265	49.38537587	10.33782212
GSE15573_HC11	-2.639127498	33.91708117	76.28025053	45.1119195	3.830076859
GSE15573_HC12	-1.193900965	35.47493778	75.54900815	51.1952646	20.08676815
GSE15573_HC13	-1.36152882	39.3426694	85.88555763	45.20842835	11.13391452
GSE15573_HC14	-2.582481788	31.10319633	77.58257227	47.6343351	17.34835837
GSE15573_HC15	13.92536295	37.25642281	84.90985473	47.23326203	-2.666829688
GSE56649_HC1	2.202380733	49.65081491	79.85506184	51.40564245	7.992614744
GSE56649_HC2	0.563508173	52.090081	79.59201732	49.25372521	14.90967048
GSE56649_HC3	5.156198925	53.60984726	81.62792411	50.00874526	4.051675042
GSE56649_HC4	0.827979704	40.74054889	81.19849789	47.77292299	20.50364912
GSE56649_HC5	4.001004352	35.92008353	81.59284045	48.74740184	4.439687874
GSE56649_HC6	0.849708253	26.9425713	82.63941332	54.05344098	3.376938975
GSE56649_HC7	9.634734302	32.28329524	82.2367668	49.87552572	3.637176735
GSE56649_HC8	3.484601582	43.40308106	80.6961095	54.17532256	6.738645351
GSE56649_HC9	0.478592676	43.53442739	79.51151678	49.66933513	3.142650034
GSE93776_HC1	6.070281297	66.32834309	66.45056656	47.7445388	7.082525084
GSE93776_HC2	4.947562265	57.23337572	70.09183009	36.18227607	8.57304721
GSE93776_HC3	8.770891352	61.94424476	62.55795457	51.71973898	9.007784647
GSE93776_HC4	5.786588889	56.57735892	69.86320356	40.21312498	8.287355272
GSE93776_HC5	5.007851958	66.94031073	85.44219941	48.03949923	9.543177138
GSE93776_HC6	6.132747138	41.13357249	78.60006068	36.81560852	8.941893696
GSE93776_HC7	5.786366191	62.90651424	95.227761	46.89257223	13.06332729
GSE93776_HC8	5.683431958	65.48029601	85.60395441	52.57376123	9.839967379
GSE93776_HC9	5.178550113	52.35056144	76.0973898	55.99085619	9.194708486
GSE93776_HC10	3.415943361	55.97344079	75.97228887	55.12827712	7.493415256
GSE93776_HC11	6.588713252	66.52669957	73.51684971	54.15533264	7.25473789
GSE93776_HC12	6.334091955	51.56548752	72.23647582	50.88047989	8.59579379
GSE93776_HC13	0.170187458	35.50971671	84.26338486	65.4951137	7.316850849
GSE93776_HC14	4.380036752	54.12445607	82.46542743	56.74140226	8.683767546
GSE93776_HC15	1.380398832	90.82752601	81.33834941	60.43216946	11.95041313
GSE93776_HC16	3.586644948	33.49903245	86.6009502	9.857456924	12.17035687
GSE93776_HC17	7.232125582	20.27330095	80.25862768	56.58578917	8.324807398
GSE93776_HC18	3.487149451	9.726557569	80.44632992	47.20999812	8.714899993
GSE93776_HC19	3.560189745	26.82065894	79.910158	65.04336596	12.85616207
GSE93776_HC20	4.150126614	50.24559767	83.29169305	40.44222994	11.15485851
GSE93776_HC21	5.475413098	41.97618077	82.76842014	60.98952921	8.960878734
GSE93776_HC22	12.0834996	17.44354007	85.21928765	53.52932692	12.83194992
GSE93776_HC23	4.130453323	33.21983301	82.32589376	47.76053039	7.976456009
GSE93776_HC24	2.504393702	54.41964625	81.76818404	52.31438659	8.512842892
GSE93776_HC25	0.840905211	23.81578888	87.32144384	49.02177809	5.635446414
GSE93776_HC26	7.224921169	45.28208891	84.95400724	45.24942131	3.633974926
GSE93776_HC27	3.635042682	31.20376035	82.26779018	56.40165085	10.17504774
GSE93776_HC28	3.292854846	21.06939555	87.4358575	45.84396598	5.184926121
GSE93776_HC29	2.570442073	29.36551243	81.51316652	47.54864379	9.731341566
GSE93776_HC30	4.714587989	41.30179881	81.15676676	47.96847052	6.020832436
GSE93776_HC31	1.78892338	23.18961805	81.53363752	53.15603319	10.26616641
GSE93776_HC32	2.685580367	86.41147973	82.64066838	56.69843132	13.62263714
GSE93776_HC33	0.473188466	62.23884527	79.35064227	61.06474415	12.69085025
GSE93776_HC34	4.476452138	71.84476908	79.05170662	66.81698474	8.719692484
GSE93776_HC35	1.67351527	36.54498613	84.91515536	59.20618923	8.509543732
GSE93776_HC36	7.641651989	51.14630674	79.59810813	54.5697844	8.048875905
GSE93776_HC37	4.758894471	46.60978334	77.71483003	60.86001028	8.327790704
GSE93776_HC38	6.068881779	38.08021528	80.48523042	61.97448771	7.265265509
GSE93776_HC39	2.120020905	13.06316567	87.69282104	33.43070187	8.599190088
GSE93776_HC40	2.357566674	29.16833321	79.97116982	56.99818057	9.874820882
GSE93776_HC41	2.986697763	33.16888962	78.59084535	54.04359465	9.28929638
GSE93776_HC42	3.592044241	24.86026804	77.47392839	49.33208957	9.424829922
GSE93776_HC43	5.105593147	18.58927231	85.23137527	45.86582134	10.37322582
GSE93776_HC44	4.349925993	66.56362677	81.93495929	41.93995182	7.313235506
GSE93776_HC45	2.856873309	36.52567943	78.56264524	33.38445088	10.90448902
GSE93776_HC46	4.957057137	46.78673722	75.98060658	35.1887215	5.73318763
GSE93776_HC47	5.773846204	7.789079513	84.12559167	38.99282911	5.209508344
GSE93776_HC48	4.202761187	48.43691383	81.38661596	42.98361456	7.010838828
GSE93776_HC49	4.623977088	48.82517575	78.2414399	52.76719347	10.07223429
GSE93776_HC50	5.070778216	36.66956216	78.05288833	43.10661427	8.024980043
GSE93776_HC51	2.837023437	15.43282263	88.63728411	46.43387415	11.6051551
GSE93776_HC52	3.372724597	57.41785016	83.50166237	31.50770037	11.4639773
GSE93776_HC53	3.430104398	56.96769333	82.07189335	49.42983373	10.12856612
GSE93776_HC54	4.780573834	62.30966981	81.53419234	44.57270508	10.24394169
GSE93776_HC55	3.904206793	39.90483094	85.32113062	52.52764709	8.313817936
GSE93776_HC56	3.117626247	32.92380813	90.50775203	59.21814514	9.519481442
GSE93776_HC57	6.595372326	25.74702466	81.72819825	39.19685524	7.143476477
GSE93776_HC58	3.281670144	23.11252188	74.84319344	38.80816119	9.291658886
GSE93776_HC59	2.783870633	29.87453523	85.50728941	59.66105787	8.495240504
GSE93776_HC60	2.707003263	26.12405328	75.4601326	51.41882	5.280881944
GSE93776_HC61	5.060111771	23.40921137	72.00297033	44.40078719	9.313510596
GSE93776_HC62	1.85667231	33.32370652	81.21246688	57.95221127	8.109374343
GSE93776_HC63	4.344760733	29.16753425	66.19211587	39.12638294	10.21193047
GSE93776_HC64	3.099090201	25.62343083	62.42058563	41.83885018	8.44704461
GSE93776_HC65	3.278647212	39.65510269	70.39381571	53.290989	8.240398093
GSE93776_HC66	4.496819905	34.09999858	79.6473872	42.67432209	8.78922037
GSE93776_HC67	2.430926664	36.90253769	73.59985595	46.29617897	6.399030072
GSE93776_HC68	4.199573297	28.36881394	67.44075964	45.4493761	9.176952721
GSE93776_HC69	5.441521079	34.28603144	89.94665143	51.28440707	6.248447167
GSE93776_HC70	3.414925073	30.4273646	89.94343433	48.86146627	9.456401698
GSE93776_HC71	3.093231073	21.61044826	84.49283971	39.26658804	6.293147658
GSE93776_HC72	2.84336454	42.84501326	84.98359689	50.48528232	6.451363234
GSE93776_HC73	4.085844729	42.64827222	70.83535562	48.82103201	11.09260712
GSE93776_HC74	1.212380621	33.09373059	84.99529718	45.82185645	7.804406454
GSE93776_HC75	2.125867891	38.53783719	81.66863225	47.83683418	7.917609081
GSE93776_HC76	-0.134845439	35.88356093	75.61573324	45.03864198	6.011524407
GSE93776_HC77	3.090593077	38.50015738	93.60539661	42.02891084	4.064217718
GSE93776_HC78	1.140814813	42.11572917	91.81515938	41.63316817	7.06524955
GSE93776_HC79	4.363043457	29.89590102	81.31824041	48.03702157	8.586777571
GSE93776_HC80	6.282674633	8.29599489	80.91942886	52.87994054	9.601219091
GSE93776_HC81	7.673997605	15.86874013	79.90976461	41.69415154	7.935460597
GSE93776_HC82	5.175634472	36.68395148	78.52538976	45.16964802	10.07628202
GSE93776_HC83	5.306781188	28.30077357	76.04176559	40.74100642	8.838536189
GSE93776_HC84	6.078184748	37.21569881	80.72305241	40.94181955	9.373472279
GSE93776_HC85	4.41384418	37.67243504	79.70734143	47.54183955	10.61662817
GSE93776_HC86	3.356429737	26.71249865	79.68592784	55.80127506	8.67202368
GSE93776_HC87	3.538557678	9.406021204	78.88630023	47.10997088	8.907137289
GSE93776_HC88	3.326194363	45.84397034	78.77664427	38.86571655	7.893903197
GSE93776_HC89	2.639160642	35.23059695	80.66023873	44.79972671	7.449917002
GSE93776_HC90	3.714997364	36.6109732	82.00850243	52.10199783	8.192186967
